# Supplementary material for: Compartmental analysis of the pulmonary proteome reveals novel functions of the aryl hydrocarbon receptor
Source: Respir Res. 2026 Mar 25;27:266. doi: 10.1186/s12931-026-03593-7 (PMC13321735; doi:10.1186/s12931-026-03593-7)
Supplement: Supplementary file 1 — Supplementary Material 1. [file 12931_2026_3593_MOESM1_ESM.xlsx]

## Sheet: Supp. Table 1
Unique Proteins by Compartment
Lung_Only	EV_Only	BALF_Only	Lung_and_EV	Lung_and_BALF	EV_and_BALF	All_Three	Lung_All	EV_All	BALF_All
Des	Ahcyl2	Ear2	Tln1	Vim	Ckmt1	Hbb-b1	Hbb-b1	Hbb-b1	Hbb-b1
Acta2	Eif4g2	Gns	Tubb2b	Gstm1	Serpind1	Hbb-b2	Hbb-b2	Hbb-b2	Hbb-b2
Gstm3	Gstt2	Ppa2	Flna	Gstm6	Ppic	Alb	Alb	Alb	Alb
Ehd3	Ipo7	Itih3	Sptan1	Actn1	Cfi	Hba	Vim	Hba	Vim
Rab35	Nae1	Ctsa	Sptbn1	Ager	Agt	Aldh1a1	Des	Aldh1a1	Hba
Ubb	Sec11a	Ear1	Ehd2	Tpm1	Ambp	Aldh2	Hba	Aldh2	Aldh1a1
Ap2b1	Uchl3	Fetub	Lmna	Hspa1a	Gusb	Aldh1a7	Aldh1a1	Aldh1a7	Aldh2
Ap1b1	Mars1	Orm2	Ehd4	Tpm4	Serpina6	Actb	Aldh2	Actb	Aldh1a7
H1-4	Ddx21	Apcs	Cltc	Fbln5	Serpina1d	Actbl2	Aldh1a7	Actbl2	Actb
H1-2	Vps25	Pvalb	Atp5f1a	Anp32a	Serpina1a	Tubb4b	Actb	Tln1	Actbl2
H1-5	Fn3krp	Serpina10	Cavin1	Ube2l3	Serpina1b	Tubb5	Acta2	Tubb4b	Tubb4b
H1-1	Nqo1	Myh4	Ehd1	Fabp5	Serpina1e	Msn	Actbl2	Tubb5	Tubb5
Macf1	Asph	Myh7b	Myh14	Kctd12	Tg	Tf	Tln1	Tubb2b	Msn
Atp1a2	Jchain	Ces1	Cyp2f2	Cfl2	Hpx	Vcl	Tubb4b	Flna	Tf
Sptb	Ssr4	Met	Fasn	Efhd2	Serpina3k	Cbr2	Tubb5	Sptan1	Vcl
Ogdh	Prmt1	Dpep1	Rab1A	Fubp1	Serpina3m	Hspa8	Tubb2b	Msn	Cbr2
Gnai1	Stmn1	Pros1	Plec	Kars1	Fn1	Hspa2	Flna	Tf	Hspa8
Gnai3	Osbpl9	Hint1	Fmo2	Mtpn	Tuba1a	Hsp90ab1	Sptan1	Vcl	Hspa2
Tjp1	Mri1	B4galnt1	Myo1c	Fah	Tuba4a	Gstm2	Msn	Sptbn1	Hsp90ab1
H2bc9	Adprs	Tcn2	Clic5	Ctsz	Prdx6	Hspa5	Tf	Cbr2	Gstm1
Ilk	Gys1	Ctsb	Ctnna1	Ranbp1	Selenbp1	Dpysl2	Vcl	Hspa8	Gstm2
Uqcrc2	Actc1	Igfals	Hadha	Rps28	Selenbp2	Anxa5	Sptbn1	Hspa2	Gstm6
Fmo1	Tubb2a	Gm10881	Slc4a1	Txndc17	Myh9	Anxa6	Cbr2	Ehd2	Actn1
Uqcrc1	Tubb3	Amy1	Atp1a1	Ptma	Hp	Actn4	Hspa8	Hsp90ab1	Hspa5
Prx	Tubb6	C2	Lmnb1	Acyp1	Sftpa1	Hsp90aa1	Hspa2	Gstm2	Dpysl2
Tpm2	Serpina3n	Fabp4	Acaa2	Rad23a	Ftl1	C3	Ehd2	Hspa5	Anxa5
Spta1	Tuba1c	Obp1b	Por	Fbln1	Sftpb	Pdia3	Hsp90ab1	Dpysl2	Anxa6
H2ac4	Cyp2a5	Fuca1	Cavin2	Sh3bgrl3	Uba52	Gapdh	Gstm1	Anxa5	Ager
H2ac21	Ftl2	Tpt1	Hspa9	Hdgf	Eef1a1	Pzp	Gstm2	Anxa6	Actn4
Slc9a3r2	Fmo3	Acat2	Cyp4b1	Atox1	Clu	Anxa2	Gstm3	Actn4	Hsp90aa1
Serpinh1	Xdh	Obp1a	Glud1	Ptms	Fth1	Eef2	Gstm6	Hsp90aa1	C3
Epb41l2	Rab1b	Mapre1	Flnb	Tbca	Aldoa	Ces1d	Actn1	C3	Pdia3
Fermt2	Rab10	Pir	Cd36	Mettl26	Gc	Eno1	Hspa5	Pdia3	Gapdh
Ctnnd1	Rab8a	Acta1	Gnai2	Cttn	Chil3	Eno3	Dpysl2	Gapdh	Pzp
H2-K1	Rab14	Chil4	Slc25a5	Mup18	Ckm	Pkm	Anxa5	Pzp	Anxa2
Gnb2	Eef1a2	Mup1	Vat1	Mup2	Psma7	Tkt	Anxa6	Anxa2	Eef2
Plvap	Acly	Gsta1	Mylk	Cfd	Gsta4	Hsp90b1	Ager	Lmna	Ces1d
Akap2	Rpn1	Npc2	Ppp2r1a	Plxdc2	Ywhaz	Ezr	Actn4	Ehd4	Eno1
Ctnnb1	Pgk2	F12	Ephx1	Msra	Napsa	Vcp	Hsp90aa1	Cltc	Eno3
Ank1	Pgrmc1	Wfdc2	Itgb1	Fgf1	Apoe	Aco2	C3	Eef2	Pkm
Myl9	Apob	Reg3g	Pc	Sumo2	Aldh3a1	Iqgap1	Pdia3	Ces1d	Tkt
Immt	Cyp2b10	Mup20	Cs	Sugt1	Ywhae	Rdx	Gapdh	Eno1	Hsp90b1
Gucy1b1	Eif4a1	Arhgap12	Pdia6	Orm1	Eif4a2	Anxa1	Pzp	Eno3	Ezr
Ptgis	Ugp2	Gas6	Jup	App	Cfb	P4hb	Anxa2	Atp5f1a	Vcp
Hyou1	Cct3	Spp1	Septin7	Chmp4b	Psma6	Tagln2	Lmna	Cavin1	Aco2
Hspa12b	Clca1	Ifnar2	Esyt1	Eif4b	Pon1	Inmt	Ehd4	Ehd1	Iqgap1
Hck	Aldh1l1	Igfbp6	Myof	Efemp1	Me1	Idh2	Cltc	Pkm	Rdx
Sdha	Psmc1	Cstb	Mthfd1	Scrn3	Cpm	Lcp1	Eef2	Tkt	Anxa1
Maoa	Cyb5a	S100a6	Clic4	Dpp7	Apoh	Ca2	Ces1d	Myh14	P4hb
Septin11	Cyb5r3	Sh3bgrl	Dync1h1	Hexa	Ywhah	Uba1	Eno1	Cyp2f2	Tagln2
Ppl	Rac1	Ptprm	H2ac20	Psmd9	Pigr	Anxa3	Eno3	Hsp90b1	Inmt
Slc25a12	Eprs1	Csf1r	Actr3	Ufc1	Cbr1	Gsn	Atp5f1a	Ezr	Idh2
Myo1b	Cyp4a12b	Cst3	Flnc	Eif1	Psma5	Apoa1	Cavin1	Vcp	Lcp1
Gucy1a1	Cyp4a14	Fabp3	Vps35	Creg1	Ywhaq	Ppia	Ehd1	Fasn	Ca2
Cdh5	Myh11	Hspe1	Canx	Sephs1	Gsta3	Ywhab	Ehd3	Aco2	Uba1
Sqor	Slc34a2	Gm5571	Parva	S100a1	Myl6	Cat	Pkm	Iqgap1	Anxa3
Ca4	Myh10	Agr2	Hnrnpu	Rbp4	Tgfbi	Bcam	Tkt	Rdx	Gsn
Rasip1	Atp2a2	Ptprf	Pdia4	Adgrf5	Psma4	Pls3	Myh14	Anxa1	Apoa1
Mcam	Got2	Ostf1	Actr1b	Cast	Pfn1	Anxa4	Cyp2f2	Rab1A	Ppia
Itga3	Psmb1	Fgfr2	Ap2a2	Fkbp3	Pcbp1	Prdx1	Hsp90b1	P4hb	Ywhab
Bgn	Rps16	Dbi	Vdac2	NA	Pcbp2	Gdi2	Ezr	Tagln2	Cat
Postn	Rpl7	Mup3	H2-D1	NA	Ruvbl2	Hspd1	Vcp	Plec	Bcam
Hpgd	Lrp1	Ggh	Lmnb2	NA	Ttr	Ywhag	Fasn	Inmt	Pls3
Hp1bp3	Rps18	Serpina7	Niban2	NA	Sult1d1	Hmgb1	Aco2	Idh2	Anxa4
Sdhb	Samhd1	Anp32b	Rps2	NA	H2-Q10	Calr	Iqgap1	Fmo2	Prdx1
Tgfb1i1	Cdc42	Smpdl3a	Cct2	NA	Acadl	Prdx2	Rdx	Lcp1	Gdi2
Gpd2	Ruvbl1	Fkbp1a	Hnrnph1	NA	Sfn	Gpi	Anxa1	Myo1c	Hspd1
Lims1	Pon3	Clec3b	Cand1	NA	Asah1	Tpm3	Rab1A	Ca2	Ywhag
Limch1	Rps4x	Chad	Hk1	NA	Lyz1	Capn2	Rab35	Clic5	Tpm1
Cnn2	Rab7a	Ca8	Rab11b	NA	Alad	Pgd	P4hb	Uba1	Hmgb1
Lgals1	Prom1	Cacybp	Rps3	NA	Calml3	Ces1c	Tagln2	Anxa3	Calr
Sfxn3	Arf3	Il18r1	Gnb1	NA	Cxcl15	Cap1	Plec	Gsn	Prdx2
Pecam1	Arf4	Pycard	Kpnb1	NA	Serpinf1	Hspa1b	Inmt	Ctnna1	Gpi
Epb41	Arf5	Rnase4	H4c1	NA	Mrc1	Wdr1	Idh2	Apoa1	Tpm3
Ppp2cb	Psmd3	Dbnl	Septin2	NA	Hnrnpk	Ldha	Fmo2	Ppia	Capn2
Esam	Rplp0	Il6st	Dnm2	NA	Psmb8	Fgb	Lcp1	Ywhab	Pgd
Sntb2	Psmc6	Hmgb2	Anxa11	NA	Anxa7	Tpi1	Myo1c	Cat	Ces1c
Hibadh	Gpd1	Lsp1	Ap2a1	NA	Clic1	Idh1	Ca2	Bcam	Cap1
Slc25a11	Cpne3	Apex1	Mvp	NA	Gstt3	Lta4h	Clic5	Hadha	Hspa1b
Lbr	Aldh3a2	Dtd1	Echs1	NA	Atp5f1b	Gdi1	Uba1	Pls3	Hspa1a
Gbp2	Psmb3	Fam107b	Ddx17	NA	Mdh2	Icam1	Anxa3	Anxa4	Wdr1
Cgn	Slc44a2	Psmd4	Atp2a1	NA	Cbr3	Mdh1	Gsn	Slc4a1	Ldha
Gnao1	Aqp5	NA	Kif5b	NA	Pgm2	Ace	Ctnna1	Prdx1	Fgb
Etfdh	Rack1	NA	Acat1	NA	Gstp1	Pgk1	Apoa1	Gdi2	Tpm4
Kank2	Rps9	NA	Tjp2	NA	Sec14l4	Ldhb	Ubb	Hspd1	Tpi1
Ptgs1	Dlat	NA	Lyn	NA	Ecm1	Serpinb6	Ppia	Atp1a1	Idh1
H3-5	Rpl4	NA	Ptbp1	NA	Ctsc	Aox3	Ywhab	Lmnb1	Lta4h
Esyt2	Psmd1	NA	Gprc5a	NA	Cd14	Tgm2	Ap2b1	Acaa2	Gdi1
Ogn	H2bc7	NA	Coro1a	NA	Gstt1	Ca1	Ap1b1	Por	Icam1
Itga1	H2bu1	NA	Gnaq	NA	Ckb	Prdx5	Cat	Cavin2	Mdh1
Cox4i1	Iqgap2	NA	Cct4	NA	Psme1	Fhl1	H1-4	Ywhag	Ace
Erp44	Rpn2	NA	Rps3a	NA	Cab39	Arhgdia	H1-2	Hmgb1	Pgk1
Akap5	Rpl6	NA	Atp2a3	NA	Ltf	Apoa4	H1-5	Hspa9	Ldhb
Calcrl	Atp1b1	NA	Acot2	NA	Rnh1	Fgg	H1-1	Cyp4b1	Serpinb6
Cd93	Mapk3	NA	Cct6a	NA	Man2b1	Hspa4	Bcam	Calr	Aox3
Arrb1	Mapk1	NA	Ddah2	NA	Dcxr	Serpinc1	Hadha	Glud1	Tgm2
Add1	Muc1	NA	H2az1	NA	Lap3	Nme2	Pls3	Prdx2	Ca1
Aifm1	Cyp2s1	NA	Aqp1	NA	Ddx39b	Nme1	Macf1	Flnb	Prdx5
Hspa12a	Vapa	NA	Pcca	NA	Capg	Fga	Anxa4	Cd36	Fhl1
Qdpr	Vnn1	NA	Acsl1	NA	Rpsa	Akr1b1	Slc4a1	Gpi	Arhgdia
Marcks	Paics	NA	Rps13	NA	Slc9a3r1	Hspb1	Prdx1	Tpm3	Apoa4
Mtarc2	Tfrc	NA	Ddx3x	NA	Snd1	Oat	Gdi2	Gnai2	Fgg
Add3	F3	NA	Cd47	NA	Otub1	Dpysl3	Hspd1	Capn2	Hspa4
Arhgdib	Psmd6	NA	Cct7	NA	Sec14l2	Sod1	Atp1a1	Pgd	Serpinc1
Pdlim2	Rab5c	NA	Gnas	NA	Pgam2	Pnp	Atp1a2	Slc25a5	Nme2
Tns2	Sdcbp	NA	Npepps	NA	S100a11	Ahcy	Lmnb1	Ces1c	Nme1
Prkar1a	Lrp2	NA	Arhgap1	NA	Eef1d	Taldo1	Acaa2	Cap1	Fga
Oxct1	Arrdc1	NA	Atp6v1b2	NA	Nudc	Csrp1	Por	Vat1	Akr1b1
Myo1d	Naxd	NA	Coro1c	NA	Ran	Cndp2	Cavin2	Hspa1b	Hspb1
Eftud2	Acadm	NA	Thbs1	NA	Clic6	Gsto1	Ywhag	Wdr1	Oat
Ndufs3	Src	NA	Pccb	NA	Pglyrp2	Pdcd6ip	Sptb	Ldha	Dpysl3
Epb42	Rpl13	NA	Psmd2	NA	Pgls	Wars1	Tpm1	Fgb	Sod1
Txndc5	Ubr4	NA	Rpl5	NA	Etfb	Pygm	Hmgb1	Mylk	Pnp
S100a10	Psmd13	NA	Tspan8	NA	Spr	Atic	Hspa9	Tpi1	Ahcy
Rpl23	Vdac1	NA	H6pd	NA	Egfr	Pgm1	Cyp4b1	Ppp2r1a	Taldo1
Pald1	Alox15	NA	Arpc2	NA	Dstn	Myl12b	Calr	Idh1	Csrp1
Mccc2	Rap1b	NA	Hadh	NA	Ctsd	G6pdx	Glud1	Ephx1	Cndp2
Lpp	Actr1a	NA	Dctn1	NA	Chia	Blvrb	Prdx2	Lta4h	Gsto1
Icam2	Stim1	NA	Actr2	NA	Esd	Pygb	Flnb	Itgb1	Pdcd6ip
Nucb1	Pgm2l1	NA	Copg1	NA	Akr1c18	Vwa5a	Cd36	Gdi1	Wars1
Mprip	Muc4	NA	Ddost	NA	Txnrd1	Cp	Ogdh	Icam1	Pygm
Rcn2	Lars1	NA	Numa1	NA	Lgals3	Akr1a1	Gpi	Pc	Atic
Akap12	Rab2a	NA	Dnpep	NA	Gsr	Calm1	Tpm3	Cs	Pgm1
Zyx	Gna11	NA	Pls1	NA	Txn	Ahsg	Gnai2	Mdh1	Myl12b
Thbd	Acadvl	NA	Picalm	NA	Cfl1	Dctn2	Gnai1	Ace	G6pdx
Slco2a1	Arpc4	NA	Aldh4a1	NA	Cltb	Kng1	Gnai3	Pdia6	Blvrb
Rbbp7	Cd5l	NA	Tcp1	NA	Fkbp4	Eef1g	Capn2	Pgk1	Pygb
Parvb	Iars1	NA	Trap1	NA	Anxa8	Pebp1	Tjp1	Ldhb	Vwa5a
Itga6	Bcap31	NA	Psmc3	NA	Ca3	Prep	Pgd	Jup	Cp
Vamp3	Dnah5	NA	Idh3a	NA	Lifr	Capza2	Slc25a5	Serpinb6	Akr1a1
Gyg1	Ddx5	NA	Srsf1	NA	Sod2	Hnrnpf	Ces1c	Aox3	Calm1
Ptgfrn	Rpl18	NA	Tmpo	NA	Dld	Lum	Cap1	Tgm2	Ahsg
Snx12	Rhoa	NA	Pacsin2	NA	Blvra	Bpgm	Vat1	Ca1	Dctn2
Acot9	Rhoc	NA	Psmd11	NA	Nsfl1c	Ganab	Hspa1b	Septin7	Kng1
Dag1	Adh1	NA	Psma1	NA	Igk-V19-17	Gpx1	Hspa1a	Prdx5	Eef1g
Afdn	Itgax	NA	Sec31a	NA	Cpq	Crip2	Wdr1	Esyt1	Pebp1
Fhod1	Rps6ka1	NA	Psma2	NA	Tst	Pgam1	Ldha	Fhl1	Prep
Rps12	Pitpna	NA	Psmb2	NA	Ak1	Acot1	Fgb	Myof	Capza2
H1-0	Rhog	NA	Acsf2	NA	Got1	Mug1	H2bc9	Mthfd1	Hnrnpf
Calu	Rab5b	NA	Nsf	NA	Il1rap	Fh	Tpm4	Arhgdia	Lum
Farp1	Cab39l	NA	Acsl5	NA	Naxe	Usp5	Mylk	Clic4	Bpgm
Nid1	Rpl8	NA	Prps2	NA	Rpl12	Park7	Tpi1	Apoa4	Ganab
Sorbs3	Rps6	NA	Prps1	NA	Impa1	Enpep	Ppp2r1a	Dync1h1	Gpx1
Tapbp	Ckap4	NA	Prkaca	NA	Cotl1	Capn1	Idh1	H2ac20	Crip2
Mpp1	Rpl10a	NA	Gna13	NA	Mb	Capzb	Ilk	Fgg	Pgam1
Myadm	Plscr1	NA	Rps25	NA	Rplp2	Cct8	Ephx1	Actr3	Acot1
Ptk7	Dnaja4	NA	Psmd5	NA	Sars1	Atp6v1a	Uqcrc2	Hspa4	Mug1
Podxl	Itgal	NA	Dlst	NA	Atp6v1e1	Cct5	Lta4h	Flnc	Fh
Uggt1	Sec23b	NA	Rps11	NA	Akr1b8	Alcam	Itgb1	Vps35	Usp5
Cd34	Snx2	NA	Psmc2	NA	Serpinb1a	Pabpc1	Fmo1	Canx	Park7
Slc25a13	Rab5a	NA	Nt5e	NA	Crp	Stip1	Gdi1	Serpinc1	Enpep
Acp1	Lrrc59	NA	Gstk1	NA	Syncrip	Plg	Icam1	Nme2	Capn1
Atp5f1d	Rps5	NA	Suclg1	NA	Ptges3	Lyz2	Pc	Nme1	Fbln5
Lyve1	Baiap2	NA	Hdlbp	NA	Ppib	Aldh7a1	Cs	Parva	Capzb
Crk	Erlin2	NA	Pygl	NA	Ncl	Itih4	Mdh1	Fga	Anp32a
Iars2	Asl	NA	Rpl3	NA	Hnrnpd	Gda	Ace	Hnrnpu	Cct8
Rai14	Aldoc	NA	Camk2d	NA	Hars1	Eif5a	Pdia6	Pdia4	Atp6v1a
Mccc1	Cd55	NA	Psmc4	NA	Cpn1	Scgb1a1	Uqcrc1	Akr1b1	Cct5
Plcb3	Rps8	NA	Nedd4	NA	Glo1	Aldh9a1	Pgk1	Hspb1	Alcam
Ddah1	Scgb3a2	NA	Aldh3b1	NA	Hnrnpa3	Sod3	Prx	Oat	Pabpc1
Kras	Tmed10	NA	Hnrnpdl	NA	Skp1	Glod4	Ldhb	Actr1b	Stip1
Nras	Thbs3	NA	Mgst1	NA	Acss1	Ube2n	Jup	Dpysl3	Plg
Stx4	Sucla2	NA	Khsrp	NA	Hnrnpa2b1	Dars1	Serpinb6	Sod1	Lyz2
Spon1	Coro1b	NA	Farsb	NA	Rpl22	Capza1	Aox3	Pnp	Aldh7a1
Pdlim5	Stom	NA	Vars1	NA	Tagln	Tppp3	Tgm2	Ahcy	Itih4
Plcd1	Rpl11	NA	Niban1	NA	Ctsh	Ighm	Ca1	Ap2a2	Gda
Dbt	Rala	NA	Prkcsh	NA	Ddt	St13	Septin7	Vdac2	Eif5a
Cadm1	Slc44a4	NA	Apeh	NA	Cycs	Rps19	Prdx5	Taldo1	Scgb1a1
Ptbp3	Hnrnpm	NA	Rps6ka3	NA	Naca	Gclc	Esyt1	H2-D1	Aldh9a1
Col18a1	Aldh6a1	NA	Suclg2	NA	Cmbl	Igkc	Fhl1	Csrp1	Sod3
Bcat2	Eno2	NA	Copb1	NA	Adk	Cdh1	Myof	Lmnb2	Glod4
Dhrs1	Nceh1	NA	Copa	NA	Hnrnpab	Hspa4l	Tpm2	Cndp2	Ube2n
Rab21	Rpl15	NA	Apmap	NA	Gm2a	Dpp4	Mthfd1	Gsto1	Dars1
Srl	Vps4b	NA	Pak2	NA	Prdx3	Cmpk1	Spta1	Niban2	Capza1
Rbp1	Etfa	NA	Ugt1a6	NA	Set	Sri	Arhgdia	Pdcd6ip	Tppp3
Rbm39	Appl2	NA	Ddx1	NA	NA	Sord	Clic4	Rps2	Ighm
Lman2	Copg2	NA	Rpl23a	NA	NA	Cpne1	Apoa4	Cct2	St13
Rps17	Gsta2	NA	Dhx9	NA	NA	Rnpep	Dync1h1	Hnrnph1	Rps19
Nit2	Reep6	NA	Eif3a	NA	NA	Pa2g4	H2ac20	Wars1	Gclc
Stx12	Pla2g4a	NA	Psmc5	NA	NA	Dpp3	H2ac4	Cand1	Igkc
Eif3j1	Ak3	NA	Ppp3ca	NA	NA	F2	H2ac21	Pygm	Cdh1
Matr3	Bpifa2	NA	Eif3l	NA	NA	Arcn1	Fgg	Hk1	Hspa4l
Uqcrq	Gcn1	NA	Cyfip1	NA	NA	Arpc1b	Actr3	Atic	Dpp4
Plp2	C1qb	NA	Fdps	NA	NA	Ighg1	Hspa4	Rab11b	Cmpk1
Purb	Dnaaf5	NA	Atl3	NA	NA	Pura	Flnc	Pgm1	Ube2l3
Arl6ip5	Lgi3	NA	Ptpa	NA	NA	Nampt	Slc9a3r2	Myl12b	Sri
Sbds	Csnk2a1	NA	Fus	NA	NA	Pdxk	Serpinh1	Rps3	Sord
Idh3g	Rpl14	NA	Elavl1	NA	NA	Gpx3	Vps35	Gnb1	Cpne1
Samm50	Clic3	NA	Dync1li1	NA	NA	Acot7	Epb41l2	G6pdx	Rnpep
Nckap1	Eps8l1	NA	Psma3	NA	NA	Xpnpep1	Canx	Blvrb	Fabp5
Anp32e	Psme2	NA	Eif4a3	NA	NA	Abhd14b	Serpinc1	Pygb	Pa2g4
Itgb3	Rpl7a	NA	Mlec	NA	NA	Igh-3	Nme2	Kpnb1	Dpp3
B2m	Pafah1b1	NA	Tpd52l2	NA	NA	Cdc37	Nme1	H4c1	F2
Lamp1	Atg3	NA	Stk24	NA	NA	C4b	Parva	Septin2	Arcn1
Mfap4	Ttc26	NA	Ttc38	NA	NA	Nap1l1	Fga	Dnm2	Arpc1b
Erp29	Prkar2b	NA	Stat3	NA	NA	Eml2	Hnrnpu	Vwa5a	Ighg1
Iah1	Septin9	NA	Flii	NA	NA	Vtn	Fermt2	Anxa11	Pura
Grb2	Ttc30b	NA	Sec22b	NA	NA	Ybx1	Pdia4	Ap2a1	Kctd12
Eng	Dcps	NA	Eif2s3x	NA	NA	Adh5	Akr1b1	Cp	Nampt
Gng12	Ykt6	NA	Rrbp1	NA	NA	NARS1	Hspb1	Mvp	Pdxk
Ndufa8	Stt3a	NA	Nap1l4	NA	NA	Rad23b	Oat	Akr1a1	Gpx3
Myl4	Klc4	NA	Ipo5	NA	NA	Txnl1	Actr1b	Calm1	Acot7
Abracl	Rpl24	NA	Rbbp4	NA	NA	Uap1l1	Dpysl3	Echs1	Xpnpep1
Tmod3	Nek7	NA	Pklr	NA	NA	Swap70	Ctnnd1	Ahsg	Cfl2
Epb41l5	Aox1	NA	Ppp1r7	NA	NA	Adsl	Sod1	Ddx17	Abhd14b
Sf3b3	Ift74	NA	Xpo1	NA	NA	Ahsa1	Pnp	Dctn2	Igh-3
Adgre5	Tmem33	NA	Ola1	NA	NA	Pafah1b2	Ahcy	Atp2a1	Cdc37
Eps15	Lbp	NA	Rars1	NA	NA	Lypla1	Ap2a2	Kif5b	C4b
Gart	Lrba	NA	Nono	NA	NA	Isg15	Vdac2	Acat1	Nap1l1
Atp5me	Capns1	NA	Clta	NA	NA	Cfh	Taldo1	Kng1	Eml2
Rap2a	Eps8	NA	Rps10	NA	NA	Gclm	H2-D1	Tjp2	Vtn
Rap2b	Cldn3	NA	Bsg	NA	NA	Hsph1	H2-K1	Lyn	Ybx1
Tnnt2	Mat2a	NA	Strap	NA	NA	Serpinf2	Csrp1	Eef1g	Adh5
Lims2	Rsph9	NA	Eif3c	NA	NA	C5	Gnb2	Pebp1	NARS1
Cps1	Eef1b	NA	Cbx3	NA	NA	Serping1	Plvap	Ptbp1	Rad23b
Hsd17b8	Ass1	NA	Rps14	NA	NA	Pdlim1	Lmnb2	Prep	Txnl1
H2-Ab1	Hsd17b11	NA	Gss	NA	NA	Itih2	Cndp2	Gprc5a	Uap1l1
Cavin3	Thnsl2	NA	Diaph1	NA	NA	Psmb6	Gsto1	Coro1a	Swap70
Cbx1	Acss2	NA	Cops4	NA	NA	Tars1	Niban2	Capza2	Adsl
RTRAF	Hnrnpc	NA	Cse1l	NA	NA	Hrg	Pdcd6ip	Hnrnpf	Ahsa1
Acad9	Baiap2l1	NA	Rpl19	NA	NA	Galk1	Rps2	Lum	Efhd2
Sun2	Hadhb	NA	Eps8l2	NA	NA	Lcn2	Cct2	Gnaq	Pafah1b2
Cox5b	Stk26	NA	Copb2	NA	NA	Chi3l1	Hnrnph1	Bpgm	Lypla1
Snrpd2	Cdk5	NA	Atp6v1h	NA	NA	Cdh13	Wars1	Ganab	Isg15
Impdh1	Cdk4	NA	Psmb4	NA	NA	Adss2	Cand1	Cct4	Fubp1
H2-Aa	Akr1e2	NA	Eif3f	NA	NA	Gpt	Pygm	Gpx1	Cfh
Rpl28	Rpl27	NA	Sacm1l	NA	NA	Ica	Akap2	Rps3a	Kars1
Ppp1r12a	Rpl13a	NA	Gpd1l	NA	NA	Blmh	Hk1	Atp2a3	Mtpn
Lgals9	Pafah1b3	NA	Thop1	NA	NA	Slc3a2	Ctnnb1	Crip2	Gclm
Cox6c	Mob1b	NA	Pfkl	NA	NA	Glul	Ank1	Pgam1	Hsph1
Cd200	Etf1	NA	Aars1	NA	NA	Lamp2	Atic	Acot2	Serpinf2
Myl1	Ifit1	NA	Pepd	NA	NA	Akr7a2	Rab11b	Acot1	C5
Rplp1	Kif21a	NA	Uso1	NA	NA	Nqo2	Pgm1	Mug1	Serping1
Sparc	Man1a1	NA	Stat1	NA	NA	Eif4h	Myl12b	Fh	Fah
U2af2	Eif4g1	NA	Cyrib	NA	NA	Ewsr1	Myl9	Usp5	Pdlim1
Ptgr2	Ipo4	NA	Ctbp1	NA	NA	Ppa1	Rps3	Park7	Itih2
Myzap	Arhgap18	NA	Itgb2	NA	NA	Lasp1	Immt	Enpep	Psmb6
Shank3	Igf2r	NA	Ddx58	NA	NA	Adipoq	Gnb1	Capn1	Ctsz
Fabp1	Ccdc22	NA	Srrt	NA	NA	Isyna1	G6pdx	Cct6a	Ranbp1
Abi1	Eci1	NA	Npm1	NA	NA	Ctss	Blvrb	Capzb	Tars1
Stxbp3	Rsph3a	NA	Ddx6	NA	NA	Pgm3	Pygb	Cct8	Hrg
Clip1	Arpc3	NA	Dhx15	NA	NA	Ptgr1	Kpnb1	Atp6v1a	Rps28
Rock1	Gpx2	NA	Sec23a	NA	NA	Mtap	H4c1	Ddah2	Galk1
Slc25a20	Apod	NA	Hsd17b12	NA	NA	Afm	Septin2	Cct5	Txndc17
Srsf2	Ift172	NA	Rpl34	NA	NA	Gpx4	Dnm2	Alcam	Lcn2
Kpna4	C1qc	NA	Rtn4	NA	NA	Tpd52	Vwa5a	Pabpc1	Ptma
Cds2	Rpl17	NA	Mat1a	NA	NA	Nrp1	Anxa11	H2az1	Acyp1
F13a1	Phb2	NA	Eif3b	NA	NA	Nans	Ap2a1	Stip1	Chi3l1
Slk	Tnpo2	NA	Rpl18a	NA	NA	Sarnp	Cp	Aqp1	Cdh13
Cdc42bpg	Cul1	NA	Tmed9	NA	NA	Arl3	Gucy1b1	Plg	Adss2
Dnajb4	Prkar2a	NA	Psmb10	NA	NA	Itih1	Mvp	Lyz2	Gpt
Itga2b	Gale	NA	Lxn	NA	NA	Hprt1	Ptgis	Pcca	Ica
Fkbp2	Oscp1	NA	Scfd1	NA	NA	Col6a1	Akr1a1	Acsl1	Rad23a
S100a13	Snx1	NA	Tpp2	NA	NA	Lgals3bp	Hyou1	Rps13	Fbln1
Luc7l	Bag6	NA	Eif3g	NA	NA	Ube2k	Calm1	Aldh7a1	Blmh
Dazap1	Ak7	NA	Tmem109	NA	NA	C8b	Echs1	Ddx3x	Sh3bgrl3
Rps27	Rpl26	NA	Tnpo1	NA	NA	Adh7	Ahsg	Cd47	Slc3a2
Rps27l	Gars1	NA	Twf1	NA	NA	Klkb1	Ddx17	Cct7	Glul
Psmd14	Tkfc	NA	Ppp2r2a	NA	NA	Bpifa1	Dctn2	Itih4	Ckmt1
Rpl35	Ift52	NA	Rock2	NA	NA	Anpep	Atp2a1	Gnas	Hdgf
Nptn	Vps11	NA	Rtn3	NA	NA	Idi1	Kif5b	Gda	Atox1
Lrpap1	Ddb1	NA	Pitpnb	NA	NA	Azgp1	Acat1	Npepps	Lamp2
Mybbp1a	Map2k1	NA	Ahcyl1	NA	NA	Cpn2	Kng1	Arhgap1	Akr7a2
Dhrs7	Vill	NA	Napa	NA	NA	Pltp	Tjp2	Atp6v1b2	Nqo2
Srsf6	B4galt1	NA	Eif3e	NA	NA	Stard10	Hspa12b	Eif5a	Eif4h
Cd38	Susd2	NA	Pxn	NA	NA	Galm	Lyn	Coro1c	Ptms
Sec13	Rps15a	NA	Rps26	NA	NA	Gpld1	Hck	Thbs1	Ewsr1
As3mt	Gprc5c	NA	Rtcb	NA	NA	C8a	Eef1g	Pccb	Ppa1
Agk	Scarb2	NA	Ilf2	NA	NA	Bpifb1	Pebp1	Scgb1a1	Lasp1
Sgcd	Ivd	NA	Eif3d	NA	NA	Sftpd	Ptbp1	Aldh9a1	Tbca
Dnajc8	Tufm	NA	Rpl10	NA	NA	C8g	Sdha	Sod3	Mettl26
Tpr	Rpl27a	NA	Stoml2	NA	NA	C9	Prep	Psmd2	Adipoq
Camk2g	Rps20	NA	Sec61a1	NA	NA	Qsox1	Gprc5a	Rpl5	Cttn
Alyref	Rps7	NA	Slc39a4	NA	NA	A1bg	Coro1a	Tspan8	Mup18
Dek	Ttc39a	NA	Api5	NA	NA	Basp1	Capza2	H6pd	Mup2
Ndufa13	Cmas	NA	Eif3i	NA	NA	NA	Hnrnpf	Glod4	Cfd
Atp6v1g1	Col4a2	NA	Cryl1	NA	NA	NA	Lum	Arpc2	Isyna1
Trappc3	C4bpa	NA	Map2k2	NA	NA	NA	Gnaq	Hadh	Plxdc2
Cpt2	Ift81	NA	Ist1	NA	NA	NA	Bpgm	Ube2n	Ctss
Pde5a	Nrdc	NA	Pgp	NA	NA	NA	Ganab	Dars1	Pgm3
Tor1aip1	Plet1	NA	Csad	NA	NA	NA	Cct4	Dctn1	Msra
Letm1	Mapk13	NA	Cmpk2	NA	NA	NA	Gpx1	Capza1	Ptgr1
Rpl21	Rpl31	NA	Psmd12	NA	NA	NA	Rps3a	Tppp3	Mtap
Glipr2	Hsd17b10	NA	Rpl38	NA	NA	NA	Atp2a3	Ighm	Fgf1
Hdac1	Fermt3	NA	Oxsr1	NA	NA	NA	Crip2	Actr2	Sumo2
Hdac2	Cops6	NA	Flot1	NA	NA	NA	Pgam1	St13	Sugt1
Ndufs7	Isoc1	NA	Gbe1	NA	NA	NA	Acot2	Copg1	Orm1
Cxadr	Atp6v1d	NA	Lrrc47	NA	NA	NA	Acot1	Ddost	Ear2
Cr1l	Bax	NA	Arf6	NA	NA	NA	Mug1	Numa1	Serpind1
Pck2	Usp14	NA	Mme	NA	NA	NA	Maoa	Rps19	Afm
Epn2	Rras	NA	Synm	NA	NA	NA	Fh	Gclc	Ppic
Dctn3	Npl	NA	Pmm2	NA	NA	NA	Usp5	Dnpep	App
Ndufv2	Gipc2	NA	Eif2s1	NA	NA	NA	Septin11	Pls1	Gpx4
Ergic1	Cops7a	NA	Ap1m1	NA	NA	NA	Ppl	Picalm	Tpd52
Opa1	Rdh11	NA	Trim28	NA	NA	NA	Park7	Aldh4a1	Chmp4b
Tmod1	Psmd8	NA	Abce1	NA	NA	NA	Enpep	Igkc	Nrp1
Cryz	Pdhb	NA	Ak2	NA	NA	NA	Capn1	Tcp1	Nans
Lrrc1	Ptpn6	NA	Eif5	NA	NA	NA	Fbln5	Cdh1	Eif4b
Ube2i	Cib1	NA	Luc7l2	NA	NA	NA	Cct6a	Hspa4l	Sarnp
Poglut3	Tmc5	NA	Psmb5	NA	NA	NA	Slc25a12	Trap1	Efemp1
Klc1	Ybx3	NA	Bpnt1	NA	NA	NA	Capzb	Psmc3	Arl3
Chchd3	RtcA	NA	Qars1	NA	NA	NA	Anp32a	Idh3a	Itih1
Hacd3	Ift46	NA	Rab18	NA	NA	NA	Cct8	Srsf1	Hprt1
Efnb1	Pam	NA	Uba2	NA	NA	NA	Atp6v1a	Dpp4	Scrn3
Sf1	Snx6	NA	Get3	NA	NA	NA	Ddah2	Cmpk1	Cfi
Raly	Ipo9	NA	Pdcd6	NA	NA	NA	Cct5	Tmpo	Col6a1
Cemip2	Lztfl1	NA	Huwe1	NA	NA	NA	Alcam	Pacsin2	Lgals3bp
Eppk1	Rsu1	NA	Dnaja2	NA	NA	NA	Pabpc1	Psmd11	Dpp7
Mmut	Ctps2	NA	Psmd7	NA	NA	NA	H2az1	Psma1	Ube2k
Uqcrh	Akr1c13	NA	Cops2	NA	NA	NA	Stip1	Sec31a	C8b
Uqcrb	Mat2b	NA	Coro7	NA	NA	NA	Aqp1	Psma2	Adh7
Cenpv	Pcyox1l	NA	Cops8	NA	NA	NA	Plg	Psmb2	Gns
Hint2	Hid1	NA	Gstz1	NA	NA	NA	Myo1b	Acsf2	Hexa
Elob	Arap1	NA	Stx7	NA	NA	NA	Gucy1a1	Nsf	Psmd9
Sf3b1	Eif2b5	NA	Snx9	NA	NA	NA	Lyz2	Acsl5	Ppa2
Hook3	Dnai2	NA	Apoc1	NA	NA	NA	Pcca	Prps2	Ufc1
Vwf	Osbpl3	NA	Dnm1l	NA	NA	NA	Acsl1	Prps1	Eif1
Slmap	Faah	NA	Nt5c	NA	NA	NA	Rps13	Prkaca	Klkb1
Macroh2a1	Fcsk	NA	Lman1	NA	NA	NA	Cdh5	Gna13	Bpifa1
Tnks1bp1	Lancl2	NA	Phgdh	NA	NA	NA	Aldh7a1	Sri	Anpep
Srsf5	Kyat1	NA	Pgrmc2	NA	NA	NA	Ddx3x	Rps25	Itih3
Prkaa1	Lonp1	NA	Copz1	NA	NA	NA	Cd47	Psmd5	Ctsa
Nit1	Adss1	NA	Snrpd3	NA	NA	NA	Sqor	Sord	Idi1
Cd151	Ppp1ca	NA	Vps26a	NA	NA	NA	Cct7	Cpne1	Azgp1
Itga8	Tbcel	NA	Dnaja1	NA	NA	NA	Itih4	Dlst	Agt
Bub3	Cul5	NA	Ap1m2	NA	NA	NA	Ca4	Rps11	Cpn2
Appl1	Tomm34	NA	Tsn	NA	NA	NA	Gnas	Rnpep	Pltp
Crat	Acsm1	NA	Ide	NA	NA	NA	Gda	Psmc2	Creg1
Clec14a	Gmppb	NA	Impdh2	NA	NA	NA	Rasip1	Nt5e	Sephs1
Dctn4	Pdha1	NA	Hibch	NA	NA	NA	Npepps	Pa2g4	Stard10
Ap3b1	Fcn1	NA	Erap1	NA	NA	NA	Arhgap1	Dpp3	Ear1
Bin2	Grhpr	NA	Rps23	NA	NA	NA	Mcam	F2	Galm
Rbpms	Rbmx	NA	Ppid	NA	NA	NA	Atp6v1b2	Gstk1	Gpld1
M6pr	Rbmxl1	NA	Farsa	NA	NA	NA	Eif5a	Suclg1	Ambp
Cnbp	P2rx4	NA	Ap1g1	NA	NA	NA	Coro1c	Arcn1	Gusb
Ptpn11	Mab21l4	NA	Plaa	NA	NA	NA	Thbs1	Arpc1b	C8a
Ppt1	Ilf3	NA	Tsg101	NA	NA	NA	Pccb	Hdlbp	Fetub
Hmgcl	Srp54	NA	Mfge8	NA	NA	NA	Scgb1a1	Pygl	Serpina6
Aprt	Xpo5	NA	FAM120A	NA	NA	NA	Itga3	Rpl3	Bpifb1
Cpt1a	Ptpn23	NA	Yars1	NA	NA	NA	Aldh9a1	Ighg1	Orm2
Aspn	Naprt	NA	Ppp2r5e	NA	NA	NA	Bgn	Camk2d	Sftpd
Rmdn2	Hnrnpa1	NA	Pfkm	NA	NA	NA	Sod3	Psmc4	S100a1
Myh6	Ikbkg	NA	Caprin1	NA	NA	NA	Psmd2	Nedd4	C8g
Hnrnpul1	Nagk	NA	Srprb	NA	NA	NA	Rpl5	Aldh3b1	Rbp4
Surf4	Saa4	NA	Gps1	NA	NA	NA	Postn	Hnrnpdl	Adgrf5
Lmcd1	Tnpo3	NA	Sirt2	NA	NA	NA	Tspan8	Pura	C9
Ccar2	Hnmt	NA	Pdxdc1	NA	NA	NA	H6pd	Mgst1	Apcs
Mgll	Sfpq	NA	Pfkp	NA	NA	NA	Glod4	Khsrp	Qsox1
Ca14	Aacs	NA	Pcyt1a	NA	NA	NA	Arpc2	Nampt	Pvalb
Vamp8	Decr1	NA	Prpsap1	NA	NA	NA	Hadh	Farsb	A1bg
Sub1	Ric8a	NA	Stxbp2	NA	NA	NA	Ube2n	Vars1	Cast
Acot13	Engase	NA	Inpp1	NA	NA	NA	Dars1	Niban1	Fkbp3
Pfdn2	Ccdc39	NA	Reep5	NA	NA	NA	Dctn1	Pdxk	Serpina10
Ptk2	Cert1	NA	Git1	NA	NA	NA	Hpgd	Prkcsh	Basp1
Strn3	Kifap3	NA	Rcc2	NA	NA	NA	Capza1	Apeh	Serpina1d
Tmcc2	Eif2b4	NA	Endod1	NA	NA	NA	Tppp3	Gpx3	Serpina1a
Dync1li2	Oas1a	NA	Snrpa1	NA	NA	NA	Hp1bp3	Rps6ka3	Serpina1b
Cyth3	Gmps	NA	Slc6a14	NA	NA	NA	Ighm	Suclg2	Serpina1e
Nisch	Pdcd4	NA	Atxn10	NA	NA	NA	Actr2	Copb1	Tg
Lin7c	Shmt1	NA	Glrx3	NA	NA	NA	St13	Copa	Hpx
Sec61b	Papss1	NA	Vapb	NA	NA	NA	Copg1	Apmap	Serpina3k
Slc25a24	Trappc5	NA	Upf1	NA	NA	NA	Sdhb	Acot7	Serpina3m
Dpm1	Xpot	NA	Ppp6r3	NA	NA	NA	Ddost	Xpnpep1	Fn1
Actl6a	Hykk	NA	Ncstn	NA	NA	NA	Numa1	Pak2	Tuba1a
Npepl1	Snf8	NA	Eif2s2	NA	NA	NA	Rps19	Ugt1a6	Tuba4a
Eci2	Ssrp1	NA	Oplah	NA	NA	NA	Tgfb1i1	Abhd14b	Prdx6
Rps21	RO60	NA	Gfus	NA	NA	NA	Gclc	Igh-3	Selenbp1
Ppp1r14a	Kif3a	NA	Psmb7	NA	NA	NA	Gpd2	Ddx1	Selenbp2
Acap2	Faf1	NA	Rprd1b	NA	NA	NA	Lims1	Cdc37	Myh9
Palld	Ace2	NA	Snap23	NA	NA	NA	Limch1	Rpl23a	Hp
Arhgef1	Myg1	NA	Cops3	NA	NA	NA	Dnpep	Dhx9	Sftpa1
Pcmt1	Dera	NA	Ttll12	NA	NA	NA	Pls1	Eif3a	Ftl1
Zadh2	Arl6	NA	Atp6v1c1	NA	NA	NA	Cnn2	Psmc5	Sftpb
Atp6v0d1	Cpox	NA	Plin3	NA	NA	NA	Picalm	C4b	Uba52
Mdp1	Eif2a	NA	Ppp2r5a	NA	NA	NA	Lgals1	Ppp3ca	Eef1a1
Ero1a	Renbp	NA	Dad1	NA	NA	NA	Aldh4a1	Nap1l1	Clu
Ppm1a	Prune1	NA	Gphn	NA	NA	NA	Sfxn3	Eif3l	Fth1
Ppm1b	Snca	NA	Srp68	NA	NA	NA	Igkc	Cyfip1	Aldoa
Lrpprc	Snrpe	NA	Prpsap2	NA	NA	NA	Tcp1	Fdps	Gc
Carhsp1	Fbxo22	NA	Cops5	NA	NA	NA	Pecam1	Atl3	Chil3
Dnajb11	Abraxas2	NA	Gltp	NA	NA	NA	Epb41	Eml2	Ckm
Slc25a1	Cfap300	NA	Cul3	NA	NA	NA	Ppp2cb	Ptpa	Psma7
Ppp1r12b	Fntb	NA	Psap	NA	NA	NA	Esam	Fus	Gsta4
Adpgk	Mtmr12	NA	Itpa	NA	NA	NA	Cdh1	Vtn	Ywhaz
Apool	G3bp1	NA	Sort1	NA	NA	NA	Sntb2	Elavl1	Napsa
Map4	Nln	NA	Coasy	NA	NA	NA	Hspa4l	Ybx1	Apoe
Snrpa	Shmt2	NA	Hdhd2	NA	NA	NA	Trap1	Adh5	Aldh3a1
Kdsr	Saa1	NA	Vasp	NA	NA	NA	Psmc3	Dync1li1	Ywhae
Dhrs11	Hmga1	NA	Pcna	NA	NA	NA	Idh3a	Psma3	Eif4a2
Macrod1	Memo1	NA	Kpna3	NA	NA	NA	Srsf1	NARS1	Cfb
Hagh	Arfgap3	NA	Akr1c6	NA	NA	NA	Dpp4	Eif4a3	Psma6
Nop56	NA	NA	Ugdh	NA	NA	NA	Cmpk1	Mlec	Pon1
Sorbs1	NA	NA	Myo1e	NA	NA	NA	Hibadh	Tpd52l2	Myh4
Ndufb10	NA	NA	Atg7	NA	NA	NA	Tmpo	Stk24	Myh7b
Rbbp9	NA	NA	Eif3h	NA	NA	NA	Ube2l3	Ttc38	Me1
Qki	NA	NA	Casp6	NA	NA	NA	Slc25a11	Stat3	Cpm
Ctbp2	NA	NA	Metap2	NA	NA	NA	Pacsin2	Rad23b	Apoh
Itgav	NA	NA	Ptprc	NA	NA	NA	Psmd11	Flii	Ywhah
Bhmt	NA	NA	Mogs	NA	NA	NA	Psma1	Txnl1	Pigr
Dnajb6	NA	NA	Taok3	NA	NA	NA	Sec31a	Uap1l1	Cbr1
Dynlt1	NA	NA	Gmppa	NA	NA	NA	Psma2	Sec22b	Psma5
Plscr3	NA	NA	Aldh16a1	NA	NA	NA	Lbr	Swap70	Ywhaq
Entpd2	NA	NA	Ddx19a	NA	NA	NA	Psmb2	Adsl	Gsta3
Ece1	NA	NA	Rangap1	NA	NA	NA	Acsf2	Ahsa1	Myl6
Arhgef7	NA	NA	Lpl	NA	NA	NA	Nsf	Eif2s3x	Tgfbi
Kank3	NA	NA	Trnt1	NA	NA	NA	Acsl5	Rrbp1	Psma4
Prkg1	NA	NA	Prkag1	NA	NA	NA	Prps2	Nap1l4	Pfn1
Cdc42bpb	NA	NA	Cnp	NA	NA	NA	Prps1	Ipo5	Pcbp1
Ndufa2	NA	NA	Osbpl6	NA	NA	NA	Prkaca	Rbbp4	Pcbp2
Tradd	NA	NA	Tbcd	NA	NA	NA	Gna13	Pklr	Ruvbl2
Lrrc57	NA	NA	Mbl2	NA	NA	NA	Gbp2	Pafah1b2	Ttr
Cd82	NA	NA	Osbp	NA	NA	NA	Sri	Ppp1r7	Sult1d1
Tra2b	NA	NA	Aimp2	NA	NA	NA	Rps25	Xpo1	H2-Q10
Ube2m	NA	NA	Puf60	NA	NA	NA	Cgn	Lypla1	Acadl
Sae1	NA	NA	Dhdh	NA	NA	NA	Gnao1	Isg15	Sfn
Cyria	NA	NA	Nploc4	NA	NA	NA	Psmd5	Ola1	Asah1
Alox12	NA	NA	Abcf1	NA	NA	NA	Sord	Rars1	Lyz1
Mpp2	NA	NA	Inpp5b	NA	NA	NA	Etfdh	Nono	Alad
Scrib	NA	NA	Aimp1	NA	NA	NA	Cpne1	Clta	Calml3
Nomo1	NA	NA	Lancl1	NA	NA	NA	Dlst	Rps10	Cxcl15
Rida	NA	NA	Arih1	NA	NA	NA	Kank2	Bsg	Serpinf1
Sec23ip	NA	NA	Man2c1	NA	NA	NA	Rps11	Cfh	Mrc1
Ap3d1	NA	NA	Hip1r	NA	NA	NA	Ptgs1	Strap	Hnrnpk
Timm50	NA	NA	Gsk3b	NA	NA	NA	Rnpep	Eif3c	Psmb8
Elmo1	NA	NA	Vac14	NA	NA	NA	Psmc2	Cbx3	Anxa7
Cope	NA	NA	NA	NA	NA	NA	Fabp5	Gclm	Clic1
Cldn18	NA	NA	NA	NA	NA	NA	H3-5	Rps14	Gstt3
Tomm70	NA	NA	NA	NA	NA	NA	Nt5e	Hsph1	Atp5f1b
Atad3	NA	NA	NA	NA	NA	NA	Pa2g4	Gss	Mdh2
U2af1	NA	NA	NA	NA	NA	NA	Dpp3	Diaph1	Cbr3
Mpz	NA	NA	NA	NA	NA	NA	Esyt2	Serpinf2	Pgm2
Tmsb4x	NA	NA	NA	NA	NA	NA	F2	Cops4	Gstp1
Pspc1	NA	NA	NA	NA	NA	NA	Ogn	Cse1l	Sec14l4
Necap2	NA	NA	NA	NA	NA	NA	Gstk1	C5	Ecm1
Tnni3	NA	NA	NA	NA	NA	NA	Suclg1	Rpl19	Ctsc
Dnajc3	NA	NA	NA	NA	NA	NA	Arcn1	Serping1	Ces1
Rps24	NA	NA	NA	NA	NA	NA	Itga1	Eps8l2	Met
Ddi2	NA	NA	NA	NA	NA	NA	Arpc1b	Copb2	Cd14
Cldn5	NA	NA	NA	NA	NA	NA	Hdlbp	Atp6v1h	Gstt1
Sdhc	NA	NA	NA	NA	NA	NA	Cox4i1	Psmb4	Ckb
Rpl36a	NA	NA	NA	NA	NA	NA	Pygl	Eif3f	Psme1
Khdrbs1	NA	NA	NA	NA	NA	NA	Erp44	Sacm1l	Cab39
Atp8a1	NA	NA	NA	NA	NA	NA	Akap5	Gpd1l	Ltf
Sgta	NA	NA	NA	NA	NA	NA	Rpl3	Thop1	Rnh1
Ckap5	NA	NA	NA	NA	NA	NA	Calcrl	Pfkl	Man2b1
Ndufs8	NA	NA	NA	NA	NA	NA	Ighg1	Aars1	Dcxr
Dlg1	NA	NA	NA	NA	NA	NA	Cd93	Pdlim1	Lap3
Prpf19	NA	NA	NA	NA	NA	NA	Camk2d	Pepd	Ddx39b
Hmbs	NA	NA	NA	NA	NA	NA	Psmc4	Itih2	Capg
Ndufb3	NA	NA	NA	NA	NA	NA	Arrb1	Uso1	Rpsa
Tmx3	NA	NA	NA	NA	NA	NA	Nedd4	Stat1	Slc9a3r1
Stat5b	NA	NA	NA	NA	NA	NA	Aldh3b1	Psmb6	Snd1
Pdhx	NA	NA	NA	NA	NA	NA	Hnrnpdl	Cyrib	Otub1
Mta2	NA	NA	NA	NA	NA	NA	Pura	Ctbp1	Sec14l2
Dmd	NA	NA	NA	NA	NA	NA	Mgst1	Tars1	Pgam2
Armc10	NA	NA	NA	NA	NA	NA	Khsrp	Hrg	S100a11
Snrnp70	NA	NA	NA	NA	NA	NA	Kctd12	Itgb2	Eef1d
Aldh5a1	NA	NA	NA	NA	NA	NA	Nampt	Ddx58	Nudc
Fbl	NA	NA	NA	NA	NA	NA	Farsb	Srrt	Ran
Nup93	NA	NA	NA	NA	NA	NA	Vars1	Npm1	Clic6
Smc1a	NA	NA	NA	NA	NA	NA	Niban1	Galk1	Pglyrp2
Ank3	NA	NA	NA	NA	NA	NA	Add1	Ddx6	Pgls
Pik3r1	NA	NA	NA	NA	NA	NA	Aifm1	Dhx15	Etfb
Glrx	NA	NA	NA	NA	NA	NA	Pdxk	Sec23a	Dpep1
Mgst3	NA	NA	NA	NA	NA	NA	Prkcsh	Hsd17b12	Spr
Scamp3	NA	NA	NA	NA	NA	NA	Apeh	Rpl34	Egfr
Tmem30a	NA	NA	NA	NA	NA	NA	Gpx3	Rtn4	Pros1
Txndc12	NA	NA	NA	NA	NA	NA	Rps6ka3	Mat1a	Dstn
Iigp1	NA	NA	NA	NA	NA	NA	Suclg2	Eif3b	Ctsd
Eps15l1	NA	NA	NA	NA	NA	NA	Hspa12a	Lcn2	Chia
Stx8	NA	NA	NA	NA	NA	NA	Qdpr	Rpl18a	Esd
Arpc5l	NA	NA	NA	NA	NA	NA	Copb1	Tmed9	Akr1c18
Nes	NA	NA	NA	NA	NA	NA	Copa	Psmb10	Txnrd1
Bst2	NA	NA	NA	NA	NA	NA	Apmap	Chi3l1	Lgals3
Napg	NA	NA	NA	NA	NA	NA	Acot7	Lxn	Gsr
Ndufs2	NA	NA	NA	NA	NA	NA	Xpnpep1	Cdh13	Txn
Tmx1	NA	NA	NA	NA	NA	NA	Marcks	Adss2	Cfl1
Tap1	NA	NA	NA	NA	NA	NA	Cfl2	Scfd1	Cltb
Gls	NA	NA	NA	NA	NA	NA	Mtarc2	Tpp2	Hint1
Bag3	NA	NA	NA	NA	NA	NA	Pak2	Eif3g	Fkbp4
Thy1	NA	NA	NA	NA	NA	NA	Ugt1a6	Tmem109	Anxa8
Acaca	NA	NA	NA	NA	NA	NA	Abhd14b	Tnpo1	Ca3
Scrn2	NA	NA	NA	NA	NA	NA	Igh-3	Twf1	B4galnt1
Gspt1	NA	NA	NA	NA	NA	NA	Ddx1	Gpt	Lifr
Atp5pf	NA	NA	NA	NA	NA	NA	Add3	Ppp2r2a	Sod2
Psmb9	NA	NA	NA	NA	NA	NA	Cdc37	Ica	Dld
Slc29a1	NA	NA	NA	NA	NA	NA	Arhgdib	Rock2	Blvra
Dynlrb1	NA	NA	NA	NA	NA	NA	Rpl23a	Rtn3	Nsfl1c
Me2	NA	NA	NA	NA	NA	NA	Pdlim2	Blmh	Igk-V19-17
Pfas	NA	NA	NA	NA	NA	NA	Tns2	Slc3a2	Cpq
Bag5	NA	NA	NA	NA	NA	NA	Dhx9	Glul	Tst
Smarcc2	NA	NA	NA	NA	NA	NA	Eif3a	Ckmt1	Ak1
Plek	NA	NA	NA	NA	NA	NA	Psmc5	Pitpnb	Got1
Ufm1	NA	NA	NA	NA	NA	NA	Prkar1a	Ahcyl1	Il1rap
Sh3glb2	NA	NA	NA	NA	NA	NA	C4b	Ahcyl2	Naxe
Stx3	NA	NA	NA	NA	NA	NA	Ppp3ca	Napa	Tcn2
Coq9	NA	NA	NA	NA	NA	NA	Nap1l1	Lamp2	Rpl12
Arhgef2	NA	NA	NA	NA	NA	NA	Oxct1	Eif3e	Impa1
Gsdmd	NA	NA	NA	NA	NA	NA	Eif3l	Pxn	Cotl1
Dtna	NA	NA	NA	NA	NA	NA	Cyfip1	Rps26	Mb
Elane	NA	NA	NA	NA	NA	NA	Fdps	Rtcb	Rplp2
Ocln	NA	NA	NA	NA	NA	NA	Atl3	Ilf2	Sars1
Spag9	NA	NA	NA	NA	NA	NA	Eml2	Eif3d	Atp6v1e1
Csrp3	NA	NA	NA	NA	NA	NA	Ptpa	Akr7a2	Akr1b8
Cnrip1	NA	NA	NA	NA	NA	NA	Fus	Rpl10	Ctsb
Ppp6c	NA	NA	NA	NA	NA	NA	Vtn	Nqo2	Serpinb1a
Emc2	NA	NA	NA	NA	NA	NA	Elavl1	Stoml2	Crp
Fxr1	NA	NA	NA	NA	NA	NA	Ybx1	Sec61a1	Syncrip
Magi3	NA	NA	NA	NA	NA	NA	Adh5	Slc39a4	Ptges3
Zmpste24	NA	NA	NA	NA	NA	NA	Dync1li1	Api5	Ppib
Vps26b	NA	NA	NA	NA	NA	NA	Myo1d	Eif4h	Ncl
Slc16a1	NA	NA	NA	NA	NA	NA	Eftud2	Eif3i	Igfals
Cystm1	NA	NA	NA	NA	NA	NA	Psma3	Cryl1	Hnrnpd
Rcc1	NA	NA	NA	NA	NA	NA	Ndufs3	Map2k2	Hars1
Ndufb4	NA	NA	NA	NA	NA	NA	NARS1	Ist1	Cpn1
Plpbp	NA	NA	NA	NA	NA	NA	Epb42	Ewsr1	Glo1
Pef1	NA	NA	NA	NA	NA	NA	Eif4a3	Ppa1	Hnrnpa3
Golt1b	NA	NA	NA	NA	NA	NA	Txndc5	Lasp1	Skp1
Nudt21	NA	NA	NA	NA	NA	NA	Mlec	Pgp	Acss1
Lima1	NA	NA	NA	NA	NA	NA	S100a10	Csad	Hnrnpa2b1
Glg1	NA	NA	NA	NA	NA	NA	Rpl23	Cmpk2	Rpl22
Ablim1	NA	NA	NA	NA	NA	NA	Pald1	Psmd12	Tagln
Casq2	NA	NA	NA	NA	NA	NA	Tpd52l2	Rpl38	Ctsh
Stx11	NA	NA	NA	NA	NA	NA	Stk24	Oxsr1	Ddt
Pnpo	NA	NA	NA	NA	NA	NA	Ttc38	Flot1	Cycs
Trip10	NA	NA	NA	NA	NA	NA	Stat3	Adipoq	Gm10881
Pip4k2b	NA	NA	NA	NA	NA	NA	Rad23b	Gbe1	Amy1
Scrn1	NA	NA	NA	NA	NA	NA	Flii	Lrrc47	C2
Exoc3	NA	NA	NA	NA	NA	NA	Txnl1	Arf6	Fabp4
Gtpbp1	NA	NA	NA	NA	NA	NA	Uap1l1	Mme	Naca
Ano6	NA	NA	NA	NA	NA	NA	Sec22b	Synm	Cmbl
Hnrnpll	NA	NA	NA	NA	NA	NA	Mccc2	Pmm2	Adk
Hgs	NA	NA	NA	NA	NA	NA	Lpp	Eif2s1	Obp1b
Specc1l	NA	NA	NA	NA	NA	NA	Icam2	Ap1m1	Hnrnpab
Ncf2	NA	NA	NA	NA	NA	NA	Swap70	Trim28	Fuca1
Map3k20	NA	NA	NA	NA	NA	NA	Nucb1	Abce1	Tpt1
Tspan15	NA	NA	NA	NA	NA	NA	Mprip	Ak2	Gm2a
Agfg1	NA	NA	NA	NA	NA	NA	Rcn2	Eif5	Prdx3
Nhlrc2	NA	NA	NA	NA	NA	NA	Akap12	Luc7l2	Set
Fblim1	NA	NA	NA	NA	NA	NA	Adsl	Psmb5	Acat2
Mbnl2	NA	NA	NA	NA	NA	NA	Ahsa1	Bpnt1	Obp1a
Acyp2	NA	NA	NA	NA	NA	NA	Zyx	Qars1	Mapre1
Bin1	NA	NA	NA	NA	NA	NA	Eif2s3x	Rab18	Pir
Smc3	NA	NA	NA	NA	NA	NA	Rrbp1	Uba2	Acta1
Vps13c	NA	NA	NA	NA	NA	NA	Thbd	Get3	Chil4
Scel	NA	NA	NA	NA	NA	NA	Slco2a1	Pdcd6	Mup1
Isoc2a	NA	NA	NA	NA	NA	NA	Nap1l4	Huwe1	Gsta1
Svil	NA	NA	NA	NA	NA	NA	Ipo5	Dnaja2	Npc2
Ldlrap1	NA	NA	NA	NA	NA	NA	Efhd2	Psmd7	F12
Sntb1	NA	NA	NA	NA	NA	NA	Rbbp4	Cops2	Wfdc2
Mybpc3	NA	NA	NA	NA	NA	NA	Rbbp7	Coro7	Reg3g
Lypla2	NA	NA	NA	NA	NA	NA	Pklr	Cops8	Mup20
Mospd2	NA	NA	NA	NA	NA	NA	Pafah1b2	Eif4g2	Arhgap12
Smap1	NA	NA	NA	NA	NA	NA	Ppp1r7	Gstz1	Gas6
Rpl29	NA	NA	NA	NA	NA	NA	Xpo1	Isyna1	Spp1
Mavs	NA	NA	NA	NA	NA	NA	Lypla1	Stx7	Ifnar2
Dhrs4	NA	NA	NA	NA	NA	NA	Isg15	Snx9	Igfbp6
Clint1	NA	NA	NA	NA	NA	NA	Parvb	Apoc1	Cstb
Ankrd13a	NA	NA	NA	NA	NA	NA	Ola1	Ctss	S100a6
Snrnp200	NA	NA	NA	NA	NA	NA	Itga6	Pgm3	Sh3bgrl
Mapt	NA	NA	NA	NA	NA	NA	Vamp3	Dnm1l	Ptprm
Plin1	NA	NA	NA	NA	NA	NA	Gyg1	Nt5c	Csf1r
Zc3hav1	NA	NA	NA	NA	NA	NA	Rars1	Lman1	Cst3
Dnajc5	NA	NA	NA	NA	NA	NA	Ptgfrn	Phgdh	Fabp3
Luc7l3	NA	NA	NA	NA	NA	NA	Nono	Ptgr1	Hspe1
P4ha1	NA	NA	NA	NA	NA	NA	Clta	Pgrmc2	Gm5571
Mtdh	NA	NA	NA	NA	NA	NA	Snx12	Gstt2	Agr2
Rcn1	NA	NA	NA	NA	NA	NA	Rps10	Copz1	Ptprf
Aoc3	NA	NA	NA	NA	NA	NA	Fubp1	Snrpd3	Ostf1
Ubqln2	NA	NA	NA	NA	NA	NA	Acot9	Mtap	Fgfr2
Cd2ap	NA	NA	NA	NA	NA	NA	Bsg	Vps26a	Dbi
Pds5b	NA	NA	NA	NA	NA	NA	Dag1	Dnaja1	Mup3
Plpp3	NA	NA	NA	NA	NA	NA	Afdn	Ap1m2	Ggh
Nop58	NA	NA	NA	NA	NA	NA	Cfh	Tsn	Serpina7
Wasf2	NA	NA	NA	NA	NA	NA	Strap	Ide	Anp32b
Srsf10	NA	NA	NA	NA	NA	NA	Eif3c	Impdh2	Smpdl3a
Fcho2	NA	NA	NA	NA	NA	NA	Fhod1	Hibch	Fkbp1a
Pip4k2a	NA	NA	NA	NA	NA	NA	Rps12	Erap1	Clec3b
Prpf8	NA	NA	NA	NA	NA	NA	H1-0	Rps23	Chad
Rab27b	NA	NA	NA	NA	NA	NA	Kars1	Ppid	Ca8
Vps36	NA	NA	NA	NA	NA	NA	Mtpn	Farsa	Cacybp
Nck1	NA	NA	NA	NA	NA	NA	Calu	Ap1g1	Il18r1
Selenof	NA	NA	NA	NA	NA	NA	Farp1	Plaa	Pycard
Slc44a1	NA	NA	NA	NA	NA	NA	Nid1	Tsg101	Rnase4
Pfdn5	NA	NA	NA	NA	NA	NA	Sorbs3	Serpind1	Dbnl
Snx27	NA	NA	NA	NA	NA	NA	Tapbp	Mfge8	Il6st
Wdr37	NA	NA	NA	NA	NA	NA	Cbx3	FAM120A	Hmgb2
Actr10	NA	NA	NA	NA	NA	NA	Gclm	Yars1	Lsp1
Npr3	NA	NA	NA	NA	NA	NA	Mpp1	Ppp2r5e	Apex1
Srgap2	NA	NA	NA	NA	NA	NA	Myadm	Pfkm	Dtd1
Prtn3	NA	NA	NA	NA	NA	NA	Rps14	Caprin1	Fam107b
Palm	NA	NA	NA	NA	NA	NA	Ptk7	Srprb	Psmd4
Top1	NA	NA	NA	NA	NA	NA	Podxl	Gps1	NA
Afg3l2	NA	NA	NA	NA	NA	NA	Hsph1	Afm	NA
Tcea1	NA	NA	NA	NA	NA	NA	Uggt1	Ppic	NA
Apip	NA	NA	NA	NA	NA	NA	Cd34	Sirt2	NA
Kank4	NA	NA	NA	NA	NA	NA	Slc25a13	Gpx4	NA
Tap2	NA	NA	NA	NA	NA	NA	Gss	Pdxdc1	NA
Ubap2l	NA	NA	NA	NA	NA	NA	Diaph1	Pfkp	NA
Eml1	NA	NA	NA	NA	NA	NA	Acp1	Pcyt1a	NA
Igbp1	NA	NA	NA	NA	NA	NA	Serpinf2	Tpd52	NA
Numb	NA	NA	NA	NA	NA	NA	Cops4	Prpsap1	NA
Xpnpep2	NA	NA	NA	NA	NA	NA	Cse1l	Stxbp2	NA
Evpl	NA	NA	NA	NA	NA	NA	C5	Inpp1	NA
Tecr	NA	NA	NA	NA	NA	NA	Atp5f1d	Reep5	NA
Cacna2d1	NA	NA	NA	NA	NA	NA	Rpl19	Nrp1	NA
Ddx42	NA	NA	NA	NA	NA	NA	Lyve1	Nans	NA
Ubtf	NA	NA	NA	NA	NA	NA	Serping1	Sarnp	NA
Dock6	NA	NA	NA	NA	NA	NA	Eps8l2	Git1	NA
Gar1	NA	NA	NA	NA	NA	NA	Copb2	Rcc2	NA
Cnot1	NA	NA	NA	NA	NA	NA	Fah	Endod1	NA
Reps2	NA	NA	NA	NA	NA	NA	Atp6v1h	Snrpa1	NA
Mtrex	NA	NA	NA	NA	NA	NA	Psmb4	Slc6a14	NA
Pabpn1	NA	NA	NA	NA	NA	NA	Eif3f	Atxn10	NA
Cd177	NA	NA	NA	NA	NA	NA	Crk	Glrx3	NA
Cybb	NA	NA	NA	NA	NA	NA	Sacm1l	Arl3	NA
Ldb3	NA	NA	NA	NA	NA	NA	Gpd1l	Vapb	NA
Anxa9	NA	NA	NA	NA	NA	NA	Thop1	Upf1	NA
Crkl	NA	NA	NA	NA	NA	NA	Iars2	Ppp6r3	NA
Ripor1	NA	NA	NA	NA	NA	NA	Pfkl	Itih1	NA
Golga2	NA	NA	NA	NA	NA	NA	Aars1	Ncstn	NA
Gypa	NA	NA	NA	NA	NA	NA	Pdlim1	Eif2s2	NA
Emc1	NA	NA	NA	NA	NA	NA	Pepd	Oplah	NA
Rbm14	NA	NA	NA	NA	NA	NA	Rai14	Gfus	NA
Lrrfip1	NA	NA	NA	NA	NA	NA	Itih2	Hprt1	NA
Edc4	NA	NA	NA	NA	NA	NA	Uso1	Ipo7	NA
Fam98b	NA	NA	NA	NA	NA	NA	Mccc1	Cfi	NA
Mmp9	NA	NA	NA	NA	NA	NA	Stat1	Col6a1	NA
Sec62	NA	NA	NA	NA	NA	NA	Plcb3	Lgals3bp	NA
Uba5	NA	NA	NA	NA	NA	NA	Psmb6	Psmb7	NA
Trim3	NA	NA	NA	NA	NA	NA	Ctsz	Rprd1b	NA
Faf2	NA	NA	NA	NA	NA	NA	Cyrib	Ube2k	NA
Nfs1	NA	NA	NA	NA	NA	NA	Ddah1	C8b	NA
Xrn2	NA	NA	NA	NA	NA	NA	Kras	Snap23	NA
Nup35	NA	NA	NA	NA	NA	NA	Nras	Cops3	NA
Cars1	NA	NA	NA	NA	NA	NA	Ranbp1	Ttll12	NA
Ppp1r12c	NA	NA	NA	NA	NA	NA	Ctbp1	Atp6v1c1	NA
Ces2c	NA	NA	NA	NA	NA	NA	Stx4	Plin3	NA
Smtn	NA	NA	NA	NA	NA	NA	Tars1	Ppp2r5a	NA
Eea1	NA	NA	NA	NA	NA	NA	Hrg	Dad1	NA
Stam2	NA	NA	NA	NA	NA	NA	Itgb2	Nae1	NA
Eif5b	NA	NA	NA	NA	NA	NA	Ddx58	Adh7	NA
Fkbp15	NA	NA	NA	NA	NA	NA	Rps28	Gphn	NA
Exoc8	NA	NA	NA	NA	NA	NA	Srrt	Srp68	NA
Carmil1	NA	NA	NA	NA	NA	NA	Npm1	Prpsap2	NA
Mybphl	NA	NA	NA	NA	NA	NA	Spon1	Cops5	NA
Dpysl5	NA	NA	NA	NA	NA	NA	Galk1	Gltp	NA
Dsp	NA	NA	NA	NA	NA	NA	Pdlim5	Cul3	NA
Nppa	NA	NA	NA	NA	NA	NA	Ddx6	Psap	NA
Abhd5	NA	NA	NA	NA	NA	NA	Dhx15	Itpa	NA
Ranbp2	NA	NA	NA	NA	NA	NA	Txndc17	Sort1	NA
Gtf2i	NA	NA	NA	NA	NA	NA	Sec23a	Coasy	NA
Hdgfl3	NA	NA	NA	NA	NA	NA	Plcd1	Klkb1	NA
Ate1	NA	NA	NA	NA	NA	NA	Dbt	Bpifa1	NA
Sarg	NA	NA	NA	NA	NA	NA	Hsd17b12	Sec11a	NA
Ufl1	NA	NA	NA	NA	NA	NA	Rpl34	Hdhd2	NA
Emd	NA	NA	NA	NA	NA	NA	Rtn4	Vasp	NA
Rbms1	NA	NA	NA	NA	NA	NA	Cadm1	Pcna	NA
Cdc42ep4	NA	NA	NA	NA	NA	NA	Mat1a	Kpna3	NA
Homer3	NA	NA	NA	NA	NA	NA	Eif3b	Uchl3	NA
Slu7	NA	NA	NA	NA	NA	NA	Lcn2	Akr1c6	NA
Hk3	NA	NA	NA	NA	NA	NA	Ptbp3	Ugdh	NA
Pfkfb2	NA	NA	NA	NA	NA	NA	Col18a1	Myo1e	NA
Gypc	NA	NA	NA	NA	NA	NA	Bcat2	Anpep	NA
Thrap3	NA	NA	NA	NA	NA	NA	Dhrs1	Idi1	NA
Tgm1	NA	NA	NA	NA	NA	NA	Rpl18a	Mars1	NA
Clybl	NA	NA	NA	NA	NA	NA	Rab21	Ddx21	NA
NA	NA	NA	NA	NA	NA	NA	Srl	Atg7	NA
NA	NA	NA	NA	NA	NA	NA	Ptma	Azgp1	NA
NA	NA	NA	NA	NA	NA	NA	Tmed9	Eif3h	NA
NA	NA	NA	NA	NA	NA	NA	Rbp1	Vps25	NA
NA	NA	NA	NA	NA	NA	NA	Acyp1	Agt	NA
NA	NA	NA	NA	NA	NA	NA	Psmb10	Casp6	NA
NA	NA	NA	NA	NA	NA	NA	Rbm39	Metap2	NA
NA	NA	NA	NA	NA	NA	NA	Lman2	Ptprc	NA
NA	NA	NA	NA	NA	NA	NA	Rps17	Cpn2	NA
NA	NA	NA	NA	NA	NA	NA	Nit2	Mogs	NA
NA	NA	NA	NA	NA	NA	NA	Stx12	Taok3	NA
NA	NA	NA	NA	NA	NA	NA	Eif3j1	Pltp	NA
NA	NA	NA	NA	NA	NA	NA	Matr3	Fn3krp	NA
NA	NA	NA	NA	NA	NA	NA	Chi3l1	Gmppa	NA
NA	NA	NA	NA	NA	NA	NA	Lxn	Aldh16a1	NA
NA	NA	NA	NA	NA	NA	NA	Uqcrq	Ddx19a	NA
NA	NA	NA	NA	NA	NA	NA	Cdh13	Rangap1	NA
NA	NA	NA	NA	NA	NA	NA	Plp2	Lpl	NA
NA	NA	NA	NA	NA	NA	NA	Purb	Stard10	NA
NA	NA	NA	NA	NA	NA	NA	Adss2	Trnt1	NA
NA	NA	NA	NA	NA	NA	NA	Scfd1	Prkag1	NA
NA	NA	NA	NA	NA	NA	NA	Tpp2	Cnp	NA
NA	NA	NA	NA	NA	NA	NA	Eif3g	Nqo1	NA
NA	NA	NA	NA	NA	NA	NA	Arl6ip5	Galm	NA
NA	NA	NA	NA	NA	NA	NA	Tmem109	Gpld1	NA
NA	NA	NA	NA	NA	NA	NA	Tnpo1	Osbpl6	NA
NA	NA	NA	NA	NA	NA	NA	Twf1	Ambp	NA
NA	NA	NA	NA	NA	NA	NA	Sbds	Tbcd	NA
NA	NA	NA	NA	NA	NA	NA	Gpt	Asph	NA
NA	NA	NA	NA	NA	NA	NA	Ppp2r2a	Mbl2	NA
NA	NA	NA	NA	NA	NA	NA	Idh3g	Osbp	NA
NA	NA	NA	NA	NA	NA	NA	Samm50	Aimp2	NA
NA	NA	NA	NA	NA	NA	NA	Nckap1	Gusb	NA
NA	NA	NA	NA	NA	NA	NA	Ica	C8a	NA
NA	NA	NA	NA	NA	NA	NA	Rad23a	Puf60	NA
NA	NA	NA	NA	NA	NA	NA	Rock2	Dhdh	NA
NA	NA	NA	NA	NA	NA	NA	Anp32e	Nploc4	NA
NA	NA	NA	NA	NA	NA	NA	Rtn3	Serpina6	NA
NA	NA	NA	NA	NA	NA	NA	Fbln1	Abcf1	NA
NA	NA	NA	NA	NA	NA	NA	Blmh	Jchain	NA
NA	NA	NA	NA	NA	NA	NA	Itgb3	Inpp5b	NA
NA	NA	NA	NA	NA	NA	NA	B2m	Bpifb1	NA
NA	NA	NA	NA	NA	NA	NA	Lamp1	Aimp1	NA
NA	NA	NA	NA	NA	NA	NA	Mfap4	Ssr4	NA
NA	NA	NA	NA	NA	NA	NA	Erp29	Sftpd	NA
NA	NA	NA	NA	NA	NA	NA	Iah1	Lancl1	NA
NA	NA	NA	NA	NA	NA	NA	Sh3bgrl3	Prmt1	NA
NA	NA	NA	NA	NA	NA	NA	Grb2	C8g	NA
NA	NA	NA	NA	NA	NA	NA	Slc3a2	Arih1	NA
NA	NA	NA	NA	NA	NA	NA	Eng	Man2c1	NA
NA	NA	NA	NA	NA	NA	NA	Gng12	Hip1r	NA
NA	NA	NA	NA	NA	NA	NA	Ndufa8	Gsk3b	NA
NA	NA	NA	NA	NA	NA	NA	Glul	C9	NA
NA	NA	NA	NA	NA	NA	NA	Pitpnb	Qsox1	NA
NA	NA	NA	NA	NA	NA	NA	Myl4	Vac14	NA
NA	NA	NA	NA	NA	NA	NA	Hdgf	Stmn1	NA
NA	NA	NA	NA	NA	NA	NA	Ahcyl1	A1bg	NA
NA	NA	NA	NA	NA	NA	NA	Abracl	Osbpl9	NA
NA	NA	NA	NA	NA	NA	NA	Atox1	Mri1	NA
NA	NA	NA	NA	NA	NA	NA	Napa	Adprs	NA
NA	NA	NA	NA	NA	NA	NA	Lamp2	Gys1	NA
NA	NA	NA	NA	NA	NA	NA	Tmod3	Basp1	NA
NA	NA	NA	NA	NA	NA	NA	Epb41l5	Serpina1d	NA
NA	NA	NA	NA	NA	NA	NA	Sf3b3	Serpina1a	NA
NA	NA	NA	NA	NA	NA	NA	Eif3e	Serpina1b	NA
NA	NA	NA	NA	NA	NA	NA	Adgre5	Serpina1e	NA
NA	NA	NA	NA	NA	NA	NA	Eps15	Tg	NA
NA	NA	NA	NA	NA	NA	NA	Gart	Actc1	NA
NA	NA	NA	NA	NA	NA	NA	Atp5me	Tubb2a	NA
NA	NA	NA	NA	NA	NA	NA	Pxn	Tubb3	NA
NA	NA	NA	NA	NA	NA	NA	Rps26	Tubb6	NA
NA	NA	NA	NA	NA	NA	NA	Rtcb	Hpx	NA
NA	NA	NA	NA	NA	NA	NA	Ilf2	Serpina3k	NA
NA	NA	NA	NA	NA	NA	NA	Eif3d	Serpina3n	NA
NA	NA	NA	NA	NA	NA	NA	Akr7a2	Serpina3m	NA
NA	NA	NA	NA	NA	NA	NA	Rpl10	Fn1	NA
NA	NA	NA	NA	NA	NA	NA	Rap2a	Tuba1a	NA
NA	NA	NA	NA	NA	NA	NA	Rap2b	Tuba1c	NA
NA	NA	NA	NA	NA	NA	NA	Nqo2	Tuba4a	NA
NA	NA	NA	NA	NA	NA	NA	Stoml2	Cyp2a5	NA
NA	NA	NA	NA	NA	NA	NA	Sec61a1	Prdx6	NA
NA	NA	NA	NA	NA	NA	NA	Tnnt2	Selenbp1	NA
NA	NA	NA	NA	NA	NA	NA	Slc39a4	Selenbp2	NA
NA	NA	NA	NA	NA	NA	NA	Lims2	Myh9	NA
NA	NA	NA	NA	NA	NA	NA	Cps1	Hp	NA
NA	NA	NA	NA	NA	NA	NA	Hsd17b8	Sftpa1	NA
NA	NA	NA	NA	NA	NA	NA	Api5	Ftl1	NA
NA	NA	NA	NA	NA	NA	NA	Eif4h	Ftl2	NA
NA	NA	NA	NA	NA	NA	NA	H2-Ab1	Fmo3	NA
NA	NA	NA	NA	NA	NA	NA	Cavin3	Sftpb	NA
NA	NA	NA	NA	NA	NA	NA	Cbx1	Xdh	NA
NA	NA	NA	NA	NA	NA	NA	RTRAF	Uba52	NA
NA	NA	NA	NA	NA	NA	NA	Acad9	Rab1b	NA
NA	NA	NA	NA	NA	NA	NA	Eif3i	Rab10	NA
NA	NA	NA	NA	NA	NA	NA	Cryl1	Rab8a	NA
NA	NA	NA	NA	NA	NA	NA	Sun2	Rab14	NA
NA	NA	NA	NA	NA	NA	NA	Cox5b	Eef1a1	NA
NA	NA	NA	NA	NA	NA	NA	Ptms	Eef1a2	NA
NA	NA	NA	NA	NA	NA	NA	Snrpd2	Clu	NA
NA	NA	NA	NA	NA	NA	NA	Map2k2	Fth1	NA
NA	NA	NA	NA	NA	NA	NA	Ist1	Acly	NA
NA	NA	NA	NA	NA	NA	NA	Impdh1	Aldoa	NA
NA	NA	NA	NA	NA	NA	NA	H2-Aa	Gc	NA
NA	NA	NA	NA	NA	NA	NA	Ewsr1	Rpn1	NA
NA	NA	NA	NA	NA	NA	NA	Rpl28	Chil3	NA
NA	NA	NA	NA	NA	NA	NA	Ppa1	Ckm	NA
NA	NA	NA	NA	NA	NA	NA	Ppp1r12a	Pgk2	NA
NA	NA	NA	NA	NA	NA	NA	Lasp1	Psma7	NA
NA	NA	NA	NA	NA	NA	NA	Tbca	Gsta4	NA
NA	NA	NA	NA	NA	NA	NA	Lgals9	Pgrmc1	NA
NA	NA	NA	NA	NA	NA	NA	Pgp	Ywhaz	NA
NA	NA	NA	NA	NA	NA	NA	Csad	Napsa	NA
NA	NA	NA	NA	NA	NA	NA	Cmpk2	Apoe	NA
NA	NA	NA	NA	NA	NA	NA	Cox6c	Apob	NA
NA	NA	NA	NA	NA	NA	NA	Cd200	Aldh3a1	NA
NA	NA	NA	NA	NA	NA	NA	Psmd12	Cyp2b10	NA
NA	NA	NA	NA	NA	NA	NA	Myl1	Ywhae	NA
NA	NA	NA	NA	NA	NA	NA	Rplp1	Eif4a1	NA
NA	NA	NA	NA	NA	NA	NA	Sparc	Eif4a2	NA
NA	NA	NA	NA	NA	NA	NA	U2af2	Cfb	NA
NA	NA	NA	NA	NA	NA	NA	Mettl26	Psma6	NA
NA	NA	NA	NA	NA	NA	NA	Rpl38	Ugp2	NA
NA	NA	NA	NA	NA	NA	NA	Ptgr2	Cct3	NA
NA	NA	NA	NA	NA	NA	NA	Oxsr1	Clca1	NA
NA	NA	NA	NA	NA	NA	NA	Myzap	Pon1	NA
NA	NA	NA	NA	NA	NA	NA	Shank3	Me1	NA
NA	NA	NA	NA	NA	NA	NA	Flot1	Aldh1l1	NA
NA	NA	NA	NA	NA	NA	NA	Fabp1	Cpm	NA
NA	NA	NA	NA	NA	NA	NA	Abi1	Psmc1	NA
NA	NA	NA	NA	NA	NA	NA	Stxbp3	Apoh	NA
NA	NA	NA	NA	NA	NA	NA	Adipoq	Cyb5a	NA
NA	NA	NA	NA	NA	NA	NA	Clip1	Ywhah	NA
NA	NA	NA	NA	NA	NA	NA	Gbe1	Cyb5r3	NA
NA	NA	NA	NA	NA	NA	NA	Lrrc47	Rac1	NA
NA	NA	NA	NA	NA	NA	NA	Arf6	Eprs1	NA
NA	NA	NA	NA	NA	NA	NA	Mme	Pigr	NA
NA	NA	NA	NA	NA	NA	NA	Cttn	Cyp4a12b	NA
NA	NA	NA	NA	NA	NA	NA	Synm	Cyp4a14	NA
NA	NA	NA	NA	NA	NA	NA	Mup18	Cbr1	NA
NA	NA	NA	NA	NA	NA	NA	Mup2	Myh11	NA
NA	NA	NA	NA	NA	NA	NA	Rock1	Psma5	NA
NA	NA	NA	NA	NA	NA	NA	Slc25a20	Ywhaq	NA
NA	NA	NA	NA	NA	NA	NA	Srsf2	Slc34a2	NA
NA	NA	NA	NA	NA	NA	NA	Pmm2	Myh10	NA
NA	NA	NA	NA	NA	NA	NA	Eif2s1	Gsta3	NA
NA	NA	NA	NA	NA	NA	NA	Ap1m1	Myl6	NA
NA	NA	NA	NA	NA	NA	NA	Kpna4	Atp2a2	NA
NA	NA	NA	NA	NA	NA	NA	Cds2	Got2	NA
NA	NA	NA	NA	NA	NA	NA	Trim28	Tgfbi	NA
NA	NA	NA	NA	NA	NA	NA	Abce1	Psmb1	NA
NA	NA	NA	NA	NA	NA	NA	Ak2	Rps16	NA
NA	NA	NA	NA	NA	NA	NA	F13a1	Psma4	NA
NA	NA	NA	NA	NA	NA	NA	Slk	Pfn1	NA
NA	NA	NA	NA	NA	NA	NA	Cdc42bpg	Rpl7	NA
NA	NA	NA	NA	NA	NA	NA	Dnajb4	Lrp1	NA
NA	NA	NA	NA	NA	NA	NA	Itga2b	Rps18	NA
NA	NA	NA	NA	NA	NA	NA	Fkbp2	Samhd1	NA
NA	NA	NA	NA	NA	NA	NA	S100a13	Cdc42	NA
NA	NA	NA	NA	NA	NA	NA	Eif5	Ruvbl1	NA
NA	NA	NA	NA	NA	NA	NA	Luc7l2	Pon3	NA
NA	NA	NA	NA	NA	NA	NA	Luc7l	Rps4x	NA
NA	NA	NA	NA	NA	NA	NA	Dazap1	Pcbp1	NA
NA	NA	NA	NA	NA	NA	NA	Psmb5	Pcbp2	NA
NA	NA	NA	NA	NA	NA	NA	Bpnt1	Rab7a	NA
NA	NA	NA	NA	NA	NA	NA	Qars1	Prom1	NA
NA	NA	NA	NA	NA	NA	NA	Rps27	Ruvbl2	NA
NA	NA	NA	NA	NA	NA	NA	Rps27l	Arf3	NA
NA	NA	NA	NA	NA	NA	NA	Rab18	Arf4	NA
NA	NA	NA	NA	NA	NA	NA	Uba2	Arf5	NA
NA	NA	NA	NA	NA	NA	NA	Get3	Ttr	NA
NA	NA	NA	NA	NA	NA	NA	Psmd14	Sult1d1	NA
NA	NA	NA	NA	NA	NA	NA	Rpl35	Psmd3	NA
NA	NA	NA	NA	NA	NA	NA	Pdcd6	H2-Q10	NA
NA	NA	NA	NA	NA	NA	NA	Huwe1	Rplp0	NA
NA	NA	NA	NA	NA	NA	NA	Dnaja2	Psmc6	NA
NA	NA	NA	NA	NA	NA	NA	Psmd7	Gpd1	NA
NA	NA	NA	NA	NA	NA	NA	Cops2	Cpne3	NA
NA	NA	NA	NA	NA	NA	NA	Coro7	Acadl	NA
NA	NA	NA	NA	NA	NA	NA	Nptn	Sfn	NA
NA	NA	NA	NA	NA	NA	NA	Cops8	Aldh3a2	NA
NA	NA	NA	NA	NA	NA	NA	Lrpap1	Asah1	NA
NA	NA	NA	NA	NA	NA	NA	Mybbp1a	Lyz1	NA
NA	NA	NA	NA	NA	NA	NA	Dhrs7	Psmb3	NA
NA	NA	NA	NA	NA	NA	NA	Srsf6	Slc44a2	NA
NA	NA	NA	NA	NA	NA	NA	Cd38	Alad	NA
NA	NA	NA	NA	NA	NA	NA	Sec13	Aqp5	NA
NA	NA	NA	NA	NA	NA	NA	Cfd	Rack1	NA
NA	NA	NA	NA	NA	NA	NA	As3mt	Rps9	NA
NA	NA	NA	NA	NA	NA	NA	Gstz1	Dlat	NA
NA	NA	NA	NA	NA	NA	NA	Isyna1	Calml3	NA
NA	NA	NA	NA	NA	NA	NA	Agk	Cxcl15	NA
NA	NA	NA	NA	NA	NA	NA	Stx7	Rpl4	NA
NA	NA	NA	NA	NA	NA	NA	Snx9	Psmd1	NA
NA	NA	NA	NA	NA	NA	NA	Sgcd	Serpinf1	NA
NA	NA	NA	NA	NA	NA	NA	Plxdc2	H2bc7	NA
NA	NA	NA	NA	NA	NA	NA	Dnajc8	H2bu1	NA
NA	NA	NA	NA	NA	NA	NA	Tpr	Mrc1	NA
NA	NA	NA	NA	NA	NA	NA	Camk2g	Hnrnpk	NA
NA	NA	NA	NA	NA	NA	NA	Alyref	Iqgap2	NA
NA	NA	NA	NA	NA	NA	NA	Dek	Rpn2	NA
NA	NA	NA	NA	NA	NA	NA	Ndufa13	Rpl6	NA
NA	NA	NA	NA	NA	NA	NA	Atp6v1g1	Psmb8	NA
NA	NA	NA	NA	NA	NA	NA	Apoc1	Atp1b1	NA
NA	NA	NA	NA	NA	NA	NA	Trappc3	Anxa7	NA
NA	NA	NA	NA	NA	NA	NA	Ctss	Clic1	NA
NA	NA	NA	NA	NA	NA	NA	Pgm3	Gstt3	NA
NA	NA	NA	NA	NA	NA	NA	Dnm1l	Mapk3	NA
NA	NA	NA	NA	NA	NA	NA	Cpt2	Mapk1	NA
NA	NA	NA	NA	NA	NA	NA	Nt5c	Muc1	NA
NA	NA	NA	NA	NA	NA	NA	Pde5a	Atp5f1b	NA
NA	NA	NA	NA	NA	NA	NA	Tor1aip1	Cyp2s1	NA
NA	NA	NA	NA	NA	NA	NA	Letm1	Mdh2	NA
NA	NA	NA	NA	NA	NA	NA	Rpl21	Cbr3	NA
NA	NA	NA	NA	NA	NA	NA	Glipr2	Vapa	NA
NA	NA	NA	NA	NA	NA	NA	Msra	Pgm2	NA
NA	NA	NA	NA	NA	NA	NA	Lman1	Vnn1	NA
NA	NA	NA	NA	NA	NA	NA	Phgdh	Paics	NA
NA	NA	NA	NA	NA	NA	NA	Ptgr1	Gstp1	NA
NA	NA	NA	NA	NA	NA	NA	Hdac1	Tfrc	NA
NA	NA	NA	NA	NA	NA	NA	Hdac2	F3	NA
NA	NA	NA	NA	NA	NA	NA	Ndufs7	Sec14l4	NA
NA	NA	NA	NA	NA	NA	NA	Cxadr	Psmd6	NA
NA	NA	NA	NA	NA	NA	NA	Cr1l	Ecm1	NA
NA	NA	NA	NA	NA	NA	NA	Pgrmc2	Rab5c	NA
NA	NA	NA	NA	NA	NA	NA	Pck2	Ctsc	NA
NA	NA	NA	NA	NA	NA	NA	Copz1	Sdcbp	NA
NA	NA	NA	NA	NA	NA	NA	Snrpd3	Lrp2	NA
NA	NA	NA	NA	NA	NA	NA	Mtap	Arrdc1	NA
NA	NA	NA	NA	NA	NA	NA	Epn2	Naxd	NA
NA	NA	NA	NA	NA	NA	NA	Dctn3	Acadm	NA
NA	NA	NA	NA	NA	NA	NA	Fgf1	Src	NA
NA	NA	NA	NA	NA	NA	NA	Ndufv2	Cd14	NA
NA	NA	NA	NA	NA	NA	NA	Ergic1	Gstt1	NA
NA	NA	NA	NA	NA	NA	NA	Opa1	Rpl13	NA
NA	NA	NA	NA	NA	NA	NA	Vps26a	Ubr4	NA
NA	NA	NA	NA	NA	NA	NA	Tmod1	Psmd13	NA
NA	NA	NA	NA	NA	NA	NA	Cryz	Vdac1	NA
NA	NA	NA	NA	NA	NA	NA	Lrrc1	Ckb	NA
NA	NA	NA	NA	NA	NA	NA	Dnaja1	Alox15	NA
NA	NA	NA	NA	NA	NA	NA	Ube2i	Rap1b	NA
NA	NA	NA	NA	NA	NA	NA	Poglut3	Actr1a	NA
NA	NA	NA	NA	NA	NA	NA	Ap1m2	Stim1	NA
NA	NA	NA	NA	NA	NA	NA	Klc1	Pgm2l1	NA
NA	NA	NA	NA	NA	NA	NA	Chchd3	Muc4	NA
NA	NA	NA	NA	NA	NA	NA	Hacd3	Lars1	NA
NA	NA	NA	NA	NA	NA	NA	Efnb1	Rab2a	NA
NA	NA	NA	NA	NA	NA	NA	Tsn	Gna11	NA
NA	NA	NA	NA	NA	NA	NA	Sf1	Psme1	NA
NA	NA	NA	NA	NA	NA	NA	Ide	Acadvl	NA
NA	NA	NA	NA	NA	NA	NA	Raly	Arpc4	NA
NA	NA	NA	NA	NA	NA	NA	Cemip2	Cab39	NA
NA	NA	NA	NA	NA	NA	NA	Impdh2	Cd5l	NA
NA	NA	NA	NA	NA	NA	NA	Eppk1	Iars1	NA
NA	NA	NA	NA	NA	NA	NA	Sumo2	Bcap31	NA
NA	NA	NA	NA	NA	NA	NA	Mmut	Ltf	NA
NA	NA	NA	NA	NA	NA	NA	Hibch	Dnah5	NA
NA	NA	NA	NA	NA	NA	NA	Erap1	Ddx5	NA
NA	NA	NA	NA	NA	NA	NA	Uqcrh	Rpl18	NA
NA	NA	NA	NA	NA	NA	NA	Rps23	Rhoa	NA
NA	NA	NA	NA	NA	NA	NA	Ppid	Rhoc	NA
NA	NA	NA	NA	NA	NA	NA	Farsa	Adh1	NA
NA	NA	NA	NA	NA	NA	NA	Uqcrb	Itgax	NA
NA	NA	NA	NA	NA	NA	NA	Sugt1	Rps6ka1	NA
NA	NA	NA	NA	NA	NA	NA	Cenpv	Pitpna	NA
NA	NA	NA	NA	NA	NA	NA	Hint2	Rnh1	NA
NA	NA	NA	NA	NA	NA	NA	Elob	Rhog	NA
NA	NA	NA	NA	NA	NA	NA	Sf3b1	Man2b1	NA
NA	NA	NA	NA	NA	NA	NA	Orm1	Rab5b	NA
NA	NA	NA	NA	NA	NA	NA	Ap1g1	Cab39l	NA
NA	NA	NA	NA	NA	NA	NA	Plaa	Rpl8	NA
NA	NA	NA	NA	NA	NA	NA	Tsg101	Rps6	NA
NA	NA	NA	NA	NA	NA	NA	Hook3	Dcxr	NA
NA	NA	NA	NA	NA	NA	NA	Vwf	Ckap4	NA
NA	NA	NA	NA	NA	NA	NA	Mfge8	Rpl10a	NA
NA	NA	NA	NA	NA	NA	NA	Slmap	Lap3	NA
NA	NA	NA	NA	NA	NA	NA	FAM120A	Ddx39b	NA
NA	NA	NA	NA	NA	NA	NA	Yars1	Plscr1	NA
NA	NA	NA	NA	NA	NA	NA	Ppp2r5e	Dnaja4	NA
NA	NA	NA	NA	NA	NA	NA	Macroh2a1	Itgal	NA
NA	NA	NA	NA	NA	NA	NA	Tnks1bp1	Sec23b	NA
NA	NA	NA	NA	NA	NA	NA	Pfkm	Snx2	NA
NA	NA	NA	NA	NA	NA	NA	Srsf5	Capg	NA
NA	NA	NA	NA	NA	NA	NA	Caprin1	Rab5a	NA
NA	NA	NA	NA	NA	NA	NA	Prkaa1	Rpsa	NA
NA	NA	NA	NA	NA	NA	NA	Nit1	Slc9a3r1	NA
NA	NA	NA	NA	NA	NA	NA	Srprb	Lrrc59	NA
NA	NA	NA	NA	NA	NA	NA	Gps1	Rps5	NA
NA	NA	NA	NA	NA	NA	NA	Cd151	Baiap2	NA
NA	NA	NA	NA	NA	NA	NA	Afm	Erlin2	NA
NA	NA	NA	NA	NA	NA	NA	Itga8	Asl	NA
NA	NA	NA	NA	NA	NA	NA	Bub3	Snd1	NA
NA	NA	NA	NA	NA	NA	NA	Appl1	Aldoc	NA
NA	NA	NA	NA	NA	NA	NA	Sirt2	Otub1	NA
NA	NA	NA	NA	NA	NA	NA	App	Sec14l2	NA
NA	NA	NA	NA	NA	NA	NA	Gpx4	Pgam2	NA
NA	NA	NA	NA	NA	NA	NA	Crat	Cd55	NA
NA	NA	NA	NA	NA	NA	NA	Pdxdc1	S100a11	NA
NA	NA	NA	NA	NA	NA	NA	Pfkp	Rps8	NA
NA	NA	NA	NA	NA	NA	NA	Clec14a	Scgb3a2	NA
NA	NA	NA	NA	NA	NA	NA	Pcyt1a	Tmed10	NA
NA	NA	NA	NA	NA	NA	NA	Tpd52	Thbs3	NA
NA	NA	NA	NA	NA	NA	NA	Dctn4	Eef1d	NA
NA	NA	NA	NA	NA	NA	NA	Prpsap1	Sucla2	NA
NA	NA	NA	NA	NA	NA	NA	Ap3b1	Nudc	NA
NA	NA	NA	NA	NA	NA	NA	Bin2	Ran	NA
NA	NA	NA	NA	NA	NA	NA	Stxbp2	Coro1b	NA
NA	NA	NA	NA	NA	NA	NA	Rbpms	Stom	NA
NA	NA	NA	NA	NA	NA	NA	M6pr	Rpl11	NA
NA	NA	NA	NA	NA	NA	NA	Cnbp	Rala	NA
NA	NA	NA	NA	NA	NA	NA	Inpp1	Slc44a4	NA
NA	NA	NA	NA	NA	NA	NA	Ptpn11	Hnrnpm	NA
NA	NA	NA	NA	NA	NA	NA	Chmp4b	Clic6	NA
NA	NA	NA	NA	NA	NA	NA	Ppt1	Pglyrp2	NA
NA	NA	NA	NA	NA	NA	NA	Hmgcl	Pgls	NA
NA	NA	NA	NA	NA	NA	NA	Aprt	Aldh6a1	NA
NA	NA	NA	NA	NA	NA	NA	Cpt1a	Eno2	NA
NA	NA	NA	NA	NA	NA	NA	Aspn	Etfb	NA
NA	NA	NA	NA	NA	NA	NA	Reep5	Nceh1	NA
NA	NA	NA	NA	NA	NA	NA	Rmdn2	Rpl15	NA
NA	NA	NA	NA	NA	NA	NA	Nrp1	Vps4b	NA
NA	NA	NA	NA	NA	NA	NA	Myh6	Etfa	NA
NA	NA	NA	NA	NA	NA	NA	Hnrnpul1	Appl2	NA
NA	NA	NA	NA	NA	NA	NA	Surf4	Copg2	NA
NA	NA	NA	NA	NA	NA	NA	Lmcd1	Gsta2	NA
NA	NA	NA	NA	NA	NA	NA	Nans	Reep6	NA
NA	NA	NA	NA	NA	NA	NA	Ccar2	Pla2g4a	NA
NA	NA	NA	NA	NA	NA	NA	Mgll	Ak3	NA
NA	NA	NA	NA	NA	NA	NA	Eif4b	Bpifa2	NA
NA	NA	NA	NA	NA	NA	NA	Sarnp	Gcn1	NA
NA	NA	NA	NA	NA	NA	NA	Ca14	Spr	NA
NA	NA	NA	NA	NA	NA	NA	Vamp8	Egfr	NA
NA	NA	NA	NA	NA	NA	NA	Git1	C1qb	NA
NA	NA	NA	NA	NA	NA	NA	Rcc2	Dnaaf5	NA
NA	NA	NA	NA	NA	NA	NA	Sub1	Lgi3	NA
NA	NA	NA	NA	NA	NA	NA	Acot13	Csnk2a1	NA
NA	NA	NA	NA	NA	NA	NA	Pfdn2	Dstn	NA
NA	NA	NA	NA	NA	NA	NA	Endod1	Rpl14	NA
NA	NA	NA	NA	NA	NA	NA	Ptk2	Ctsd	NA
NA	NA	NA	NA	NA	NA	NA	Snrpa1	Clic3	NA
NA	NA	NA	NA	NA	NA	NA	Strn3	Eps8l1	NA
NA	NA	NA	NA	NA	NA	NA	Efemp1	Chia	NA
NA	NA	NA	NA	NA	NA	NA	Tmcc2	Psme2	NA
NA	NA	NA	NA	NA	NA	NA	Dync1li2	Esd	NA
NA	NA	NA	NA	NA	NA	NA	Cyth3	Akr1c18	NA
NA	NA	NA	NA	NA	NA	NA	Nisch	Rpl7a	NA
NA	NA	NA	NA	NA	NA	NA	Lin7c	Txnrd1	NA
NA	NA	NA	NA	NA	NA	NA	Sec61b	Pafah1b1	NA
NA	NA	NA	NA	NA	NA	NA	Slc25a24	Atg3	NA
NA	NA	NA	NA	NA	NA	NA	Dpm1	Ttc26	NA
NA	NA	NA	NA	NA	NA	NA	Slc6a14	Prkar2b	NA
NA	NA	NA	NA	NA	NA	NA	Atxn10	Septin9	NA
NA	NA	NA	NA	NA	NA	NA	Actl6a	Ttc30b	NA
NA	NA	NA	NA	NA	NA	NA	Npepl1	Dcps	NA
NA	NA	NA	NA	NA	NA	NA	Eci2	Ykt6	NA
NA	NA	NA	NA	NA	NA	NA	Rps21	Lgals3	NA
NA	NA	NA	NA	NA	NA	NA	Glrx3	Stt3a	NA
NA	NA	NA	NA	NA	NA	NA	Arl3	Klc4	NA
NA	NA	NA	NA	NA	NA	NA	Ppp1r14a	Rpl24	NA
NA	NA	NA	NA	NA	NA	NA	Vapb	Nek7	NA
NA	NA	NA	NA	NA	NA	NA	Acap2	Aox1	NA
NA	NA	NA	NA	NA	NA	NA	Palld	Gsr	NA
NA	NA	NA	NA	NA	NA	NA	Upf1	Txn	NA
NA	NA	NA	NA	NA	NA	NA	Arhgef1	Cfl1	NA
NA	NA	NA	NA	NA	NA	NA	Pcmt1	Cltb	NA
NA	NA	NA	NA	NA	NA	NA	Zadh2	Ift74	NA
NA	NA	NA	NA	NA	NA	NA	Atp6v0d1	Tmem33	NA
NA	NA	NA	NA	NA	NA	NA	Ppp6r3	Fkbp4	NA
NA	NA	NA	NA	NA	NA	NA	Mdp1	Lbp	NA
NA	NA	NA	NA	NA	NA	NA	Itih1	Lrba	NA
NA	NA	NA	NA	NA	NA	NA	Ero1a	Capns1	NA
NA	NA	NA	NA	NA	NA	NA	Ncstn	Eps8	NA
NA	NA	NA	NA	NA	NA	NA	Ppm1a	Anxa8	NA
NA	NA	NA	NA	NA	NA	NA	Ppm1b	Cldn3	NA
NA	NA	NA	NA	NA	NA	NA	Eif2s2	Mat2a	NA
NA	NA	NA	NA	NA	NA	NA	Lrpprc	Rsph9	NA
NA	NA	NA	NA	NA	NA	NA	Oplah	Eef1b	NA
NA	NA	NA	NA	NA	NA	NA	Carhsp1	Ca3	NA
NA	NA	NA	NA	NA	NA	NA	Dnajb11	Ass1	NA
NA	NA	NA	NA	NA	NA	NA	Slc25a1	Hsd17b11	NA
NA	NA	NA	NA	NA	NA	NA	Gfus	Thnsl2	NA
NA	NA	NA	NA	NA	NA	NA	Ppp1r12b	Acss2	NA
NA	NA	NA	NA	NA	NA	NA	Hprt1	Hnrnpc	NA
NA	NA	NA	NA	NA	NA	NA	Scrn3	Lifr	NA
NA	NA	NA	NA	NA	NA	NA	Adpgk	Baiap2l1	NA
NA	NA	NA	NA	NA	NA	NA	Apool	Sod2	NA
NA	NA	NA	NA	NA	NA	NA	Map4	Hadhb	NA
NA	NA	NA	NA	NA	NA	NA	Snrpa	Stk26	NA
NA	NA	NA	NA	NA	NA	NA	Kdsr	Cdk5	NA
NA	NA	NA	NA	NA	NA	NA	Dhrs11	Cdk4	NA
NA	NA	NA	NA	NA	NA	NA	Macrod1	Akr1e2	NA
NA	NA	NA	NA	NA	NA	NA	Col6a1	Rpl27	NA
NA	NA	NA	NA	NA	NA	NA	Hagh	Rpl13a	NA
NA	NA	NA	NA	NA	NA	NA	Nop56	Dld	NA
NA	NA	NA	NA	NA	NA	NA	Sorbs1	Blvra	NA
NA	NA	NA	NA	NA	NA	NA	Ndufb10	Pafah1b3	NA
NA	NA	NA	NA	NA	NA	NA	Lgals3bp	Nsfl1c	NA
NA	NA	NA	NA	NA	NA	NA	Rbbp9	Mob1b	NA
NA	NA	NA	NA	NA	NA	NA	Qki	Etf1	NA
NA	NA	NA	NA	NA	NA	NA	Ctbp2	Igk-V19-17	NA
NA	NA	NA	NA	NA	NA	NA	Itgav	Ifit1	NA
NA	NA	NA	NA	NA	NA	NA	Bhmt	Kif21a	NA
NA	NA	NA	NA	NA	NA	NA	Dnajb6	Man1a1	NA
NA	NA	NA	NA	NA	NA	NA	Psmb7	Eif4g1	NA
NA	NA	NA	NA	NA	NA	NA	Dynlt1	Cpq	NA
NA	NA	NA	NA	NA	NA	NA	Dpp7	Ipo4	NA
NA	NA	NA	NA	NA	NA	NA	Plscr3	Arhgap18	NA
NA	NA	NA	NA	NA	NA	NA	Rprd1b	Igf2r	NA
NA	NA	NA	NA	NA	NA	NA	Entpd2	Ccdc22	NA
NA	NA	NA	NA	NA	NA	NA	Ube2k	Eci1	NA
NA	NA	NA	NA	NA	NA	NA	C8b	Rsph3a	NA
NA	NA	NA	NA	NA	NA	NA	Snap23	Arpc3	NA
NA	NA	NA	NA	NA	NA	NA	Cops3	Gpx2	NA
NA	NA	NA	NA	NA	NA	NA	Ece1	Apod	NA
NA	NA	NA	NA	NA	NA	NA	Arhgef7	Tst	NA
NA	NA	NA	NA	NA	NA	NA	Ttll12	Ift172	NA
NA	NA	NA	NA	NA	NA	NA	Kank3	Ak1	NA
NA	NA	NA	NA	NA	NA	NA	Atp6v1c1	C1qc	NA
NA	NA	NA	NA	NA	NA	NA	Plin3	Rpl17	NA
NA	NA	NA	NA	NA	NA	NA	Prkg1	Phb2	NA
NA	NA	NA	NA	NA	NA	NA	Ppp2r5a	Got1	NA
NA	NA	NA	NA	NA	NA	NA	Cdc42bpb	Tnpo2	NA
NA	NA	NA	NA	NA	NA	NA	Dad1	Il1rap	NA
NA	NA	NA	NA	NA	NA	NA	Ndufa2	Cul1	NA
NA	NA	NA	NA	NA	NA	NA	Tradd	Naxe	NA
NA	NA	NA	NA	NA	NA	NA	Lrrc57	Prkar2a	NA
NA	NA	NA	NA	NA	NA	NA	Cd82	Gale	NA
NA	NA	NA	NA	NA	NA	NA	Tra2b	Oscp1	NA
NA	NA	NA	NA	NA	NA	NA	Ube2m	Snx1	NA
NA	NA	NA	NA	NA	NA	NA	Sae1	Bag6	NA
NA	NA	NA	NA	NA	NA	NA	Cyria	Ak7	NA
NA	NA	NA	NA	NA	NA	NA	Adh7	Rpl26	NA
NA	NA	NA	NA	NA	NA	NA	Alox12	Gars1	NA
NA	NA	NA	NA	NA	NA	NA	Mpp2	Tkfc	NA
NA	NA	NA	NA	NA	NA	NA	Scrib	Rpl12	NA
NA	NA	NA	NA	NA	NA	NA	Nomo1	Ift52	NA
NA	NA	NA	NA	NA	NA	NA	Gphn	Impa1	NA
NA	NA	NA	NA	NA	NA	NA	Rida	Vps11	NA
NA	NA	NA	NA	NA	NA	NA	Sec23ip	Cotl1	NA
NA	NA	NA	NA	NA	NA	NA	Hexa	Ddb1	NA
NA	NA	NA	NA	NA	NA	NA	Ap3d1	Map2k1	NA
NA	NA	NA	NA	NA	NA	NA	Timm50	Vill	NA
NA	NA	NA	NA	NA	NA	NA	Elmo1	B4galt1	NA
NA	NA	NA	NA	NA	NA	NA	Cope	Susd2	NA
NA	NA	NA	NA	NA	NA	NA	Srp68	Rps15a	NA
NA	NA	NA	NA	NA	NA	NA	Cldn18	Gprc5c	NA
NA	NA	NA	NA	NA	NA	NA	Tomm70	Scarb2	NA
NA	NA	NA	NA	NA	NA	NA	Atad3	Ivd	NA
NA	NA	NA	NA	NA	NA	NA	U2af1	Tufm	NA
NA	NA	NA	NA	NA	NA	NA	Mpz	Mb	NA
NA	NA	NA	NA	NA	NA	NA	Prpsap2	Rpl27a	NA
NA	NA	NA	NA	NA	NA	NA	Tmsb4x	Rps20	NA
NA	NA	NA	NA	NA	NA	NA	Pspc1	Rplp2	NA
NA	NA	NA	NA	NA	NA	NA	Necap2	Sars1	NA
NA	NA	NA	NA	NA	NA	NA	Tnni3	Rps7	NA
NA	NA	NA	NA	NA	NA	NA	Dnajc3	Ttc39a	NA
NA	NA	NA	NA	NA	NA	NA	Rps24	Cmas	NA
NA	NA	NA	NA	NA	NA	NA	Cops5	Col4a2	NA
NA	NA	NA	NA	NA	NA	NA	Ddi2	Atp6v1e1	NA
NA	NA	NA	NA	NA	NA	NA	Gltp	C4bpa	NA
NA	NA	NA	NA	NA	NA	NA	Cldn5	Ift81	NA
NA	NA	NA	NA	NA	NA	NA	Sdhc	Nrdc	NA
NA	NA	NA	NA	NA	NA	NA	Rpl36a	Akr1b8	NA
NA	NA	NA	NA	NA	NA	NA	Khdrbs1	Plet1	NA
NA	NA	NA	NA	NA	NA	NA	Psmd9	Mapk13	NA
NA	NA	NA	NA	NA	NA	NA	Atp8a1	Rpl31	NA
NA	NA	NA	NA	NA	NA	NA	Sgta	Hsd17b10	NA
NA	NA	NA	NA	NA	NA	NA	Ckap5	Serpinb1a	NA
NA	NA	NA	NA	NA	NA	NA	Ndufs8	Fermt3	NA
NA	NA	NA	NA	NA	NA	NA	Dlg1	Cops6	NA
NA	NA	NA	NA	NA	NA	NA	Prpf19	Isoc1	NA
NA	NA	NA	NA	NA	NA	NA	Hmbs	Atp6v1d	NA
NA	NA	NA	NA	NA	NA	NA	Ndufb3	Bax	NA
NA	NA	NA	NA	NA	NA	NA	Cul3	Crp	NA
NA	NA	NA	NA	NA	NA	NA	Tmx3	Syncrip	NA
NA	NA	NA	NA	NA	NA	NA	Stat5b	Usp14	NA
NA	NA	NA	NA	NA	NA	NA	Pdhx	Rras	NA
NA	NA	NA	NA	NA	NA	NA	Psap	Npl	NA
NA	NA	NA	NA	NA	NA	NA	Mta2	Gipc2	NA
NA	NA	NA	NA	NA	NA	NA	Dmd	Cops7a	NA
NA	NA	NA	NA	NA	NA	NA	Itpa	Rdh11	NA
NA	NA	NA	NA	NA	NA	NA	Sort1	Psmd8	NA
NA	NA	NA	NA	NA	NA	NA	Ufc1	Pdhb	NA
NA	NA	NA	NA	NA	NA	NA	Eif1	Ptpn6	NA
NA	NA	NA	NA	NA	NA	NA	Armc10	Ptges3	NA
NA	NA	NA	NA	NA	NA	NA	Snrnp70	Cib1	NA
NA	NA	NA	NA	NA	NA	NA	Aldh5a1	Ppib	NA
NA	NA	NA	NA	NA	NA	NA	Fbl	Ncl	NA
NA	NA	NA	NA	NA	NA	NA	Nup93	Tmc5	NA
NA	NA	NA	NA	NA	NA	NA	Coasy	Ybx3	NA
NA	NA	NA	NA	NA	NA	NA	Klkb1	RtcA	NA
NA	NA	NA	NA	NA	NA	NA	Bpifa1	Hnrnpd	NA
NA	NA	NA	NA	NA	NA	NA	Smc1a	Hars1	NA
NA	NA	NA	NA	NA	NA	NA	Ank3	Cpn1	NA
NA	NA	NA	NA	NA	NA	NA	Pik3r1	Glo1	NA
NA	NA	NA	NA	NA	NA	NA	Hdhd2	Ift46	NA
NA	NA	NA	NA	NA	NA	NA	Glrx	Pam	NA
NA	NA	NA	NA	NA	NA	NA	Mgst3	Snx6	NA
NA	NA	NA	NA	NA	NA	NA	Vasp	Ipo9	NA
NA	NA	NA	NA	NA	NA	NA	Pcna	Lztfl1	NA
NA	NA	NA	NA	NA	NA	NA	Scamp3	Hnrnpa3	NA
NA	NA	NA	NA	NA	NA	NA	Tmem30a	Rsu1	NA
NA	NA	NA	NA	NA	NA	NA	Txndc12	Ctps2	NA
NA	NA	NA	NA	NA	NA	NA	Iigp1	Akr1c13	NA
NA	NA	NA	NA	NA	NA	NA	Eps15l1	Skp1	NA
NA	NA	NA	NA	NA	NA	NA	Stx8	Mat2b	NA
NA	NA	NA	NA	NA	NA	NA	Kpna3	Pcyox1l	NA
NA	NA	NA	NA	NA	NA	NA	Arpc5l	Hid1	NA
NA	NA	NA	NA	NA	NA	NA	Nes	Arap1	NA
NA	NA	NA	NA	NA	NA	NA	Bst2	Eif2b5	NA
NA	NA	NA	NA	NA	NA	NA	Napg	Dnai2	NA
NA	NA	NA	NA	NA	NA	NA	Ndufs2	Osbpl3	NA
NA	NA	NA	NA	NA	NA	NA	Tmx1	Faah	NA
NA	NA	NA	NA	NA	NA	NA	Akr1c6	Acss1	NA
NA	NA	NA	NA	NA	NA	NA	Tap1	Hnrnpa2b1	NA
NA	NA	NA	NA	NA	NA	NA	Ugdh	Rpl22	NA
NA	NA	NA	NA	NA	NA	NA	Gls	Fcsk	NA
NA	NA	NA	NA	NA	NA	NA	Myo1e	Lancl2	NA
NA	NA	NA	NA	NA	NA	NA	Bag3	Tagln	NA
NA	NA	NA	NA	NA	NA	NA	Thy1	Kyat1	NA
NA	NA	NA	NA	NA	NA	NA	Anpep	Ctsh	NA
NA	NA	NA	NA	NA	NA	NA	Acaca	Lonp1	NA
NA	NA	NA	NA	NA	NA	NA	Scrn2	Adss1	NA
NA	NA	NA	NA	NA	NA	NA	Gspt1	Ppp1ca	NA
NA	NA	NA	NA	NA	NA	NA	Atp5pf	Tbcel	NA
NA	NA	NA	NA	NA	NA	NA	Idi1	Cul5	NA
NA	NA	NA	NA	NA	NA	NA	Psmb9	Tomm34	NA
NA	NA	NA	NA	NA	NA	NA	Slc29a1	Ddt	NA
NA	NA	NA	NA	NA	NA	NA	Dynlrb1	Acsm1	NA
NA	NA	NA	NA	NA	NA	NA	Me2	Gmppb	NA
NA	NA	NA	NA	NA	NA	NA	Pfas	Pdha1	NA
NA	NA	NA	NA	NA	NA	NA	Bag5	Fcn1	NA
NA	NA	NA	NA	NA	NA	NA	Smarcc2	Grhpr	NA
NA	NA	NA	NA	NA	NA	NA	Plek	Rbmx	NA
NA	NA	NA	NA	NA	NA	NA	Ufm1	Rbmxl1	NA
NA	NA	NA	NA	NA	NA	NA	Sh3glb2	P2rx4	NA
NA	NA	NA	NA	NA	NA	NA	Stx3	Mab21l4	NA
NA	NA	NA	NA	NA	NA	NA	Coq9	Ilf3	NA
NA	NA	NA	NA	NA	NA	NA	Arhgef2	Cycs	NA
NA	NA	NA	NA	NA	NA	NA	Gsdmd	Srp54	NA
NA	NA	NA	NA	NA	NA	NA	Atg7	Xpo5	NA
NA	NA	NA	NA	NA	NA	NA	Azgp1	Ptpn23	NA
NA	NA	NA	NA	NA	NA	NA	Dtna	Naprt	NA
NA	NA	NA	NA	NA	NA	NA	Elane	Hnrnpa1	NA
NA	NA	NA	NA	NA	NA	NA	Eif3h	Ikbkg	NA
NA	NA	NA	NA	NA	NA	NA	Ocln	Nagk	NA
NA	NA	NA	NA	NA	NA	NA	Spag9	Saa4	NA
NA	NA	NA	NA	NA	NA	NA	Csrp3	Tnpo3	NA
NA	NA	NA	NA	NA	NA	NA	Cnrip1	Hnmt	NA
NA	NA	NA	NA	NA	NA	NA	Ppp6c	Sfpq	NA
NA	NA	NA	NA	NA	NA	NA	Casp6	Aacs	NA
NA	NA	NA	NA	NA	NA	NA	Emc2	Decr1	NA
NA	NA	NA	NA	NA	NA	NA	Metap2	Ric8a	NA
NA	NA	NA	NA	NA	NA	NA	Fxr1	Engase	NA
NA	NA	NA	NA	NA	NA	NA	Ptprc	Naca	NA
NA	NA	NA	NA	NA	NA	NA	Cpn2	Ccdc39	NA
NA	NA	NA	NA	NA	NA	NA	Mogs	Cert1	NA
NA	NA	NA	NA	NA	NA	NA	Taok3	Kifap3	NA
NA	NA	NA	NA	NA	NA	NA	Magi3	Eif2b4	NA
NA	NA	NA	NA	NA	NA	NA	Zmpste24	Oas1a	NA
NA	NA	NA	NA	NA	NA	NA	Vps26b	Cmbl	NA
NA	NA	NA	NA	NA	NA	NA	Pltp	Adk	NA
NA	NA	NA	NA	NA	NA	NA	Slc16a1	Hnrnpab	NA
NA	NA	NA	NA	NA	NA	NA	Creg1	Gmps	NA
NA	NA	NA	NA	NA	NA	NA	Cystm1	Pdcd4	NA
NA	NA	NA	NA	NA	NA	NA	Sephs1	Shmt1	NA
NA	NA	NA	NA	NA	NA	NA	Rcc1	Papss1	NA
NA	NA	NA	NA	NA	NA	NA	Gmppa	Trappc5	NA
NA	NA	NA	NA	NA	NA	NA	Aldh16a1	Xpot	NA
NA	NA	NA	NA	NA	NA	NA	Ndufb4	Hykk	NA
NA	NA	NA	NA	NA	NA	NA	Ddx19a	Snf8	NA
NA	NA	NA	NA	NA	NA	NA	Rangap1	Ssrp1	NA
NA	NA	NA	NA	NA	NA	NA	Plpbp	RO60	NA
NA	NA	NA	NA	NA	NA	NA	Pef1	Kif3a	NA
NA	NA	NA	NA	NA	NA	NA	Golt1b	Faf1	NA
NA	NA	NA	NA	NA	NA	NA	Nudt21	Ace2	NA
NA	NA	NA	NA	NA	NA	NA	Lima1	Myg1	NA
NA	NA	NA	NA	NA	NA	NA	Lpl	Dera	NA
NA	NA	NA	NA	NA	NA	NA	Glg1	Arl6	NA
NA	NA	NA	NA	NA	NA	NA	Ablim1	Cpox	NA
NA	NA	NA	NA	NA	NA	NA	Casq2	Eif2a	NA
NA	NA	NA	NA	NA	NA	NA	Stx11	Renbp	NA
NA	NA	NA	NA	NA	NA	NA	Stard10	Prune1	NA
NA	NA	NA	NA	NA	NA	NA	Pnpo	Snca	NA
NA	NA	NA	NA	NA	NA	NA	Trip10	Snrpe	NA
NA	NA	NA	NA	NA	NA	NA	Trnt1	Fbxo22	NA
NA	NA	NA	NA	NA	NA	NA	Prkag1	Abraxas2	NA
NA	NA	NA	NA	NA	NA	NA	Pip4k2b	Cfap300	NA
NA	NA	NA	NA	NA	NA	NA	Scrn1	Fntb	NA
NA	NA	NA	NA	NA	NA	NA	Cnp	Mtmr12	NA
NA	NA	NA	NA	NA	NA	NA	Exoc3	Gm2a	NA
NA	NA	NA	NA	NA	NA	NA	Gtpbp1	Prdx3	NA
NA	NA	NA	NA	NA	NA	NA	Ano6	G3bp1	NA
NA	NA	NA	NA	NA	NA	NA	Hnrnpll	Nln	NA
NA	NA	NA	NA	NA	NA	NA	Hgs	Shmt2	NA
NA	NA	NA	NA	NA	NA	NA	Specc1l	Set	NA
NA	NA	NA	NA	NA	NA	NA	Ncf2	Saa1	NA
NA	NA	NA	NA	NA	NA	NA	Galm	Hmga1	NA
NA	NA	NA	NA	NA	NA	NA	Map3k20	Memo1	NA
NA	NA	NA	NA	NA	NA	NA	Tspan15	Arfgap3	NA
NA	NA	NA	NA	NA	NA	NA	Agfg1	NA	NA
NA	NA	NA	NA	NA	NA	NA	Nhlrc2	NA	NA
NA	NA	NA	NA	NA	NA	NA	Gpld1	NA	NA
NA	NA	NA	NA	NA	NA	NA	Osbpl6	NA	NA
NA	NA	NA	NA	NA	NA	NA	Fblim1	NA	NA
NA	NA	NA	NA	NA	NA	NA	Tbcd	NA	NA
NA	NA	NA	NA	NA	NA	NA	Mbnl2	NA	NA
NA	NA	NA	NA	NA	NA	NA	Acyp2	NA	NA
NA	NA	NA	NA	NA	NA	NA	Bin1	NA	NA
NA	NA	NA	NA	NA	NA	NA	Smc3	NA	NA
NA	NA	NA	NA	NA	NA	NA	Vps13c	NA	NA
NA	NA	NA	NA	NA	NA	NA	Scel	NA	NA
NA	NA	NA	NA	NA	NA	NA	Isoc2a	NA	NA
NA	NA	NA	NA	NA	NA	NA	Svil	NA	NA
NA	NA	NA	NA	NA	NA	NA	Ldlrap1	NA	NA
NA	NA	NA	NA	NA	NA	NA	Sntb1	NA	NA
NA	NA	NA	NA	NA	NA	NA	Mybpc3	NA	NA
NA	NA	NA	NA	NA	NA	NA	Lypla2	NA	NA
NA	NA	NA	NA	NA	NA	NA	Mbl2	NA	NA
NA	NA	NA	NA	NA	NA	NA	Osbp	NA	NA
NA	NA	NA	NA	NA	NA	NA	Mospd2	NA	NA
NA	NA	NA	NA	NA	NA	NA	Smap1	NA	NA
NA	NA	NA	NA	NA	NA	NA	Rpl29	NA	NA
NA	NA	NA	NA	NA	NA	NA	Aimp2	NA	NA
NA	NA	NA	NA	NA	NA	NA	Mavs	NA	NA
NA	NA	NA	NA	NA	NA	NA	Dhrs4	NA	NA
NA	NA	NA	NA	NA	NA	NA	Clint1	NA	NA
NA	NA	NA	NA	NA	NA	NA	Ankrd13a	NA	NA
NA	NA	NA	NA	NA	NA	NA	Snrnp200	NA	NA
NA	NA	NA	NA	NA	NA	NA	Mapt	NA	NA
NA	NA	NA	NA	NA	NA	NA	C8a	NA	NA
NA	NA	NA	NA	NA	NA	NA	Puf60	NA	NA
NA	NA	NA	NA	NA	NA	NA	Plin1	NA	NA
NA	NA	NA	NA	NA	NA	NA	Zc3hav1	NA	NA
NA	NA	NA	NA	NA	NA	NA	Dnajc5	NA	NA
NA	NA	NA	NA	NA	NA	NA	Dhdh	NA	NA
NA	NA	NA	NA	NA	NA	NA	Nploc4	NA	NA
NA	NA	NA	NA	NA	NA	NA	Luc7l3	NA	NA
NA	NA	NA	NA	NA	NA	NA	P4ha1	NA	NA
NA	NA	NA	NA	NA	NA	NA	Mtdh	NA	NA
NA	NA	NA	NA	NA	NA	NA	Rcn1	NA	NA
NA	NA	NA	NA	NA	NA	NA	Abcf1	NA	NA
NA	NA	NA	NA	NA	NA	NA	Aoc3	NA	NA
NA	NA	NA	NA	NA	NA	NA	Inpp5b	NA	NA
NA	NA	NA	NA	NA	NA	NA	Ubqln2	NA	NA
NA	NA	NA	NA	NA	NA	NA	Cd2ap	NA	NA
NA	NA	NA	NA	NA	NA	NA	Bpifb1	NA	NA
NA	NA	NA	NA	NA	NA	NA	Pds5b	NA	NA
NA	NA	NA	NA	NA	NA	NA	Plpp3	NA	NA
NA	NA	NA	NA	NA	NA	NA	Nop58	NA	NA
NA	NA	NA	NA	NA	NA	NA	Wasf2	NA	NA
NA	NA	NA	NA	NA	NA	NA	Aimp1	NA	NA
NA	NA	NA	NA	NA	NA	NA	Srsf10	NA	NA
NA	NA	NA	NA	NA	NA	NA	Fcho2	NA	NA
NA	NA	NA	NA	NA	NA	NA	Pip4k2a	NA	NA
NA	NA	NA	NA	NA	NA	NA	Sftpd	NA	NA
NA	NA	NA	NA	NA	NA	NA	Lancl1	NA	NA
NA	NA	NA	NA	NA	NA	NA	Prpf8	NA	NA
NA	NA	NA	NA	NA	NA	NA	Rab27b	NA	NA
NA	NA	NA	NA	NA	NA	NA	S100a1	NA	NA
NA	NA	NA	NA	NA	NA	NA	Vps36	NA	NA
NA	NA	NA	NA	NA	NA	NA	Nck1	NA	NA
NA	NA	NA	NA	NA	NA	NA	Selenof	NA	NA
NA	NA	NA	NA	NA	NA	NA	Slc44a1	NA	NA
NA	NA	NA	NA	NA	NA	NA	Pfdn5	NA	NA
NA	NA	NA	NA	NA	NA	NA	Snx27	NA	NA
NA	NA	NA	NA	NA	NA	NA	Wdr37	NA	NA
NA	NA	NA	NA	NA	NA	NA	Actr10	NA	NA
NA	NA	NA	NA	NA	NA	NA	Npr3	NA	NA
NA	NA	NA	NA	NA	NA	NA	C8g	NA	NA
NA	NA	NA	NA	NA	NA	NA	Srgap2	NA	NA
NA	NA	NA	NA	NA	NA	NA	Prtn3	NA	NA
NA	NA	NA	NA	NA	NA	NA	Arih1	NA	NA
NA	NA	NA	NA	NA	NA	NA	Man2c1	NA	NA
NA	NA	NA	NA	NA	NA	NA	Hip1r	NA	NA
NA	NA	NA	NA	NA	NA	NA	Palm	NA	NA
NA	NA	NA	NA	NA	NA	NA	Top1	NA	NA
NA	NA	NA	NA	NA	NA	NA	Afg3l2	NA	NA
NA	NA	NA	NA	NA	NA	NA	Tcea1	NA	NA
NA	NA	NA	NA	NA	NA	NA	Apip	NA	NA
NA	NA	NA	NA	NA	NA	NA	Kank4	NA	NA
NA	NA	NA	NA	NA	NA	NA	Tap2	NA	NA
NA	NA	NA	NA	NA	NA	NA	Ubap2l	NA	NA
NA	NA	NA	NA	NA	NA	NA	Eml1	NA	NA
NA	NA	NA	NA	NA	NA	NA	Igbp1	NA	NA
NA	NA	NA	NA	NA	NA	NA	Rbp4	NA	NA
NA	NA	NA	NA	NA	NA	NA	Numb	NA	NA
NA	NA	NA	NA	NA	NA	NA	Xpnpep2	NA	NA
NA	NA	NA	NA	NA	NA	NA	Adgrf5	NA	NA
NA	NA	NA	NA	NA	NA	NA	Gsk3b	NA	NA
NA	NA	NA	NA	NA	NA	NA	Evpl	NA	NA
NA	NA	NA	NA	NA	NA	NA	Tecr	NA	NA
NA	NA	NA	NA	NA	NA	NA	Cacna2d1	NA	NA
NA	NA	NA	NA	NA	NA	NA	Ddx42	NA	NA
NA	NA	NA	NA	NA	NA	NA	C9	NA	NA
NA	NA	NA	NA	NA	NA	NA	Ubtf	NA	NA
NA	NA	NA	NA	NA	NA	NA	Dock6	NA	NA
NA	NA	NA	NA	NA	NA	NA	Gar1	NA	NA
NA	NA	NA	NA	NA	NA	NA	Cnot1	NA	NA
NA	NA	NA	NA	NA	NA	NA	Reps2	NA	NA
NA	NA	NA	NA	NA	NA	NA	Mtrex	NA	NA
NA	NA	NA	NA	NA	NA	NA	Qsox1	NA	NA
NA	NA	NA	NA	NA	NA	NA	Pabpn1	NA	NA
NA	NA	NA	NA	NA	NA	NA	Cd177	NA	NA
NA	NA	NA	NA	NA	NA	NA	Cybb	NA	NA
NA	NA	NA	NA	NA	NA	NA	Ldb3	NA	NA
NA	NA	NA	NA	NA	NA	NA	Anxa9	NA	NA
NA	NA	NA	NA	NA	NA	NA	Crkl	NA	NA
NA	NA	NA	NA	NA	NA	NA	Ripor1	NA	NA
NA	NA	NA	NA	NA	NA	NA	Golga2	NA	NA
NA	NA	NA	NA	NA	NA	NA	Vac14	NA	NA
NA	NA	NA	NA	NA	NA	NA	Gypa	NA	NA
NA	NA	NA	NA	NA	NA	NA	Emc1	NA	NA
NA	NA	NA	NA	NA	NA	NA	Rbm14	NA	NA
NA	NA	NA	NA	NA	NA	NA	Lrrfip1	NA	NA
NA	NA	NA	NA	NA	NA	NA	Edc4	NA	NA
NA	NA	NA	NA	NA	NA	NA	Fam98b	NA	NA
NA	NA	NA	NA	NA	NA	NA	Mmp9	NA	NA
NA	NA	NA	NA	NA	NA	NA	Sec62	NA	NA
NA	NA	NA	NA	NA	NA	NA	Uba5	NA	NA
NA	NA	NA	NA	NA	NA	NA	Trim3	NA	NA
NA	NA	NA	NA	NA	NA	NA	Faf2	NA	NA
NA	NA	NA	NA	NA	NA	NA	A1bg	NA	NA
NA	NA	NA	NA	NA	NA	NA	Nfs1	NA	NA
NA	NA	NA	NA	NA	NA	NA	Xrn2	NA	NA
NA	NA	NA	NA	NA	NA	NA	Nup35	NA	NA
NA	NA	NA	NA	NA	NA	NA	Cars1	NA	NA
NA	NA	NA	NA	NA	NA	NA	Ppp1r12c	NA	NA
NA	NA	NA	NA	NA	NA	NA	Ces2c	NA	NA
NA	NA	NA	NA	NA	NA	NA	Smtn	NA	NA
NA	NA	NA	NA	NA	NA	NA	Cast	NA	NA
NA	NA	NA	NA	NA	NA	NA	Eea1	NA	NA
NA	NA	NA	NA	NA	NA	NA	Stam2	NA	NA
NA	NA	NA	NA	NA	NA	NA	Eif5b	NA	NA
NA	NA	NA	NA	NA	NA	NA	Fkbp15	NA	NA
NA	NA	NA	NA	NA	NA	NA	Exoc8	NA	NA
NA	NA	NA	NA	NA	NA	NA	Carmil1	NA	NA
NA	NA	NA	NA	NA	NA	NA	Mybphl	NA	NA
NA	NA	NA	NA	NA	NA	NA	Dpysl5	NA	NA
NA	NA	NA	NA	NA	NA	NA	Dsp	NA	NA
NA	NA	NA	NA	NA	NA	NA	Nppa	NA	NA
NA	NA	NA	NA	NA	NA	NA	Fkbp3	NA	NA
NA	NA	NA	NA	NA	NA	NA	Abhd5	NA	NA
NA	NA	NA	NA	NA	NA	NA	Ranbp2	NA	NA
NA	NA	NA	NA	NA	NA	NA	Gtf2i	NA	NA
NA	NA	NA	NA	NA	NA	NA	Hdgfl3	NA	NA
NA	NA	NA	NA	NA	NA	NA	Ate1	NA	NA
NA	NA	NA	NA	NA	NA	NA	Sarg	NA	NA
NA	NA	NA	NA	NA	NA	NA	Ufl1	NA	NA
NA	NA	NA	NA	NA	NA	NA	Emd	NA	NA
NA	NA	NA	NA	NA	NA	NA	Rbms1	NA	NA
NA	NA	NA	NA	NA	NA	NA	Cdc42ep4	NA	NA
NA	NA	NA	NA	NA	NA	NA	Homer3	NA	NA
NA	NA	NA	NA	NA	NA	NA	Slu7	NA	NA
NA	NA	NA	NA	NA	NA	NA	Hk3	NA	NA
NA	NA	NA	NA	NA	NA	NA	Pfkfb2	NA	NA
NA	NA	NA	NA	NA	NA	NA	Gypc	NA	NA
NA	NA	NA	NA	NA	NA	NA	Basp1	NA	NA
NA	NA	NA	NA	NA	NA	NA	Thrap3	NA	NA
NA	NA	NA	NA	NA	NA	NA	Tgm1	NA	NA
NA	NA	NA	NA	NA	NA	NA	Clybl	NA	NA

## Sheet: Supp. Table 2
Lung Only Proteins GO_BP_Pathways
ID	Description	GeneRatio	BgRatio	pvalue	p.adjust	qvalue	geneID	Count
GO:0032970	regulation of actin filament-based process	51/632	402/28891	3.85719e-24	1.75194e-20	1.25785e-20	Acta2/Atp1a2/Sptb/Tjp1/Ilk/Spta1/Fermt2/Hck/Limch1/Cnn2/Pecam1/Esam/Kank2/Add1/Add3/S100a10/Fhod1/Sorbs3/Myadm/Crk/Nckap1/Itgb3/Grb2/Abracl/Tmod3/Tnnt2/Shank3/Rock1/Hdac2/Tmod1/Kank3/Cyria/Tmsb4x/Dlg1/Pik3r1/Arpc5l/Bst2/Plek/Csrp3/Lima1/Casq2/Specc1l/Bin1/Svil/Cd2ap/Wasf2/Nck1/Kank4/Carmil1/Dsp/Cdc42ep4	51
GO:0032956	regulation of actin cytoskeleton organization	43/632	351/28891	6.21029e-20	1.41036e-16	1.0126e-16	Sptb/Tjp1/Ilk/Spta1/Fermt2/Hck/Limch1/Pecam1/Esam/Kank2/Add1/Add3/S100a10/Fhod1/Sorbs3/Myadm/Crk/Nckap1/Itgb3/Grb2/Tmod3/Shank3/Rock1/Hdac2/Tmod1/Kank3/Cyria/Tmsb4x/Dlg1/Pik3r1/Arpc5l/Bst2/Plek/Lima1/Specc1l/Bin1/Svil/Cd2ap/Wasf2/Nck1/Kank4/Carmil1/Cdc42ep4	43
GO:1902903	regulation of supramolecular fiber organization	45/632	393/28891	1.24914e-19	1.8912e-16	1.35784e-16	Sptb/Tjp1/Spta1/Fermt2/Cdh5/Limch1/Pecam1/Esam/Kank2/Add1/Add3/S100a10/Fhod1/Sorbs3/Myadm/Nckap1/Grb2/Tmod3/Shank3/Clip1/Hdac2/Tmod1/Pfdn2/Arhgef7/Kank3/Cyria/Tmsb4x/Ckap5/Dlg1/Pik3r1/Arpc5l/Plek/Arhgef2/Lima1/Specc1l/Bin1/Svil/Mapt/Wasf2/Nck1/Pfdn5/Kank4/Carmil1/Hdgfl3/Cdc42ep4	45
GO:0072521	purine-containing compound metabolic process	48/632	479/28891	1.87703e-18	1.99568e-15	1.43285e-15	Atp1a2/Ogdh/Gnai3/Fmo1/Gucy1b1/Sdha/Slc25a12/Gucy1a1/Sdhb/Gpd2/Ndufs3/Mccc2/Acot9/Slc25a13/Atp5f1d/Idh3g/Ndufa8/Gart/Atp5me/Impdh1/Ndufa13/Pde5a/Ndufs7/Ndufv2/Opa1/Mmut/Macroh2a1/Hmgcl/Aprt/Myh6/Pcmt1/Macrod1/Ndufb10/Ndufa2/Sdhc/Ndufs8/Ndufb3/Pdhx/Ndufs2/Acaca/Atp5pf/Me2/Pfas/Ndufb4/Gtpbp1/Ncf2/Carmil1/Nppa	48
GO:0031032	actomyosin structure organization	33/632	218/28891	2.19692e-18	1.99568e-15	1.43285e-15	Tjp1/Epb41l2/Fermt2/Myl9/Limch1/Cnn2/Epb41/Kank2/Arrb1/Prkar1a/S100a10/Zyx/Fhod1/Sorbs3/Tmod3/Epb41l5/Tnnt2/Rock1/Cdc42bpg/Hdac2/Tmod1/Myh6/Sorbs1/Kank3/Cdc42bpb/Pik3r1/Csrp3/Casq2/Mybpc3/Wasf2/Kank4/Ldb3/Carmil1	33
GO:0007015	actin filament organization	47/632	471/28891	5.1023e-18	3.86244e-15	2.77314e-15	Sptb/Tjp1/Tpm2/Spta1/Fermt2/Myo1b/Limch1/Cnn2/Pecam1/Esam/Kank2/Arrb1/Add1/Marcks/Add3/Myo1d/S100a10/Zyx/Fhod1/Sorbs3/Myadm/Nckap1/Grb2/Tmod3/Tnnt2/Shank3/Tmod1/Sorbs1/Kank3/Cyria/Elmo1/Tmsb4x/Dlg1/Pik3r1/Arpc5l/Plek/Arhgef2/Lima1/Specc1l/Bin1/Svil/Cd2ap/Wasf2/Nck1/Kank4/Carmil1/Cdc42ep4	47
GO:0031589	cell-substrate adhesion	41/632	368/28891	1.46539e-17	8.34782e-15	5.99354e-15	Macf1/Ilk/Fermt2/Ctnnb1/Itga3/Postn/Lims1/Limch1/Lgals1/Pecam1/Itga1/Marcks/S100a10/Zyx/Parvb/Itga6/Vamp3/Dag1/Nid1/Sorbs3/Myadm/Cd34/Crk/Itgb3/Epb41l5/Lims2/Rock1/Slk/Itga2b/Vwf/Itga8/Ptpn11/Ptk2/Sorbs1/Itgav/Dmd/Pik3r1/Thy1/Rpl29/Crkl/Carmil1	41
GO:0006163	purine nucleotide metabolic process	45/632	444/28891	1.47033e-17	8.34782e-15	5.99354e-15	Atp1a2/Ogdh/Gnai3/Fmo1/Gucy1b1/Sdha/Slc25a12/Gucy1a1/Sdhb/Gpd2/Ndufs3/Mccc2/Acot9/Slc25a13/Atp5f1d/Idh3g/Ndufa8/Gart/Atp5me/Impdh1/Ndufa13/Pde5a/Ndufs7/Ndufv2/Opa1/Mmut/Macroh2a1/Hmgcl/Aprt/Myh6/Ndufb10/Ndufa2/Sdhc/Ndufs8/Ndufb3/Pdhx/Ndufs2/Acaca/Atp5pf/Me2/Pfas/Ndufb4/Gtpbp1/Ncf2/Nppa	45
GO:0009150	purine ribonucleotide metabolic process	39/632	345/28891	5.5852e-17	2.81866e-14	2.02374e-14	Atp1a2/Ogdh/Gnai3/Gucy1b1/Sdha/Slc25a12/Gucy1a1/Sdhb/Ndufs3/Mccc2/Acot9/Slc25a13/Atp5f1d/Ndufa8/Gart/Atp5me/Impdh1/Ndufa13/Pde5a/Ndufs7/Ndufv2/Opa1/Mmut/Hmgcl/Aprt/Myh6/Ndufb10/Ndufa2/Sdhc/Ndufs8/Ndufb3/Pdhx/Ndufs2/Acaca/Atp5pf/Pfas/Ndufb4/Gtpbp1/Nppa	39
GO:0110053	regulation of actin filament organization	35/632	280/28891	9.94224e-17	4.51576e-14	3.24222e-14	Sptb/Tjp1/Spta1/Fermt2/Limch1/Pecam1/Esam/Kank2/Add1/Add3/S100a10/Fhod1/Sorbs3/Myadm/Nckap1/Grb2/Tmod3/Shank3/Tmod1/Kank3/Cyria/Tmsb4x/Dlg1/Pik3r1/Arpc5l/Plek/Lima1/Specc1l/Bin1/Svil/Wasf2/Nck1/Kank4/Carmil1/Cdc42ep4	35
GO:0006119	oxidative phosphorylation	26/632	147/28891	1.8509e-16	7.64254e-14	5.48717e-14	Uqcrc2/Uqcrc1/Sdha/Sdhb/Cox4i1/Ndufs3/Atp5f1d/Uqcrq/Ndufa8/Atp5me/Cox5b/Ndufa13/Ndufs7/Ndufv2/Uqcrh/Uqcrb/Macroh2a1/Ndufb10/Ndufa2/Sdhc/Ndufs8/Ndufb3/Ndufs2/Atp5pf/Coq9/Ndufb4	26
GO:0009259	ribonucleotide metabolic process	39/632	364/28891	3.4638e-16	1.31105e-13	9.41303e-14	Atp1a2/Ogdh/Gnai3/Gucy1b1/Sdha/Slc25a12/Gucy1a1/Sdhb/Ndufs3/Mccc2/Acot9/Slc25a13/Atp5f1d/Ndufa8/Gart/Atp5me/Impdh1/Ndufa13/Pde5a/Ndufs7/Ndufv2/Opa1/Mmut/Hmgcl/Aprt/Myh6/Ndufb10/Ndufa2/Sdhc/Ndufs8/Ndufb3/Pdhx/Ndufs2/Acaca/Atp5pf/Pfas/Ndufb4/Gtpbp1/Nppa	39
GO:0019693	ribose phosphate metabolic process	39/632	373/28891	7.88097e-16	2.75349e-13	1.97694e-13	Atp1a2/Ogdh/Gnai3/Gucy1b1/Sdha/Slc25a12/Gucy1a1/Sdhb/Ndufs3/Mccc2/Acot9/Slc25a13/Atp5f1d/Ndufa8/Gart/Atp5me/Impdh1/Ndufa13/Pde5a/Ndufs7/Ndufv2/Opa1/Mmut/Hmgcl/Aprt/Myh6/Ndufb10/Ndufa2/Sdhc/Ndufs8/Ndufb3/Pdhx/Ndufs2/Acaca/Atp5pf/Pfas/Ndufb4/Gtpbp1/Nppa	39
GO:0009117	nucleotide metabolic process	45/632	497/28891	1.0334e-15	3.35263e-13	2.40711e-13	Atp1a2/Ogdh/Gnai3/Fmo1/Gucy1b1/Sdha/Slc25a12/Gucy1a1/Sdhb/Gpd2/Ndufs3/Mccc2/Acot9/Slc25a13/Atp5f1d/Idh3g/Ndufa8/Gart/Atp5me/Impdh1/Ndufa13/Pde5a/Ndufs7/Ndufv2/Opa1/Mmut/Macroh2a1/Hmgcl/Aprt/Myh6/Ndufb10/Ndufa2/Sdhc/Ndufs8/Ndufb3/Pdhx/Ndufs2/Acaca/Atp5pf/Me2/Pfas/Ndufb4/Gtpbp1/Ncf2/Nppa	45
GO:0009060	aerobic respiration	28/632	196/28891	3.89009e-15	1.11705e-12	8.02014e-13	Ogdh/Uqcrc2/Uqcrc1/Sdha/Sdhb/Cox4i1/Ndufs3/Atp5f1d/Uqcrq/Idh3g/Ndufa8/Atp5me/Cox5b/Ndufa13/Ndufs7/Ndufv2/Uqcrh/Uqcrb/Macroh2a1/Ndufb10/Ndufa2/Sdhc/Ndufs8/Ndufb3/Ndufs2/Atp5pf/Coq9/Ndufb4	28
GO:0008064	regulation of actin polymerization or depolymerization	26/632	166/28891	3.93499e-15	1.11705e-12	8.02014e-13	Sptb/Spta1/Pecam1/Esam/Kank2/Add1/Add3/Myadm/Nckap1/Grb2/Tmod3/Tmod1/Kank3/Cyria/Tmsb4x/Dlg1/Arpc5l/Plek/Lima1/Specc1l/Bin1/Svil/Nck1/Kank4/Carmil1/Cdc42ep4	26
GO:0009152	purine ribonucleotide biosynthetic process	28/632	198/28891	5.07001e-15	1.35459e-12	9.72562e-13	Gucy1b1/Sdha/Slc25a12/Gucy1a1/Sdhb/Ndufs3/Slc25a13/Atp5f1d/Ndufa8/Gart/Atp5me/Impdh1/Ndufa13/Ndufs7/Ndufv2/Mmut/Aprt/Ndufb10/Ndufa2/Sdhc/Ndufs8/Ndufb3/Pdhx/Ndufs2/Atp5pf/Pfas/Ndufb4/Nppa	28
GO:0030832	regulation of actin filament length	26/632	169/28891	6.1291e-15	1.54658e-12	1.11041e-12	Sptb/Spta1/Pecam1/Esam/Kank2/Add1/Add3/Myadm/Nckap1/Grb2/Tmod3/Tmod1/Kank3/Cyria/Tmsb4x/Dlg1/Arpc5l/Plek/Lima1/Specc1l/Bin1/Svil/Nck1/Kank4/Carmil1/Cdc42ep4	26
GO:0022900	electron transport chain	22/632	116/28891	8.55314e-15	2.04465e-12	1.46801e-12	Uqcrc2/Uqcrc1/Sdha/Slc25a12/Sdhb/Etfdh/Cox4i1/Ndufs3/Slc25a13/Uqcrq/Ndufa8/Cox5b/Mybbp1a/Ndufs7/Ndufv2/Uqcrh/Uqcrb/Sdhc/Ndufs8/Ndufb3/Ndufs2/Coq9	22
GO:0045333	cellular respiration	31/632	254/28891	1.12295e-14	2.55023e-12	1.83101e-12	Ogdh/Uqcrc2/Uqcrc1/Sdha/Slc25a12/Sdhb/Cox4i1/Ndufs3/Slc25a13/Atp5f1d/Uqcrq/Idh3g/Ndufa8/Atp5me/Cox5b/Mybbp1a/Ndufa13/Ndufs7/Ndufv2/Uqcrh/Uqcrb/Macroh2a1/Ndufb10/Ndufa2/Sdhc/Ndufs8/Ndufb3/Ndufs2/Atp5pf/Coq9/Ndufb4	31
GO:0009205	purine ribonucleoside triphosphate metabolic process	25/632	160/28891	1.412e-14	2.92388e-12	2.09928e-12	Atp1a2/Gnai3/Sdha/Slc25a12/Sdhb/Ndufs3/Slc25a13/Atp5f1d/Ndufa8/Atp5me/Impdh1/Ndufa13/Ndufs7/Ndufv2/Opa1/Myh6/Ndufb10/Ndufa2/Sdhc/Ndufs8/Ndufb3/Ndufs2/Atp5pf/Ndufb4/Gtpbp1	25
GO:0032271	regulation of protein polymerization	28/632	206/28891	1.41623e-14	2.92388e-12	2.09928e-12	Sptb/Spta1/Cdh5/Pecam1/Esam/Kank2/Add1/Add3/Myadm/Nckap1/Grb2/Tmod3/Clip1/Tmod1/Arhgef7/Kank3/Cyria/Tmsb4x/Ckap5/Dlg1/Arpc5l/Bin1/Svil/Mapt/Nck1/Kank4/Carmil1/Cdc42ep4	28
GO:1902904	negative regulation of supramolecular fiber organization	26/632	178/28891	2.18927e-14	4.32334e-12	3.10406e-12	Sptb/Tjp1/Spta1/Cdh5/Pecam1/Kank2/Add1/Add3/Myadm/Tmod3/Shank3/Tmod1/Pfdn2/Arhgef7/Kank3/Tmsb4x/Pik3r1/Arhgef2/Lima1/Specc1l/Svil/Wasf2/Pfdn5/Kank4/Carmil1/Hdgfl3	26
GO:0009260	ribonucleotide biosynthetic process	28/632	210/28891	2.32362e-14	4.39745e-12	3.15727e-12	Gucy1b1/Sdha/Slc25a12/Gucy1a1/Sdhb/Ndufs3/Slc25a13/Atp5f1d/Ndufa8/Gart/Atp5me/Impdh1/Ndufa13/Ndufs7/Ndufv2/Mmut/Aprt/Ndufb10/Ndufa2/Sdhc/Ndufs8/Ndufb3/Pdhx/Ndufs2/Atp5pf/Pfas/Ndufb4/Nppa	28
GO:0019646	aerobic electron transport chain	17/632	64/28891	2.58342e-14	4.69356e-12	3.36987e-12	Uqcrc2/Uqcrc1/Sdha/Sdhb/Cox4i1/Ndufs3/Uqcrq/Ndufa8/Cox5b/Ndufs7/Ndufv2/Uqcrh/Uqcrb/Sdhc/Ndufs8/Ndufs2/Coq9	17
GO:0051258	protein polymerization	32/632	282/28891	3.29888e-14	5.76289e-12	4.13762e-12	Sptb/Spta1/Cdh5/Pecam1/Esam/Kank2/Add1/Add3/Myadm/Nckap1/Grb2/Tmod3/Clip1/Tmod1/Map4/Arhgef7/Kank3/Cyria/Tmsb4x/Ckap5/Dlg1/Arpc5l/Casq2/Bin1/Svil/Mapt/Nck1/Kank4/Golga2/Carmil1/Hdgfl3/Cdc42ep4	32
GO:0042776	proton motive force-driven mitochondrial ATP synthesis	17/632	65/28891	3.42812e-14	5.76686e-12	4.14048e-12	Sdha/Sdhb/Ndufs3/Atp5f1d/Ndufa8/Atp5me/Ndufa13/Ndufs7/Ndufv2/Ndufb10/Ndufa2/Sdhc/Ndufs8/Ndufb3/Ndufs2/Atp5pf/Ndufb4	17
GO:0009199	ribonucleoside triphosphate metabolic process	25/632	167/28891	3.89616e-14	6.32012e-12	4.53771e-12	Atp1a2/Gnai3/Sdha/Slc25a12/Sdhb/Ndufs3/Slc25a13/Atp5f1d/Ndufa8/Atp5me/Impdh1/Ndufa13/Ndufs7/Ndufv2/Opa1/Myh6/Ndufb10/Ndufa2/Sdhc/Ndufs8/Ndufb3/Ndufs2/Atp5pf/Ndufb4/Gtpbp1	25
GO:0009144	purine nucleoside triphosphate metabolic process	25/632	169/28891	5.15696e-14	8.07687e-12	5.79901e-12	Atp1a2/Gnai3/Sdha/Slc25a12/Sdhb/Ndufs3/Slc25a13/Atp5f1d/Ndufa8/Atp5me/Impdh1/Ndufa13/Ndufs7/Ndufv2/Opa1/Myh6/Ndufb10/Ndufa2/Sdhc/Ndufs8/Ndufb3/Ndufs2/Atp5pf/Ndufb4/Gtpbp1	25
GO:0046390	ribose phosphate biosynthetic process	28/632	218/28891	6.04266e-14	8.95972e-12	6.43287e-12	Gucy1b1/Sdha/Slc25a12/Gucy1a1/Sdhb/Ndufs3/Slc25a13/Atp5f1d/Ndufa8/Gart/Atp5me/Impdh1/Ndufa13/Ndufs7/Ndufv2/Mmut/Aprt/Ndufb10/Ndufa2/Sdhc/Ndufs8/Ndufb3/Pdhx/Ndufs2/Atp5pf/Pfas/Ndufb4/Nppa	28
GO:0007160	cell-matrix adhesion	29/632	235/28891	6.11518e-14	8.95972e-12	6.43287e-12	Macf1/Ilk/Fermt2/Ctnnb1/Itga3/Postn/Lims1/Limch1/Pecam1/Itga1/S100a10/Zyx/Itga6/Dag1/Nid1/Cd34/Itgb3/Epb41l5/Rock1/Slk/Itga2b/Itga8/Ptpn11/Ptk2/Sorbs1/Itgav/Dmd/Pik3r1/Thy1	29
GO:0015986	proton motive force-driven ATP synthesis	17/632	70/28891	1.30637e-13	1.85336e-11	1.33067e-11	Sdha/Sdhb/Ndufs3/Atp5f1d/Ndufa8/Atp5me/Ndufa13/Ndufs7/Ndufv2/Ndufb10/Ndufa2/Sdhc/Ndufs8/Ndufb3/Ndufs2/Atp5pf/Ndufb4	17
GO:0030833	regulation of actin filament polymerization	23/632	146/28891	1.34657e-13	1.85336e-11	1.33067e-11	Sptb/Spta1/Pecam1/Esam/Kank2/Add1/Add3/Myadm/Nckap1/Grb2/Tmod3/Tmod1/Kank3/Cyria/Tmsb4x/Dlg1/Arpc5l/Bin1/Svil/Nck1/Kank4/Carmil1/Cdc42ep4	23
GO:0034329	cell junction assembly	41/632	481/28891	1.50829e-13	2.0149e-11	1.44666e-11	Macf1/Tjp1/Fermt2/Ctnnd1/Ctnnb1/Cdh5/Lims1/Limch1/Pecam1/Esam/Cgn/Akap5/S100a10/Afdn/Farp1/Crk/Pdlim5/Cadm1/Itgb3/Epb41l5/Adgre5/Rap2a/Shank3/Rock1/Slk/Nptn/Efnb1/Ptpn11/Ptk2/Sorbs1/Itgav/Cldn18/Cldn5/Dlg1/Pik3r1/Thy1/Ocln/Mapt/Srgap2/Numb/Crkl	41
GO:0022904	respiratory electron transport chain	20/632	106/28891	1.57646e-13	2.0458e-11	1.46884e-11	Uqcrc2/Uqcrc1/Sdha/Slc25a12/Sdhb/Cox4i1/Ndufs3/Slc25a13/Uqcrq/Ndufa8/Cox5b/Mybbp1a/Ndufs7/Ndufv2/Uqcrh/Uqcrb/Sdhc/Ndufs8/Ndufs2/Coq9	20
GO:0006091	generation of precursor metabolites and energy	41/632	484/28891	1.85147e-13	2.33594e-11	1.67715e-11	Ogdh/Uqcrc2/Uqcrc1/Sdha/Slc25a12/Sdhb/Etfdh/Cox4i1/Oxct1/Ndufs3/Gyg1/Slc25a13/Atp5f1d/Uqcrq/Idh3g/Ndufa8/Atp5me/Cavin3/Cox5b/Mybbp1a/Ndufa13/Ndufs7/Ndufv2/Uqcrh/Uqcrb/Macroh2a1/Prkaa1/Hmgcl/Adpgk/Sorbs1/Ndufb10/Ndufa2/Sdhc/Ndufs8/Ndufb3/Ndufs2/Atp5pf/Coq9/Ndufb4/Hk3/Pfkfb2	41
GO:0008154	actin polymerization or depolymerization	26/632	197/28891	2.51864e-13	3.0918e-11	2.21984e-11	Sptb/Spta1/Pecam1/Esam/Kank2/Add1/Add3/Myadm/Nckap1/Grb2/Tmod3/Tmod1/Kank3/Cyria/Tmsb4x/Dlg1/Arpc5l/Plek/Lima1/Specc1l/Bin1/Svil/Nck1/Kank4/Carmil1/Cdc42ep4	26
GO:0006164	purine nucleotide biosynthetic process	28/632	233/28891	3.23692e-13	3.86897e-11	2.77783e-11	Gucy1b1/Sdha/Slc25a12/Gucy1a1/Sdhb/Ndufs3/Slc25a13/Atp5f1d/Ndufa8/Gart/Atp5me/Impdh1/Ndufa13/Ndufs7/Ndufv2/Mmut/Aprt/Ndufb10/Ndufa2/Sdhc/Ndufs8/Ndufb3/Pdhx/Ndufs2/Atp5pf/Pfas/Ndufb4/Nppa	28
GO:0009141	nucleoside triphosphate metabolic process	25/632	184/28891	3.73239e-13	4.3468e-11	3.12091e-11	Atp1a2/Gnai3/Sdha/Slc25a12/Sdhb/Ndufs3/Slc25a13/Atp5f1d/Ndufa8/Atp5me/Impdh1/Ndufa13/Ndufs7/Ndufv2/Opa1/Myh6/Ndufb10/Ndufa2/Sdhc/Ndufs8/Ndufb3/Ndufs2/Atp5pf/Ndufb4/Gtpbp1	25
GO:0015980	energy derivation by oxidation of organic compounds	34/632	350/28891	4.85005e-13	5.50723e-11	3.95407e-11	Ogdh/Uqcrc2/Uqcrc1/Sdha/Slc25a12/Sdhb/Cox4i1/Ndufs3/Gyg1/Slc25a13/Atp5f1d/Uqcrq/Idh3g/Ndufa8/Atp5me/Cavin3/Cox5b/Mybbp1a/Ndufa13/Ndufs7/Ndufv2/Uqcrh/Uqcrb/Macroh2a1/Sorbs1/Ndufb10/Ndufa2/Sdhc/Ndufs8/Ndufb3/Ndufs2/Atp5pf/Coq9/Ndufb4	34
GO:0009206	purine ribonucleoside triphosphate biosynthetic process	20/632	113/28891	5.5729e-13	6.17369e-11	4.43257e-11	Sdha/Slc25a12/Sdhb/Ndufs3/Slc25a13/Atp5f1d/Ndufa8/Atp5me/Impdh1/Ndufa13/Ndufs7/Ndufv2/Ndufb10/Ndufa2/Sdhc/Ndufs8/Ndufb3/Ndufs2/Atp5pf/Ndufb4	20
GO:0009145	purine nucleoside triphosphate biosynthetic process	20/632	114/28891	6.62241e-13	6.98278e-11	5.01348e-11	Sdha/Slc25a12/Sdhb/Ndufs3/Slc25a13/Atp5f1d/Ndufa8/Atp5me/Impdh1/Ndufa13/Ndufs7/Ndufv2/Ndufb10/Ndufa2/Sdhc/Ndufs8/Ndufb3/Ndufs2/Atp5pf/Ndufb4	20
GO:0006754	ATP biosynthetic process	19/632	101/28891	6.76447e-13	6.98278e-11	5.01348e-11	Sdha/Slc25a12/Sdhb/Ndufs3/Slc25a13/Atp5f1d/Ndufa8/Atp5me/Ndufa13/Ndufs7/Ndufv2/Ndufb10/Ndufa2/Sdhc/Ndufs8/Ndufb3/Ndufs2/Atp5pf/Ndufb4	19
GO:0007229	integrin-mediated signaling pathway	19/632	101/28891	6.76447e-13	6.98278e-11	5.01348e-11	Ilk/Fermt2/Itga3/Lims1/Itga1/Zyx/Itga6/Nid1/Itgb3/Lims2/Itga2b/Itga8/Ptpn11/Ptk2/Itgav/Thy1/Plek/Plpp3/Cd177	19
GO:0072522	purine-containing compound biosynthetic process	28/632	241/28891	7.49938e-13	7.56937e-11	5.43464e-11	Gucy1b1/Sdha/Slc25a12/Gucy1a1/Sdhb/Ndufs3/Slc25a13/Atp5f1d/Ndufa8/Gart/Atp5me/Impdh1/Ndufa13/Ndufs7/Ndufv2/Mmut/Aprt/Ndufb10/Ndufa2/Sdhc/Ndufs8/Ndufb3/Pdhx/Ndufs2/Atp5pf/Pfas/Ndufb4/Nppa	28
GO:1990778	protein localization to cell periphery	36/632	400/28891	9.68306e-13	9.56097e-11	6.86456e-11	Ehd3/Macf1/Gnai1/Epb41l2/Ank1/Itga3/Epb41/Akap5/S100a10/Vamp3/Dag1/Afdn/Myadm/Arl6ip5/Rap2a/Clip1/Rock1/Camk2g/Slmap/Appl1/Vamp8/Lin7c/Sorbs1/Scrib/Dlg1/Ank3/Pik3r1/Stx8/Stx3/Csrp3/Tspan15/Ldlrap1/Fcho2/Snx27/Palm/Numb	36
GO:0051494	negative regulation of cytoskeleton organization	24/632	176/28891	1.02065e-12	9.86338e-11	7.08168e-11	Sptb/Tjp1/Spta1/Cdh5/Pecam1/Kank2/Add1/Add3/Myadm/Tmod3/Shank3/Tmod1/Arhgef7/Kank3/Tmsb4x/Pik3r1/Arhgef2/Lima1/Specc1l/Svil/Wasf2/Kank4/Carmil1/Hdgfl3	24
GO:0009201	ribonucleoside triphosphate biosynthetic process	20/632	118/28891	1.29682e-12	1.22712e-10	8.81042e-11	Sdha/Slc25a12/Sdhb/Ndufs3/Slc25a13/Atp5f1d/Ndufa8/Atp5me/Impdh1/Ndufa13/Ndufs7/Ndufv2/Ndufb10/Ndufa2/Sdhc/Ndufs8/Ndufb3/Ndufs2/Atp5pf/Ndufb4	20
GO:0042775	mitochondrial ATP synthesis coupled electron transport	17/632	80/28891	1.37404e-12	1.27365e-10	9.14451e-11	Uqcrc2/Uqcrc1/Sdha/Sdhb/Cox4i1/Ndufs3/Uqcrq/Ndufa8/Cox5b/Ndufs7/Ndufv2/Uqcrh/Uqcrb/Sdhc/Ndufs8/Ndufs2/Coq9	17
GO:0030100	regulation of endocytosis	33/632	344/28891	1.51964e-12	1.38044e-10	9.91123e-11	Ap2b1/Hck/Cnn2/Akap5/Arrb1/Add1/Snx12/Rab21/Lman2/Itgb3/B2m/Rock1/Lrpap1/Epn2/Cd151/Appl1/Ppt1/Vamp8/Ptk2/Itgav/Scrib/Ckap5/Ank3/Ano6/Bin1/Ldlrap1/Smap1/Ankrd13a/Ubqln2/Cd2ap/Prtn3/Numb/Cd177	33
GO:0046034	ATP metabolic process	21/632	135/28891	2.00749e-12	1.78785e-10	1.28364e-10	Atp1a2/Sdha/Slc25a12/Sdhb/Ndufs3/Slc25a13/Atp5f1d/Ndufa8/Atp5me/Ndufa13/Ndufs7/Ndufv2/Myh6/Ndufb10/Ndufa2/Sdhc/Ndufs8/Ndufb3/Ndufs2/Atp5pf/Ndufb4	21
GO:0042773	ATP synthesis coupled electron transport	17/632	82/28891	2.10666e-12	1.84008e-10	1.32114e-10	Uqcrc2/Uqcrc1/Sdha/Sdhb/Cox4i1/Ndufs3/Uqcrq/Ndufa8/Cox5b/Ndufs7/Ndufv2/Uqcrh/Uqcrb/Sdhc/Ndufs8/Ndufs2/Coq9	17
GO:0043254	regulation of protein-containing complex assembly	37/632	437/28891	2.90992e-12	2.49375e-10	1.79045e-10	Sptb/Spta1/Fermt2/Hck/Cdh5/Rasip1/Pecam1/Esam/Gbp2/Kank2/Add1/Add3/Myadm/Nckap1/Grb2/Tmod3/Clip1/Tmod1/Ptpn11/Arhgef7/Kank3/Cyria/Tmsb4x/Ckap5/Dlg1/Arpc5l/Plek/Arhgef2/Fblim1/Bin1/Svil/Mavs/Mapt/Nck1/Kank4/Carmil1/Cdc42ep4	37
GO:0009142	nucleoside triphosphate biosynthetic process	20/632	124/28891	3.3776e-12	2.84094e-10	2.03973e-10	Sdha/Slc25a12/Sdhb/Ndufs3/Slc25a13/Atp5f1d/Ndufa8/Atp5me/Impdh1/Ndufa13/Ndufs7/Ndufv2/Ndufb10/Ndufa2/Sdhc/Ndufs8/Ndufb3/Ndufs2/Atp5pf/Ndufb4	20
GO:0030041	actin filament polymerization	23/632	170/28891	3.58413e-12	2.95984e-10	2.1251e-10	Sptb/Spta1/Pecam1/Esam/Kank2/Add1/Add3/Myadm/Nckap1/Grb2/Tmod3/Tmod1/Kank3/Cyria/Tmsb4x/Dlg1/Arpc5l/Bin1/Svil/Nck1/Kank4/Carmil1/Cdc42ep4	23
GO:0010810	regulation of cell-substrate adhesion	26/632	228/28891	7.62762e-12	6.18654e-10	4.4418e-10	Macf1/Ilk/Fermt2/Itga3/Postn/Lims1/Limch1/Lgals1/S100a10/Itga6/Dag1/Nid1/Myadm/Crk/Itgb3/Epb41l5/Lims2/Rock1/Slk/Ptpn11/Ptk2/Dmd/Pik3r1/Thy1/Crkl/Carmil1	26
GO:0009165	nucleotide biosynthetic process	28/632	267/28891	9.15607e-12	7.29594e-10	5.23832e-10	Gucy1b1/Sdha/Slc25a12/Gucy1a1/Sdhb/Ndufs3/Slc25a13/Atp5f1d/Ndufa8/Gart/Atp5me/Impdh1/Ndufa13/Ndufs7/Ndufv2/Mmut/Aprt/Ndufb10/Ndufa2/Sdhc/Ndufs8/Ndufb3/Pdhx/Ndufs2/Atp5pf/Pfas/Ndufb4/Nppa	28
GO:1901293	nucleoside phosphate biosynthetic process	28/632	269/28891	1.09552e-11	8.57906e-10	6.15957e-10	Gucy1b1/Sdha/Slc25a12/Gucy1a1/Sdhb/Ndufs3/Slc25a13/Atp5f1d/Ndufa8/Gart/Atp5me/Impdh1/Ndufa13/Ndufs7/Ndufv2/Mmut/Aprt/Ndufb10/Ndufa2/Sdhc/Ndufs8/Ndufb3/Pdhx/Ndufs2/Atp5pf/Pfas/Ndufb4/Nppa	28
GO:0003012	muscle system process	36/632	446/28891	2.26345e-11	1.74248e-09	1.25106e-09	Acta2/Ehd3/Atp1a2/Tpm2/Gucy1a1/Ptgs1/Calcrl/Pdlim5/Srl/Myl4/Tmod3/Tnnt2/Myl1/Rock1/Cd38/Sgcd/Camk2g/Pde5a/Tmod1/Myh6/Lmcd1/Ptk2/Ece1/Prkg1/Tnni3/Dlg1/Dmd/Csrp3/Casq2/Trip10/Bin1/Mybpc3/Cacna2d1/Smtn/Dsp/Nppa	36
GO:0008380	RNA splicing	36/632	449/28891	2.73719e-11	2.07205e-09	1.48769e-09	Prx/Eftud2/Ptbp3/Rbm39/Sf3b3/Snrpd2/U2af2/Srsf2/Luc7l/Dazap1/Srsf6/Alyref/Sf1/Raly/Sf3b1/Srsf5/Ccar2/Snrpa/Qki/Tra2b/U2af1/Khdrbs1/Prpf19/Snrnp70/Pik3r1/Fxr1/Hnrnpll/Mbnl2/Snrnp200/Luc7l3/Srsf10/Prpf8/Mtrex/Rbm14/Slu7/Thrap3	36
GO:0032272	negative regulation of protein polymerization	16/632	84/28891	3.67368e-11	2.73538e-09	1.96394e-09	Sptb/Spta1/Cdh5/Pecam1/Kank2/Add1/Add3/Myadm/Tmod3/Tmod1/Arhgef7/Kank3/Tmsb4x/Svil/Kank4/Carmil1	16
GO:0000375	RNA splicing, via transesterification reactions	29/632	304/28891	3.98154e-11	2.82565e-09	2.02875e-09	Eftud2/Ptbp3/Rbm39/Sf3b3/Snrpd2/U2af2/Srsf2/Luc7l/Dazap1/Srsf6/Sf1/Sf3b1/Srsf5/Snrpa/Qki/Tra2b/U2af1/Khdrbs1/Prpf19/Snrnp70/Fxr1/Mbnl2/Snrnp200/Luc7l3/Srsf10/Prpf8/Rbm14/Slu7/Thrap3	29
GO:0000377	RNA splicing, via transesterification reactions with bulged adenosine as nucleophile	29/632	304/28891	3.98154e-11	2.82565e-09	2.02875e-09	Eftud2/Ptbp3/Rbm39/Sf3b3/Snrpd2/U2af2/Srsf2/Luc7l/Dazap1/Srsf6/Sf1/Sf3b1/Srsf5/Snrpa/Qki/Tra2b/U2af1/Khdrbs1/Prpf19/Snrnp70/Fxr1/Mbnl2/Snrnp200/Luc7l3/Srsf10/Prpf8/Rbm14/Slu7/Thrap3	29
GO:0000398	mRNA splicing, via spliceosome	29/632	304/28891	3.98154e-11	2.82565e-09	2.02875e-09	Eftud2/Ptbp3/Rbm39/Sf3b3/Snrpd2/U2af2/Srsf2/Luc7l/Dazap1/Srsf6/Sf1/Sf3b1/Srsf5/Snrpa/Qki/Tra2b/U2af1/Khdrbs1/Prpf19/Snrnp70/Fxr1/Mbnl2/Snrnp200/Luc7l3/Srsf10/Prpf8/Rbm14/Slu7/Thrap3	29
GO:0032535	regulation of cellular component size	34/632	411/28891	4.23418e-11	2.95871e-09	2.12429e-09	Macf1/Sptb/Ilk/Spta1/Hp1bp3/Pecam1/Esam/Kank2/Add1/Add3/Myadm/Rab21/Nckap1/Grb2/Tmod3/Shank3/Tmod1/Mgll/Kank3/Cyria/Tmsb4x/Dlg1/Arpc5l/Plek/Lima1/Ano6/Specc1l/Bin1/Svil/Mapt/Nck1/Kank4/Carmil1/Cdc42ep4	34
GO:0072659	protein localization to plasma membrane	29/632	315/28891	9.36909e-11	6.44764e-09	4.62926e-09	Ehd3/Macf1/Ank1/Itga3/Akap5/S100a10/Vamp3/Afdn/Arl6ip5/Rap2a/Rock1/Camk2g/Slmap/Appl1/Vamp8/Sorbs1/Scrib/Dlg1/Ank3/Pik3r1/Stx8/Stx3/Csrp3/Tspan15/Ldlrap1/Fcho2/Snx27/Palm/Numb	29
GO:0006397	mRNA processing	37/632	496/28891	1.14505e-10	7.76239e-09	5.57322e-09	Eftud2/Ptbp3/Rbm39/Sf3b3/Snrpd2/U2af2/Srsf2/Luc7l/Dazap1/Srsf6/Alyref/Sf1/Raly/Sf3b1/Srsf5/Ccar2/Snrpa/Qki/Tra2b/U2af1/Khdrbs1/Prpf19/Snrnp70/Fxr1/Nudt21/Hnrnpll/Mbnl2/Snrnp200/Luc7l3/Srsf10/Prpf8/Mtrex/Pabpn1/Rbm14/Xrn2/Slu7/Thrap3	37
GO:0060048	cardiac muscle contraction	19/632	134/28891	1.18838e-10	7.93768e-09	5.69907e-09	Ehd3/Atp1a2/Myl4/Tnnt2/Myl1/Sgcd/Pde5a/Myh6/Tnni3/Dlg1/Dmd/Csrp3/Casq2/Bin1/Mybpc3/Cacna2d1/Smtn/Dsp/Nppa	19
GO:0030837	negative regulation of actin filament polymerization	14/632	68/28891	2.07058e-10	1.36298e-08	9.78591e-09	Sptb/Spta1/Pecam1/Kank2/Add1/Add3/Myadm/Tmod3/Tmod1/Kank3/Tmsb4x/Svil/Kank4/Carmil1	14
GO:0010811	positive regulation of cell-substrate adhesion	19/632	140/28891	2.56799e-10	1.66626e-08	1.19634e-08	Ilk/Fermt2/Itga3/Lims1/S100a10/Itga6/Dag1/Nid1/Myadm/Crk/Itgb3/Epb41l5/Lims2/Rock1/Ptpn11/Dmd/Thy1/Crkl/Carmil1	19
GO:0051017	actin filament bundle assembly	21/632	174/28891	2.74662e-10	1.75706e-08	1.26153e-08	Tjp1/Fermt2/Myo1b/Limch1/Kank2/Arrb1/Add1/Marcks/S100a10/Zyx/Fhod1/Sorbs3/Shank3/Sorbs1/Kank3/Pik3r1/Plek/Lima1/Wasf2/Kank4/Carmil1	21
GO:1903522	regulation of blood circulation	26/632	268/28891	2.83229e-10	1.7867e-08	1.28281e-08	Ehd3/Atp1a2/Gnao1/Ptgs1/Add3/Myl4/Tnnt2/Cd38/Pde5a/Cxadr/Myh6/Mgll/Tnni3/Dlg1/Dmd/Pik3r1/Atp5pf/Csrp3/Zmpste24/Casq2/Bin1/Mybpc3/Cacna2d1/Smtn/Dsp/Nppa	26
GO:0045216	cell-cell junction organization	24/632	231/28891	3.40345e-10	2.1176e-08	1.52039e-08	Tjp1/Fermt2/Ctnnd1/Ctnnb1/Cdh5/Lims1/Pecam1/Esam/Cgn/Add1/Afdn/Lims2/Rock1/Cxadr/Cldn18/Mpz/Cldn5/Dlg1/Ocln/Specc1l/Prtn3/Numb/Cd177/Dsp	24
GO:0061572	actin filament bundle organization	21/632	177/28891	3.78288e-10	2.32187e-08	1.66705e-08	Tjp1/Fermt2/Myo1b/Limch1/Kank2/Arrb1/Add1/Marcks/S100a10/Zyx/Fhod1/Sorbs3/Shank3/Sorbs1/Kank3/Pik3r1/Plek/Lima1/Wasf2/Kank4/Carmil1	21
GO:0008016	regulation of heart contraction	22/632	197/28891	4.67849e-10	2.8333e-08	2.03424e-08	Ehd3/Atp1a2/Gnao1/Myl4/Tnnt2/Pde5a/Cxadr/Myh6/Tnni3/Dlg1/Dmd/Pik3r1/Atp5pf/Csrp3/Zmpste24/Casq2/Bin1/Mybpc3/Cacna2d1/Smtn/Dsp/Nppa	22
GO:0060047	heart contraction	24/632	239/28891	6.83169e-10	4.08284e-08	2.93138e-08	Ehd3/Atp1a2/Gnao1/Myl4/Tnnt2/Myl1/Sgcd/Pde5a/Cxadr/Myh6/Tnni3/Dlg1/Dmd/Pik3r1/Atp5pf/Csrp3/Zmpste24/Casq2/Bin1/Mybpc3/Cacna2d1/Smtn/Dsp/Nppa	24
GO:0034446	substrate adhesion-dependent cell spreading	16/632	102/28891	7.58213e-10	4.47247e-08	3.21113e-08	Ilk/Fermt2/Postn/Lims1/S100a10/Parvb/Vamp3/Myadm/Crk/Itgb3/Lims2/Itga8/Ptk2/Itgav/Crkl/Carmil1	16
GO:0006936	muscle contraction	28/632	324/28891	8.40157e-10	4.8923e-08	3.51256e-08	Acta2/Ehd3/Atp1a2/Tpm2/Gucy1a1/Ptgs1/Calcrl/Myl4/Tmod3/Tnnt2/Myl1/Cd38/Sgcd/Pde5a/Tmod1/Myh6/Prkg1/Tnni3/Dlg1/Dmd/Csrp3/Casq2/Bin1/Mybpc3/Cacna2d1/Smtn/Dsp/Nppa	28
GO:0042060	wound healing	30/632	370/28891	9.63241e-10	5.53803e-08	3.97618e-08	Macf1/Fermt2/Ppl/Cnn2/Pecam1/S100a10/Thbd/Ptk7/Crk/Itgb3/Eng/Rap2b/Stxbp3/F13a1/Srsf6/Cxadr/Eppk1/Vwf/Cd151/Ap3b1/Ptk2/Entpd2/Prkg1/Alox12/Scrib/Plek/Ano6/Plpp3/Evpl/Dsp	30
GO:0043484	regulation of RNA splicing	21/632	187/28891	1.04828e-09	5.95163e-08	4.27313e-08	Prx/Ptbp3/Rbm39/Sf3b3/U2af2/Srsf2/Dazap1/Srsf6/Sf1/Srsf5/Qki/Tra2b/Khdrbs1/Prpf19/Snrnp70/Pik3r1/Fxr1/Hnrnpll/Mbnl2/Srsf10/Thrap3	21
GO:0003018	vascular process in circulatory system	24/632	247/28891	1.3311e-09	7.4219e-08	5.32876e-08	Acta2/Atp1a2/Tjp1/Fermt2/Plvap/Gucy1a1/Cdh5/Ptgs1/Itga1/Add3/Akap12/Ddah1/Cps1/Rock1/Cd38/Pde5a/Mgll/Ptk2/Ece1/Prkg1/Cldn5/Ocln/Npr3/Nppa	24
GO:0050900	leukocyte migration	31/632	398/28891	1.33993e-09	7.4219e-08	5.32876e-08	Plvap/Itga3/Cnn2/Pecam1/Itga1/Itga6/Mpp1/Podxl/Cd34/Lyve1/Crk/Cadm1/Sbds/Itgb3/Lgals9/Cd200/Rock1/Itga2b/Cxadr/Ptk2/Stat5b/Pik3r1/Thy1/Elane/Ano6/Mospd2/Aoc3/Prtn3/Cd177/Crkl/Mmp9	31
GO:0003015	heart process	24/632	252/28891	1.99109e-09	1.08958e-07	7.82294e-08	Ehd3/Atp1a2/Gnao1/Myl4/Tnnt2/Myl1/Sgcd/Pde5a/Cxadr/Myh6/Tnni3/Dlg1/Dmd/Pik3r1/Atp5pf/Csrp3/Zmpste24/Casq2/Bin1/Mybpc3/Cacna2d1/Smtn/Dsp/Nppa	24
GO:0072594	establishment of protein localization to organelle	33/632	452/28891	2.01909e-09	1.09175e-07	7.83851e-08	Macf1/Akap5/Aifm1/Samm50/Lamp1/Eps15/Kpna4/Sec13/Agk/Tpr/Ndufa13/Macroh2a1/Prkaa1/Appl1/Ap3b1/M6pr/Sec61b/Scrib/Ap3d1/Timm50/Sgta/Nup93/Pik3r1/Bag3/Ufm1/Hgs/Vps13c/Mavs/Mapt/Vps36/Sec62/Nup35/Ranbp2	33
GO:0010639	negative regulation of organelle organization	30/632	387/28891	2.76574e-09	1.47467e-07	1.05878e-07	Sptb/Tjp1/Spta1/Cdh5/Pecam1/Kank2/Add1/Add3/Myadm/Tmod3/Shank3/Tpr/Opa1/Tmod1/Bub3/Sub1/Map4/Arhgef7/Kank3/Tmsb4x/Pik3r1/Arhgef2/Lima1/Specc1l/Svil/Mapt/Wasf2/Kank4/Carmil1/Hdgfl3	30
GO:0022604	regulation of cell morphogenesis	25/632	277/28891	2.79219e-09	1.47467e-07	1.05878e-07	Macf1/Ilk/Spta1/Epb41l2/Fermt2/Hck/Epb41/Akap5/Marcks/Epb42/Parvb/Afdn/Crk/Rab21/Sparc/S100a13/Opa1/Ptk2/Dlg1/Spag9/Zmpste24/Fblim1/Palm/Numb/Cdc42ep4	25
GO:0001952	regulation of cell-matrix adhesion	17/632	128/28891	3.14907e-09	1.64403e-07	1.18038e-07	Macf1/Ilk/Fermt2/Postn/Lims1/Limch1/S100a10/Dag1/Itgb3/Epb41l5/Rock1/Slk/Ptpn11/Ptk2/Dmd/Pik3r1/Thy1	17
GO:0022411	cellular component disassembly	33/632	462/28891	3.47968e-09	1.79599e-07	1.28948e-07	Sptb/Spta1/Akap5/Add1/Aifm1/Add3/Rpl23/Eng/Tmod3/Tmod1/Klc1/Prkaa1/Vamp8/Arhgef1/Map4/Pik3r1/Nes/Gspt1/Smarcc2/Plek/Ufm1/Arhgef2/Zmpste24/Lima1/Specc1l/Vps13c/Svil/Golga2/Uba5/Exoc8/Carmil1/Hdgfl3/Ufl1	33
GO:0030048	actin filament-based movement	17/632	130/28891	4.00724e-09	2.0417e-07	1.4659e-07	Acta2/Atp1a2/Myo1b/Limch1/Myo1d/Epb41l5/Tnnt2/Sun2/Rock1/Sgcd/Myh6/Dlg1/Casq2/Bin1/Wasf2/Cacna2d1/Dsp	17
GO:0048024	regulation of mRNA splicing, via spliceosome	16/632	114/28891	4.04564e-09	2.0417e-07	1.4659e-07	Ptbp3/Rbm39/U2af2/Srsf2/Dazap1/Srsf6/Sf1/Qki/Tra2b/Khdrbs1/Prpf19/Snrnp70/Fxr1/Mbnl2/Srsf10/Thrap3	16
GO:1900024	regulation of substrate adhesion-dependent cell spreading	12/632	59/28891	4.74402e-09	2.36784e-07	1.70005e-07	Ilk/Fermt2/Postn/Lims1/S100a10/Myadm/Crk/Itgb3/Lims2/Ptk2/Crkl/Carmil1	12
GO:0140694	non-membrane-bounded organelle assembly	30/632	402/28891	6.65775e-09	3.2869e-07	2.35992e-07	Myl9/Hck/Prkar1a/Sbds/Tmod3/Tnnt2/Cds2/Rps27/Rps27l/Tpr/Hdac2/Tmod1/Prkaa1/Bin2/Myh6/Smc1a/Arhgef2/Csrp3/Fxr1/Rcc1/Casq2/Smc3/Mybpc3/Mospd2/Ubap2l/Cnot1/Ldb3/Golga2/Rbm14/Eif5b	30
GO:0010927	cellular component assembly involved in morphogenesis	17/632	135/28891	7.17672e-09	3.50502e-07	2.51652e-07	Ilk/Prx/Myl9/Prkar1a/Dag1/Tmod3/Tnnt2/Hdac2/Tmod1/Myh6/Sec23ip/Ckap5/Csrp3/Casq2/Agfg1/Mybpc3/Ldb3	17
GO:0150115	cell-substrate junction organization	15/632	105/28891	9.65405e-09	4.66476e-07	3.34919e-07	Macf1/Fermt2/Lims1/Limch1/S100a10/Itgb3/Epb41l5/Rock1/Slk/Ptpn11/Ptk2/Sorbs1/Itgav/Pik3r1/Thy1	15
GO:0050684	regulation of mRNA processing	17/632	139/28891	1.12221e-08	5.36533e-07	3.85218e-07	Ptbp3/Rbm39/U2af2/Srsf2/Dazap1/Srsf6/Sf1/Qki/Tra2b/Khdrbs1/Prpf19/Snrnp70/Fxr1/Mbnl2/Srsf10/Pabpn1/Thrap3	17
GO:0051495	positive regulation of cytoskeleton organization	20/632	195/28891	1.25652e-08	5.9449e-07	4.2683e-07	Fermt2/Limch1/Add3/S100a10/Fhod1/Sorbs3/Nckap1/Grb2/Clip1/Pfdn2/Ckap5/Dlg1/Nes/Plek/Bin1/Mapt/Wasf2/Nck1/Carmil1/Cdc42ep4	20
GO:1900026	positive regulation of substrate adhesion-dependent cell spreading	10/632	41/28891	1.4228e-08	6.66222e-07	4.78332e-07	Ilk/Fermt2/Lims1/S100a10/Myadm/Crk/Itgb3/Lims2/Crkl/Carmil1	10
GO:0006941	striated muscle contraction	19/632	178/28891	1.51061e-08	6.87918e-07	4.93909e-07	Ehd3/Atp1a2/Myl4/Tnnt2/Myl1/Sgcd/Pde5a/Myh6/Tnni3/Dlg1/Dmd/Csrp3/Casq2/Bin1/Mybpc3/Cacna2d1/Smtn/Dsp/Nppa	19
GO:0010257	NADH dehydrogenase complex assembly	12/632	65/28891	1.51457e-08	6.87918e-07	4.93909e-07	Aifm1/Ndufs3/Ndufa8/Acad9/Ndufa13/Ndufs7/Ndufb10/Ndufa2/Ndufs8/Ndufb3/Ndufs2/Ndufb4	12
GO:0032981	mitochondrial respiratory chain complex I assembly	12/632	65/28891	1.51457e-08	6.87918e-07	4.93909e-07	Aifm1/Ndufs3/Ndufa8/Acad9/Ndufa13/Ndufs7/Ndufb10/Ndufa2/Ndufs8/Ndufb3/Ndufs2/Ndufb4	12
GO:0048193	Golgi vesicle transport	24/632	281/28891	1.69755e-08	7.63393e-07	5.48099e-07	Ehd3/Macf1/Ank1/Hyou1/Myo1b/Vamp3/Snx12/Plcb3/Lman2/Lamp1/Erp29/Eps15/Sec13/Trappc3/Ergic1/Cyth3/Ap3d1/Cope/Ank3/Pef1/Golt1b/Plpp3/Golga2/Exoc8	24
GO:1901879	regulation of protein depolymerization	14/632	95/28891	1.9967e-08	8.89118e-07	6.38366e-07	Sptb/Spta1/Add1/Add3/Tmod3/Tmod1/Nes/Plek/Arhgef2/Lima1/Specc1l/Svil/Carmil1/Hdgfl3	14
GO:0090257	regulation of muscle system process	23/632	263/28891	2.16924e-08	9.5657e-07	6.86796e-07	Ehd3/Atp1a2/Gucy1a1/Ptgs1/Calcrl/Srl/Tnnt2/Rock1/Camk2g/Pde5a/Lmcd1/Ptk2/Ece1/Prkg1/Tnni3/Dlg1/Dmd/Casq2/Trip10/Bin1/Smtn/Dsp/Nppa	23
GO:0030834	regulation of actin filament depolymerization	11/632	55/28891	2.51637e-08	1.09898e-06	7.89041e-07	Sptb/Spta1/Add1/Add3/Tmod3/Tmod1/Plek/Lima1/Specc1l/Svil/Carmil1	11
GO:0007264	small GTPase mediated signal transduction	30/632	428/28891	2.74867e-08	1.189e-06	8.53674e-07	Rab35/Rasip1/Itga3/Pecam1/Ppp2cb/Kank2/Arrb1/Arhgdib/Nucb1/Crk/Kras/Nras/Rab21/Nckap1/Grb2/Rap2a/Rap2b/Rock1/Hacd3/Cyth3/Nisch/Itgav/Arhgef7/Elmo1/Arhgef2/Cd2ap/Wasf2/Dock6/Ripor1/Cdc42ep4	30
GO:0007044	cell-substrate junction assembly	14/632	98/28891	3.00103e-08	1.28591e-06	9.23257e-07	Macf1/Fermt2/Lims1/Limch1/S100a10/Itgb3/Epb41l5/Rock1/Slk/Ptpn11/Ptk2/Sorbs1/Itgav/Thy1	14
GO:0150116	regulation of cell-substrate junction organization	12/632	69/28891	3.06098e-08	1.29934e-06	9.32899e-07	Macf1/Fermt2/Lims1/Limch1/S100a10/Epb41l5/Rock1/Slk/Ptpn11/Ptk2/Pik3r1/Thy1	12
GO:0032984	protein-containing complex disassembly	22/632	248/28891	3.39555e-08	1.42802e-06	1.02528e-06	Sptb/Spta1/Akap5/Add1/Add3/Rpl23/Tmod3/Tmod1/Klc1/Vamp8/Arhgef1/Nes/Gspt1/Smarcc2/Plek/Arhgef2/Zmpste24/Lima1/Specc1l/Svil/Carmil1/Hdgfl3	22
GO:0006898	receptor-mediated endocytosis	23/632	272/28891	4.05e-08	1.68762e-06	1.21167e-06	Ap2b1/Akap5/Calcrl/Arrb1/Lyve1/Rab21/Itgb3/B2m/Grb2/Eps15/Lrpap1/Ppt1/Itgav/Scrib/Sh3glb2/Hgs/Ldlrap1/Smap1/Ankrd13a/Ubqln2/Cd2ap/Fcho2/Numb	23
GO:0043244	regulation of protein-containing complex disassembly	16/632	134/28891	4.2607e-08	1.74451e-06	1.25252e-06	Sptb/Spta1/Add1/Add3/Tmod3/Tmod1/Nes/Gspt1/Plek/Arhgef2/Zmpste24/Lima1/Specc1l/Svil/Carmil1/Hdgfl3	16
GO:0030038	contractile actin filament bundle assembly	15/632	117/28891	4.30173e-08	1.74451e-06	1.25252e-06	Tjp1/Fermt2/Limch1/Kank2/Arrb1/S100a10/Zyx/Fhod1/Sorbs3/Sorbs1/Kank3/Pik3r1/Wasf2/Kank4/Carmil1	15
GO:0043149	stress fiber assembly	15/632	117/28891	4.30173e-08	1.74451e-06	1.25252e-06	Tjp1/Fermt2/Limch1/Kank2/Arrb1/S100a10/Zyx/Fhod1/Sorbs3/Sorbs1/Kank3/Pik3r1/Wasf2/Kank4/Carmil1	15
GO:0071559	response to transforming growth factor beta	22/632	252/28891	4.52118e-08	1.81727e-06	1.30476e-06	Fermt2/Cdh5/Itga3/Hpgd/Tgfb1i1/Zyx/Rbbp7/Crk/Eng/Epb41l5/Lgals9/Rock1/Hdac1/Hdac2/Itga8/Appl1/Aspn/Ptk2/Ppm1a/Cldn5/Glg1/Crkl	22
GO:0007007	inner mitochondrial membrane organization	9/632	35/28891	4.60523e-08	1.83482e-06	1.31736e-06	Immt/Samm50/Agk/Ndufa13/Letm1/Opa1/Chchd3/Apool/Afg3l2	9
GO:0030835	negative regulation of actin filament depolymerization	10/632	46/28891	4.68855e-08	1.85177e-06	1.32953e-06	Sptb/Spta1/Add1/Add3/Tmod3/Tmod1/Lima1/Specc1l/Svil/Carmil1	10
GO:0022406	membrane docking	13/632	87/28891	5.39963e-08	2.09304e-06	1.50276e-06	Gnao1/Esyt2/Stx12/Stxbp3/Rock1/Vamp8/Ctbp2/Stx8/Plek/Stx3/Stx11/Exoc3/Exoc8	13
GO:0048041	focal adhesion assembly	13/632	87/28891	5.39963e-08	2.09304e-06	1.50276e-06	Macf1/Fermt2/Lims1/Limch1/S100a10/Epb41l5/Rock1/Slk/Ptpn11/Ptk2/Sorbs1/Itgav/Thy1	13
GO:0030042	actin filament depolymerization	11/632	59/28891	5.43767e-08	2.09304e-06	1.50276e-06	Sptb/Spta1/Add1/Add3/Tmod3/Tmod1/Plek/Lima1/Specc1l/Svil/Carmil1	11
GO:1904375	regulation of protein localization to cell periphery	17/632	156/28891	6.35032e-08	2.42379e-06	1.74023e-06	Gnai1/Epb41l2/Itga3/Epb41/Akap5/Dag1/Camk2g/Appl1/Vamp8/Sorbs1/Dlg1/Pik3r1/Stx8/Stx3/Csrp3/Ldlrap1/Numb	17
GO:0031333	negative regulation of protein-containing complex assembly	17/632	157/28891	6.97899e-08	2.64155e-06	1.89657e-06	Sptb/Spta1/Cdh5/Pecam1/Kank2/Add1/Add3/Myadm/Tmod3/Tmod1/Arhgef7/Kank3/Tmsb4x/Arhgef2/Svil/Kank4/Carmil1	17
GO:0033627	cell adhesion mediated by integrin	13/632	90/28891	8.16739e-08	3.06581e-06	2.20118e-06	Itga3/Itga1/Itga6/Podxl/Crk/Itgb3/Itga2b/Itga8/Ptpn11/Ptk2/Itgav/Plpp3/Crkl	13
GO:0055002	striated muscle cell development	12/632	76/28891	9.37166e-08	3.48902e-06	2.50504e-06	Myl9/Prkar1a/Tmod3/Tnnt2/Hdac2/Tmod1/Myh6/Dmd/Csrp3/Casq2/Mybpc3/Ldb3	12
GO:0034976	response to endoplasmic reticulum stress	22/632	266/28891	1.17582e-07	4.34192e-06	3.1174e-06	Hyou1/Ppp2cb/Erp44/Aifm1/Marcks/Uggt1/Erp29/Opa1/Sec61b/Ero1a/Dnajc3/Sgta/Pik3r1/Txndc12/Tmx1/Ufm1/Map3k20/Ubqln2/Nck1/Uba5/Faf2/Ufl1	22
GO:0051893	regulation of focal adhesion assembly	11/632	64/28891	1.30864e-07	4.75508e-06	3.41404e-06	Macf1/Fermt2/Lims1/Limch1/S100a10/Epb41l5/Rock1/Slk/Ptpn11/Ptk2/Thy1	11
GO:0090109	regulation of cell-substrate junction assembly	11/632	64/28891	1.30864e-07	4.75508e-06	3.41404e-06	Macf1/Fermt2/Lims1/Limch1/S100a10/Epb41l5/Rock1/Slk/Ptpn11/Ptk2/Thy1	11
GO:0051261	protein depolymerization	15/632	128/28891	1.44328e-07	5.20267e-06	3.7354e-06	Sptb/Spta1/Add1/Add3/Tmod3/Tmod1/Arhgef1/Nes/Plek/Arhgef2/Lima1/Specc1l/Svil/Carmil1/Hdgfl3	15
GO:0071560	cellular response to transforming growth factor beta stimulus	21/632	248/28891	1.53055e-07	5.47384e-06	3.93009e-06	Fermt2/Cdh5/Itga3/Hpgd/Tgfb1i1/Zyx/Rbbp7/Crk/Eng/Epb41l5/Lgals9/Hdac1/Hdac2/Itga8/Appl1/Aspn/Ptk2/Ppm1a/Cldn5/Glg1/Crkl	21
GO:0007265	Ras protein signal transduction	25/632	342/28891	1.79214e-07	6.35931e-06	4.56584e-06	Rab35/Rasip1/Itga3/Pecam1/Ppp2cb/Kank2/Arrb1/Arhgdib/Crk/Kras/Nras/Rab21/Nckap1/Grb2/Rap2a/Rap2b/Rock1/Hacd3/Cyth3/Nisch/Elmo1/Arhgef2/Wasf2/Ripor1/Cdc42ep4	25
GO:0001954	positive regulation of cell-matrix adhesion	11/632	66/28891	1.81694e-07	6.39733e-06	4.59314e-06	Ilk/Fermt2/Lims1/S100a10/Dag1/Itgb3/Epb41l5/Rock1/Ptpn11/Dmd/Thy1	11
GO:0140056	organelle localization by membrane tethering	12/632	81/28891	1.93436e-07	6.70675e-06	4.8153e-06	Gnao1/Esyt2/Stx12/Stxbp3/Vamp8/Ctbp2/Stx8/Plek/Stx3/Stx11/Exoc3/Exoc8	12
GO:1901880	negative regulation of protein depolymerization	12/632	81/28891	1.93436e-07	6.70675e-06	4.8153e-06	Sptb/Spta1/Add1/Add3/Tmod3/Tmod1/Arhgef2/Lima1/Specc1l/Svil/Carmil1/Hdgfl3	12
GO:0048259	regulation of receptor-mediated endocytosis	15/632	132/28891	2.17055e-07	7.46868e-06	5.36234e-06	Akap5/Arrb1/Rab21/Itgb3/B2m/Lrpap1/Ppt1/Itgav/Scrib/Ldlrap1/Smap1/Ankrd13a/Ubqln2/Cd2ap/Numb	15
GO:0032231	regulation of actin filament bundle assembly	14/632	115/28891	2.32862e-07	7.95232e-06	5.70959e-06	Tjp1/Fermt2/Limch1/Kank2/S100a10/Fhod1/Sorbs3/Shank3/Kank3/Pik3r1/Plek/Wasf2/Kank4/Carmil1	14
GO:0031400	negative regulation of protein modification process	30/632	473/28891	2.43408e-07	8.25043e-06	5.92362e-06	Ilk/Ctnnb1/Rasip1/Pecam1/Arrb1/Prkar1a/Rpl23/Mprip/Myadm/Cadm1/Eng/U2af2/Rock1/Hdac2/Hint2/Macroh2a1/Prkaa1/Dnajc3/Dmd/Thy1/Bag5/Ocln/Spag9/Mapt/Plpp3/Nck1/Igbp1/Crkl/Nppa/Ufl1	30
GO:1905475	regulation of protein localization to membrane	19/632	212/28891	2.47583e-07	8.3298e-06	5.9806e-06	Ap2b1/Itga3/Akap5/Dag1/Shank3/Camk2g/Appl1/Vamp8/Sorbs1/Dlg1/Ank3/Pik3r1/Stx8/Stx3/Csrp3/Ldlrap1/Snx27/Numb/Crkl	19
GO:0006457	protein folding	17/632	173/28891	2.86594e-07	9.5714e-06	6.87205e-06	Erp44/Txndc5/B2m/Dnajb4/Fkbp2/Pfdn2/Ero1a/Dnajb11/Dnajb6/Dnajc3/Sgta/Bag5/Dnajc5/Selenof/Pfdn5/Nppa/Ranbp2	17
GO:0055001	muscle cell development	20/632	236/28891	2.97568e-07	9.86536e-06	7.0831e-06	Myl9/Prkar1a/Pdlim5/Eng/Tmod3/Tnnt2/Sgcd/Hdac2/Cxadr/Tmod1/Myh6/Dmd/Csrp3/Zmpste24/Casq2/Trip10/Bin1/Mybpc3/Afg3l2/Ldb3	20
GO:1903311	regulation of mRNA metabolic process	23/632	304/28891	3.023e-07	9.94961e-06	7.1436e-06	Ptbp3/Rbm39/U2af2/Rock1/Srsf2/Dazap1/Srsf6/Sf1/Carhsp1/Qki/Tra2b/Rida/Khdrbs1/Prpf19/Snrnp70/Fxr1/Gtpbp1/Mbnl2/Zc3hav1/Srsf10/Cnot1/Pabpn1/Thrap3	23
GO:0070252	actin-mediated cell contraction	13/632	101/28891	3.25614e-07	1.06399e-05	7.63918e-06	Acta2/Atp1a2/Limch1/Epb41l5/Tnnt2/Rock1/Sgcd/Myh6/Dlg1/Casq2/Bin1/Cacna2d1/Dsp	13
GO:0016050	vesicle organization	25/632	359/28891	4.45194e-07	1.44434e-05	1.037e-05	Ap1b1/Gnai3/S100a10/Vamp3/Cd34/Stx12/Sec13/Atp6v1g1/Trappc3/Hook3/Ap3b1/Vamp8/Atp6v0d1/Sec23ip/Ap3d1/Stx8/Stx3/Pef1/Stx11/Pip4k2b/Agfg1/Cd2ap/Pip4k2a/Eea1/Exoc8	25
GO:0055117	regulation of cardiac muscle contraction	11/632	72/28891	4.54075e-07	1.46021e-05	1.0484e-05	Ehd3/Atp1a2/Pde5a/Tnni3/Dlg1/Dmd/Casq2/Bin1/Smtn/Dsp/Nppa	11
GO:0032092	positive regulation of protein binding	13/632	104/28891	4.59732e-07	1.46021e-05	1.0484e-05	Spta1/Epb41/Ppp2cb/Arrb1/Add1/Spon1/B2m/Epb41l5/Arhgef7/Cldn5/Mavs/Mmp9/Ufl1	13
GO:0033108	mitochondrial respiratory chain complex assembly	13/632	104/28891	4.59732e-07	1.46021e-05	1.0484e-05	Aifm1/Ndufs3/Samm50/Ndufa8/Acad9/Ndufa13/Ndufs7/Ndufb10/Ndufa2/Ndufs8/Ndufb3/Ndufs2/Ndufb4	13
GO:0008217	regulation of blood pressure	19/632	221/28891	4.7072e-07	1.48473e-05	1.066e-05	Acta2/Atp1a2/Gucy1a1/Postn/Ptgs1/Plcb3/Ddah1/Eng/Myh6/Nisch/Ece1/Tnni3/Pik3r1/Atp5pf/Ncf2/Aoc3/Npr3/Smtn/Nppa	19
GO:0030239	myofibril assembly	11/632	73/28891	5.24176e-07	1.64194e-05	1.17887e-05	Myl9/Prkar1a/Tmod3/Tnnt2/Hdac2/Tmod1/Myh6/Csrp3/Casq2/Mybpc3/Ldb3	11
GO:0008360	regulation of cell shape	15/632	142/28891	5.63963e-07	1.75446e-05	1.25967e-05	Spta1/Epb41l2/Fermt2/Hck/Epb41/Epb42/Parvb/Crk/S100a13/Ptk2/Dlg1/Zmpste24/Fblim1/Palm/Cdc42ep4	15
GO:1901888	regulation of cell junction assembly	20/632	246/28891	5.76771e-07	1.78211e-05	1.27951e-05	Macf1/Tjp1/Fermt2/Ctnnb1/Lims1/Limch1/S100a10/Farp1/Pdlim5/Epb41l5/Adgre5/Rap2a/Rock1/Slk/Ptpn11/Ptk2/Cldn5/Pik3r1/Thy1/Numb	20
GO:0050767	regulation of neurogenesis	30/632	494/28891	6.0778e-07	1.86523e-05	1.33919e-05	Macf1/Ilk/Ctnnb1/Akap5/Marcks/S100a10/Dag1/Afdn/Kras/Rab21/B2m/Shank3/Nptn/Hdac1/Hdac2/Opa1/Hook3/Ptk2/Dnajb11/Qki/Prpf19/Thy1/Arhgef2/Fxr1/Bin1/Mapt/Numb/Golga2/Dpysl5/Ufl1	30
GO:0042692	muscle cell differentiation	29/632	468/28891	6.2134e-07	1.89404e-05	1.35988e-05	Ctnnb1/Myl9/Prkar1a/Ptgfrn/Nid1/Kras/Pdlim5/Eng/Tmod3/Tnnt2/Sgcd/Hdac2/Cxadr/Tmod1/Itga8/Myh6/Qki/Tmsb4x/Dmd/Spag9/Csrp3/Zmpste24/Casq2/Trip10/Bin1/Svil/Mybpc3/Afg3l2/Ldb3	29
GO:1902905	positive regulation of supramolecular fiber organization	17/632	183/28891	6.37399e-07	1.93004e-05	1.38573e-05	Fermt2/Limch1/S100a10/Fhod1/Sorbs3/Nckap1/Grb2/Clip1/Ckap5/Dlg1/Plek/Bin1/Mapt/Wasf2/Nck1/Carmil1/Cdc42ep4	17
GO:0007179	transforming growth factor beta receptor signaling pathway	18/632	205/28891	6.90202e-07	2.07609e-05	1.49059e-05	Fermt2/Cdh5/Itga3/Hpgd/Tgfb1i1/Zyx/Rbbp7/Eng/Lgals9/Hdac1/Hdac2/Itga8/Appl1/Aspn/Ptk2/Ppm1a/Cldn5/Glg1	18
GO:0150117	positive regulation of cell-substrate junction organization	8/632	35/28891	7.01056e-07	2.08659e-05	1.49812e-05	Fermt2/Lims1/S100a10/Epb41l5/Rock1/Ptpn11/Pik3r1/Thy1	8
GO:0043242	negative regulation of protein-containing complex disassembly	12/632	91/28891	7.0744e-07	2.08659e-05	1.49812e-05	Sptb/Spta1/Add1/Add3/Tmod3/Tmod1/Arhgef2/Lima1/Specc1l/Svil/Carmil1/Hdgfl3	12
GO:0001667	ameboidal-type cell migration	29/632	471/28891	7.07473e-07	2.08659e-05	1.49812e-05	Acta2/Macf1/Ilk/Cdh5/Itga3/Pecam1/Kank2/Arhgdib/Akap12/Col18a1/Nckap1/Itgb3/Epb41l5/Sparc/Rock1/Glipr2/Efnb1/Eppk1/Cenpv/Appl1/Clec14a/Ptpn11/Ptk2/Itgav/Alox12/Mta2/Plpp3/Wasf2/Mmp9	29
GO:0043393	regulation of protein binding	19/632	228/28891	7.57605e-07	2.22003e-05	1.59393e-05	Spta1/Epb41/Ppp2cb/Arrb1/Add1/Crk/Spon1/B2m/Epb41l5/Rock1/Lrpap1/Arhgef7/Cldn5/Nes/Ldlrap1/Mavs/Golga2/Mmp9/Ufl1	19
GO:0006937	regulation of muscle contraction	16/632	167/28891	8.97863e-07	2.61416e-05	1.87691e-05	Ehd3/Atp1a2/Gucy1a1/Ptgs1/Calcrl/Tnnt2/Pde5a/Prkg1/Tnni3/Dlg1/Dmd/Casq2/Bin1/Smtn/Dsp/Nppa	16
GO:0031623	receptor internalization	15/632	150/28891	1.14001e-06	3.29805e-05	2.36792e-05	Ap2b1/Akap5/Calcrl/Arrb1/Itgb3/Grb2/Eps15/Lrpap1/Scrib/Sh3glb2/Hgs/Ldlrap1/Ankrd13a/Ubqln2/Numb	15
GO:0110020	regulation of actomyosin structure organization	13/632	113/28891	1.20582e-06	3.46635e-05	2.48876e-05	Tjp1/Fermt2/Limch1/Kank2/S100a10/Fhod1/Sorbs3/Hdac2/Kank3/Pik3r1/Wasf2/Kank4/Carmil1	13
GO:0048278	vesicle docking	10/632	64/28891	1.22334e-06	3.49459e-05	2.50904e-05	Gnao1/Stx12/Stxbp3/Ctbp2/Stx8/Plek/Stx3/Stx11/Exoc3/Exoc8	10
GO:0048660	regulation of smooth muscle cell proliferation	17/632	193/28891	1.34092e-06	3.79194e-05	2.72253e-05	Gnai3/Ilk/Ctnnb1/Hpgd/Ogn/Calcrl/Itgb3/Sf1/Ptk2/Prkg1/Alox12/Stat5b/Pik3r1/Elane/Ldlrap1/Npr3/Mmp9	17
GO:0045123	cellular extravasation	11/632	80/28891	1.34413e-06	3.79194e-05	2.72253e-05	Plvap/Pecam1/Itga1/Lyve1/Crk/Rock1/Thy1/Elane/Prtn3/Cd177/Crkl	11
GO:0099072	regulation of postsynaptic membrane neurotransmitter receptor levels	14/632	133/28891	1.39633e-06	3.91489e-05	2.8108e-05	Ap2b1/Ctnnd1/Akap5/Dag1/Stx12/Itgb3/Eps15/Rap2a/Scrib/Dlg1/Sh3glb2/Stx3/Snx27/Numb	14
GO:1901605	alpha-amino acid metabolic process	17/632	194/28891	1.44038e-06	4.01361e-05	2.88168e-05	Slc25a12/Hibadh/Qdpr/Mccc2/Ddah1/Bcat2/Nit2/Gart/Cps1/Mmut/Hmgcl/Pcmt1/Bhmt/Aldh5a1/Gls/Pfas/Apip	17
GO:0042407	cristae formation	6/632	18/28891	1.58769e-06	4.39713e-05	3.15704e-05	Immt/Samm50/Letm1/Chchd3/Apool/Afg3l2	6
GO:1901652	response to peptide	28/632	464/28891	1.62521e-06	4.47375e-05	3.21205e-05	Ctnnb1/Marcks/Tns2/Prkar1a/Rpl23/Crk/Plcd1/Grb2/Stxbp3/Rock1/Pck2/Opa1/Srsf5/Prkaa1/Appl1/Ptpn11/Ptk2/Sorbs1/Stat5b/Pik3r1/Arhgef2/Csrp3/Pip4k2b/Vps13c/Pip4k2a/Nck1/Cacna2d1/Mmp9	28
GO:0098876	vesicle-mediated transport to the plasma membrane	15/632	155/28891	1.72754e-06	4.72681e-05	3.39374e-05	Ehd3/Rab35/Macf1/Akap5/Vamp3/Snx12/Stx12/Eps15/Acap2/Scrib/Ank3/Stx3/Hgs/Snx27/Exoc8	15
GO:0051492	regulation of stress fiber assembly	12/632	99/28891	1.76841e-06	4.80964e-05	3.45322e-05	Tjp1/Fermt2/Limch1/Kank2/S100a10/Fhod1/Sorbs3/Kank3/Pik3r1/Wasf2/Kank4/Carmil1	12
GO:0051099	positive regulation of binding	17/632	197/28891	1.78002e-06	4.8124e-05	3.45519e-05	Spta1/Ctnnb1/Epb41/Ppp2cb/Arrb1/Add1/S100a10/Spon1/B2m/Epb41l5/Ctbp2/Arhgef7/Cldn5/Mavs/Ripor1/Mmp9/Ufl1	17
GO:0022613	ribonucleoprotein complex biogenesis	27/632	440/28891	1.81643e-06	4.8818e-05	3.50502e-05	Rps12/Rps17/Sbds/Snrpd2/Luc7l/Rps27/Rps27l/Rpl35/Mybbp1a/Srsf6/Sf3b1/Rps21/Nop56/Rps24/Ckap5/Prpf19/Fbl/Nudt21/Snrnp200/Luc7l3/Nop58/Srsf10/Prpf8/Gar1/Mtrex/Eif5b/Slu7	27
GO:0034331	cell junction maintenance	9/632	53/28891	2.03549e-06	5.43834e-05	3.90461e-05	Tjp1/Fermt2/Afdn/Cadm1/Itgb3/Appl1/Mpz/Prtn3/Cd177	9
GO:0051693	actin filament capping	8/632	40/28891	2.0804e-06	5.52584e-05	3.96743e-05	Sptb/Spta1/Add1/Add3/Tmod3/Tmod1/Svil/Carmil1	8
GO:0006120	mitochondrial electron transport, NADH to ubiquinone	7/632	29/28891	2.38107e-06	6.2532e-05	4.48966e-05	Ndufs3/Ndufa8/Ndufs7/Ndufv2/Ndufs8/Ndufs2/Coq9	7
GO:1903076	regulation of protein localization to plasma membrane	13/632	120/28891	2.39276e-06	6.2532e-05	4.48966e-05	Itga3/Akap5/Camk2g/Appl1/Vamp8/Sorbs1/Dlg1/Pik3r1/Stx8/Stx3/Csrp3/Ldlrap1/Numb	13
GO:0033120	positive regulation of RNA splicing	9/632	54/28891	2.39555e-06	6.2532e-05	4.48966e-05	U2af2/Dazap1/Srsf5/Tra2b/Prpf19/Snrnp70/Pik3r1/Hnrnpll/Thrap3	9
GO:0099003	vesicle-mediated transport in synapse	20/632	270/28891	2.45335e-06	6.36749e-05	4.57171e-05	Ap2b1/Ctnnb1/Akap5/Itgb3/Eps15/Rock1/Atp6v1g1/Atp6v0d1/Ctbp2/Scrib/Ap3d1/Sh3glb2/Stx3/Stx11/Scrn1/Bin1/Dnajc5/Fcho2/Rab27b/Numb	20
GO:0048659	smooth muscle cell proliferation	17/632	202/28891	2.50939e-06	6.47593e-05	4.64957e-05	Gnai3/Ilk/Ctnnb1/Hpgd/Ogn/Calcrl/Itgb3/Sf1/Ptk2/Prkg1/Alox12/Stat5b/Pik3r1/Elane/Ldlrap1/Npr3/Mmp9	17
GO:0006520	amino acid metabolic process	20/632	272/28891	2.74556e-06	7.03512e-05	5.05106e-05	Slc25a12/Hibadh/Qdpr/Mccc2/Iars2/Ddah1/Dbt/Bcat2/Nit2/Gart/Cps1/Mmut/Hmgcl/Pcmt1/Bhmt/Aldh5a1/Gls/Pfas/Apip/Cars1	20
GO:0042063	gliogenesis	25/632	397/28891	2.76151e-06	7.03512e-05	5.05106e-05	Ilk/Prx/Ctnnb1/Dag1/Afdn/Kras/Grb2/Sun2/Shank3/Hdac1/Hdac2/Ptpn11/Ptk2/Qki/Arhgef7/Scrib/Ckap5/Prpf19/Dmd/Ndufs2/Bin1/Plpp3/Srgap2/Crkl/Ufl1	25
GO:0034109	homotypic cell-cell adhesion	11/632	86/28891	2.78803e-06	7.03512e-05	5.05106e-05	Lgals1/Itgb3/Rap2b/Stxbp3/Cxadr/Prkg1/Alox12/Ank3/Plek/Plpp3/Dsp	11
GO:0043954	cellular component maintenance	11/632	86/28891	2.78803e-06	7.03512e-05	5.05106e-05	Tjp1/Fermt2/Itga3/Afdn/Cadm1/Itgb3/Appl1/Mpz/Ckap5/Prtn3/Cd177	11
GO:1901653	cellular response to peptide	23/632	346/28891	2.80653e-06	7.04268e-05	5.05648e-05	Ctnnb1/Marcks/Tns2/Prkar1a/Rpl23/Crk/Grb2/Rock1/Pck2/Opa1/Prkaa1/Appl1/Ptpn11/Ptk2/Sorbs1/Stat5b/Pik3r1/Arhgef2/Csrp3/Pip4k2b/Pip4k2a/Nck1/Cacna2d1	23
GO:0002685	regulation of leukocyte migration	19/632	249/28891	2.82438e-06	7.04854e-05	5.06069e-05	Plvap/Cnn2/Pecam1/Mpp1/Lyve1/Crk/Itgb3/Lgals9/Cd200/Itga2b/Ptk2/Pik3r1/Thy1/Elane/Ano6/Mospd2/Aoc3/Crkl/Mmp9	19
GO:0051894	positive regulation of focal adhesion assembly	7/632	30/28891	3.04731e-06	7.56333e-05	5.4303e-05	Fermt2/Lims1/S100a10/Epb41l5/Rock1/Ptpn11/Thy1	7
GO:0030866	cortical actin cytoskeleton organization	8/632	42/28891	3.07235e-06	7.58402e-05	5.44516e-05	Epb41l2/Epb41/Fhod1/Nckap1/Cavin3/Rock1/Dlg1/Plek	8
GO:0001885	endothelial cell development	10/632	71/28891	3.25096e-06	7.98154e-05	5.73056e-05	Tjp1/Cdh5/Pecam1/Add1/Afdn/Myadm/Col18a1/Rock1/Cldn5/Dmd	10
GO:0070830	bicellular tight junction assembly	11/632	88/28891	3.50644e-06	8.56251e-05	6.14769e-05	Tjp1/Cdh5/Pecam1/Esam/Cgn/Afdn/Rock1/Cldn18/Cldn5/Dlg1/Ocln	11
GO:2000146	negative regulation of cell motility	22/632	326/28891	3.60786e-06	8.76306e-05	6.29167e-05	Ilk/Limch1/Cnn2/Arhgdib/Rbbp7/Dag1/Afdn/Crk/Eng/Rap2a/Rap2b/Cd200/Hdac1/Hdac2/Eppk1/Ptk2/Nisch/Prkg1/Cldn5/Bst2/Thy1/Srgap2	22
GO:0035296	regulation of tube diameter	16/632	186/28891	3.71452e-06	8.92663e-05	6.40912e-05	Acta2/Atp1a2/Gucy1a1/Ptgs1/Itga1/Add3/Cps1/Rock1/Cd38/Pde5a/Mgll/Ptk2/Ece1/Prkg1/Npr3/Nppa	16
GO:0097746	blood vessel diameter maintenance	16/632	186/28891	3.71452e-06	8.92663e-05	6.40912e-05	Acta2/Atp1a2/Gucy1a1/Ptgs1/Itga1/Add3/Cps1/Rock1/Cd38/Pde5a/Mgll/Ptk2/Ece1/Prkg1/Npr3/Nppa	16
GO:0097193	intrinsic apoptotic signaling pathway	22/632	327/28891	3.79038e-06	9.06099e-05	6.50559e-05	Ubb/Ctnnb1/Hyou1/Aifm1/Ndufs3/Arl6ip5/Erp29/Rps27l/Mybbp1a/Ndufa13/Hdac1/Hdac2/Opa1/Ccar2/Ero1a/Armc10/Pik3r1/Txndc12/Bag5/Mapt/Nck1/Mmp9	22
GO:0051098	regulation of binding	25/632	405/28891	3.9246e-06	9.33274e-05	6.7007e-05	Spta1/Ctnnb1/Epb41/Ppp2cb/Arrb1/Add1/S100a10/Crk/Spon1/B2m/Epb41l5/Rock1/Lrpap1/Hdac2/Ctbp2/Arhgef7/Cldn5/Nes/Zmpste24/Ldlrap1/Mavs/Ripor1/Golga2/Mmp9/Ufl1	25
GO:0035150	regulation of tube size	16/632	187/28891	3.98126e-06	9.41817e-05	6.76203e-05	Acta2/Atp1a2/Gucy1a1/Ptgs1/Itga1/Add3/Cps1/Rock1/Cd38/Pde5a/Mgll/Ptk2/Ece1/Prkg1/Npr3/Nppa	16
GO:0050769	positive regulation of neurogenesis	22/632	329/28891	4.18082e-06	9.83901e-05	7.06418e-05	Macf1/Ilk/Ctnnb1/Akap5/Marcks/Dag1/Afdn/Kras/Rab21/Shank3/Nptn/Hdac1/Hdac2/Opa1/Ptk2/Qki/Prpf19/Bin1/Mapt/Numb/Golga2/Ufl1	22
GO:0033002	muscle cell proliferation	20/632	280/28891	4.25753e-06	9.96788e-05	7.15671e-05	Gnai3/Ilk/Ctnnb1/Hpgd/Ogn/Calcrl/Prkar1a/Itgb3/Hdac2/Cxadr/Sf1/Ptk2/Prkg1/Alox12/Stat5b/Pik3r1/Elane/Ldlrap1/Npr3/Mmp9	20
GO:0006942	regulation of striated muscle contraction	11/632	90/28891	4.38183e-06	0.000102063	7.32788e-05	Ehd3/Atp1a2/Pde5a/Tnni3/Dlg1/Dmd/Casq2/Bin1/Smtn/Dsp/Nppa	11
GO:0034332	adherens junction organization	9/632	58/28891	4.43815e-06	0.000102847	7.3842e-05	Tjp1/Fermt2/Ctnnb1/Cdh5/Add1/Afdn/Specc1l/Numb/Dsp	9
GO:0006631	fatty acid metabolic process	27/632	463/28891	4.68802e-06	0.000108086	7.76035e-05	Fmo1/Ptgis/Hpgd/Etfdh/Ptgs1/Acot9/Hsd17b8/Acad9/Ptgr2/Fabp1/Cpt2/Pck2/Hacd3/Mmut/Prkaa1/Crat/Cpt1a/Mgll/Eci2/Qki/Alox12/Mgst3/Acaca/Lypla2/Tecr/Ces2c/Abhd5	27
GO:2001243	negative regulation of intrinsic apoptotic signaling pathway	12/632	110/28891	5.41067e-06	0.000124117	8.91135e-05	Ctnnb1/Hyou1/Ndufs3/Ndufa13/Hdac1/Hdac2/Opa1/Ccar2/Armc10/Txndc12/Bag5/Mmp9	12
GO:0006122	mitochondrial electron transport, ubiquinol to cytochrome c	5/632	13/28891	5.48662e-06	0.000125227	8.99103e-05	Uqcrc2/Uqcrc1/Uqcrq/Uqcrh/Uqcrb	5
GO:0016197	endosomal transport	18/632	238/28891	5.80594e-06	0.000131853	9.46674e-05	Ehd3/Rab35/Akap5/Vamp3/Snx12/Stx12/Eps15/Acap2/Scrib/Ap3d1/Eps15l1/Spag9/Vps26b/Golt1b/Hgs/Vps36/Snx27/Reps2	18
GO:0030336	negative regulation of cell migration	21/632	313/28891	6.53645e-06	0.000147704	0.000106048	Ilk/Limch1/Cnn2/Arhgdib/Rbbp7/Dag1/Afdn/Eng/Rap2a/Rap2b/Cd200/Hdac1/Hdac2/Eppk1/Ptk2/Nisch/Prkg1/Cldn5/Bst2/Thy1/Srgap2	21
GO:0051259	protein complex oligomerization	19/632	264/28891	6.60286e-06	0.000148466	0.000106595	Ehd3/B2m/Hsd17b8/Letm1/Opa1/Cryz/Acot13/Mpp2/Sgta/Gls/Acaca/Gsdmd/Nudt21/Mospd2/Mavs/Mapt/Apip/Golga2/Clybl	19
GO:0051962	positive regulation of nervous system development	24/632	391/28891	6.7077e-06	0.000149629	0.00010743	Macf1/Ilk/Ctnnb1/Akap5/Marcks/Dag1/Afdn/Kras/Rab21/Adgre5/Shank3/Nptn/Hdac1/Hdac2/Opa1/Ptk2/Qki/Prpf19/Pik3r1/Bin1/Mapt/Numb/Golga2/Ufl1	24
GO:0120192	tight junction assembly	11/632	94/28891	6.72045e-06	0.000149629	0.00010743	Tjp1/Cdh5/Pecam1/Esam/Cgn/Afdn/Rock1/Cldn18/Cldn5/Dlg1/Ocln	11
GO:0140236	translation at presynapse	8/632	47/28891	7.43502e-06	0.000164731	0.000118273	Rpl23/Rps12/Rpl28/Rps27/Rpl35/Rps24/Rpl36a/Rpl29	8
GO:1902414	protein localization to cell junction	13/632	133/28891	7.53032e-06	0.000166033	0.000119208	Tjp1/Fermt2/Cdh5/Pecam1/Dag1/Afdn/Klc1/Scrib/Dlg1/Stx3/Mapt/Rab27b/Dsp	13
GO:0045217	cell-cell junction maintenance	6/632	23/28891	7.86477e-06	0.000172569	0.000123901	Tjp1/Fermt2/Afdn/Mpz/Prtn3/Cd177	6
GO:0043434	response to peptide hormone	24/632	396/28891	8.29669e-06	0.000181171	0.000130077	Ctnnb1/Marcks/Tns2/Prkar1a/Crk/Plcd1/Grb2/Stxbp3/Rock1/Pck2/Opa1/Srsf5/Prkaa1/Appl1/Ptpn11/Ptk2/Sorbs1/Stat5b/Pik3r1/Csrp3/Pip4k2b/Vps13c/Pip4k2a/Nck1	24
GO:0043114	regulation of vascular permeability	8/632	48/28891	8.75222e-06	0.000188401	0.000135268	Tjp1/Fermt2/Plvap/Cdh5/Akap12/Ddah1/Cldn5/Ocln	8
GO:0140241	translation at synapse	8/632	48/28891	8.75222e-06	0.000188401	0.000135268	Rpl23/Rps12/Rpl28/Rps27/Rpl35/Rps24/Rpl36a/Rpl29	8
GO:0140242	translation at postsynapse	8/632	48/28891	8.75222e-06	0.000188401	0.000135268	Rpl23/Rps12/Rpl28/Rps27/Rpl35/Rps24/Rpl36a/Rpl29	8
GO:0007416	synapse assembly	17/632	222/28891	8.902e-06	0.000190721	0.000136933	Ctnnb1/Akap5/Farp1/Crk/Pdlim5/Cadm1/Adgre5/Rap2a/Shank3/Nptn/Efnb1/Ptk2/Pik3r1/Mapt/Srgap2/Numb/Crkl	17
GO:0032386	regulation of intracellular transport	22/632	346/28891	9.29972e-06	0.000198307	0.00014238	Akap5/Nucb1/Snx12/Rab21/Lamp1/Tnnt2/Ppp1r12a/Tpr/Prkaa1/Ptpn11/Ppm1a/Khdrbs1/Ank3/Pik3r1/Tmem30a/Bag3/Ufm1/Ldlrap1/Mavs/Mapt/Ripor1/Emd	22
GO:0071375	cellular response to peptide hormone stimulus	20/632	296/28891	9.72498e-06	0.000206406	0.000148195	Ctnnb1/Marcks/Tns2/Prkar1a/Crk/Grb2/Rock1/Pck2/Opa1/Prkaa1/Appl1/Ptpn11/Ptk2/Sorbs1/Stat5b/Pik3r1/Csrp3/Pip4k2b/Pip4k2a/Nck1	20
GO:0043297	apical junction assembly	11/632	98/28891	1.00801e-05	0.000212948	0.000152892	Tjp1/Cdh5/Pecam1/Esam/Cgn/Afdn/Rock1/Cldn18/Cldn5/Dlg1/Ocln	11
GO:0008286	insulin receptor signaling pathway	13/632	137/28891	1.04111e-05	0.000218923	0.000157182	Marcks/Tns2/Grb2/Opa1/Prkaa1/Appl1/Ptpn11/Sorbs1/Pik3r1/Csrp3/Pip4k2b/Pip4k2a/Nck1	13
GO:0045214	sarcomere organization	8/632	50/28891	1.1983e-05	0.000250816	0.00018008	Prkar1a/Tnnt2/Hdac2/Myh6/Csrp3/Casq2/Mybpc3/Ldb3	8
GO:0120193	tight junction organization	11/632	100/28891	1.22498e-05	0.000255224	0.000183245	Tjp1/Cdh5/Pecam1/Esam/Cgn/Afdn/Rock1/Cldn18/Cldn5/Dlg1/Ocln	11
GO:0022409	positive regulation of cell-cell adhesion	22/632	354/28891	1.32812e-05	0.000274287	0.000196932	Tjp1/Spta1/H2-K1/Lgals1/Itga6/Afdn/Podxl/B2m/H2-Ab1/H2-Aa/Lgals9/Efnb1/Ap3b1/Actl6a/Ap3d1/Stat5b/Ank3/Thy1/Smarcc2/Elane/Plpp3/Nck1	22
GO:0071826	protein-RNA complex organization	15/632	183/28891	1.32856e-05	0.000274287	0.000196932	Snrpd2/Luc7l/Rps27/Rps27l/Srsf6/Klc1/Sf3b1/Ckap5/Prpf19/Nudt21/Snrnp200/Luc7l3/Srsf10/Prpf8/Slu7	15
GO:0061028	establishment of endothelial barrier	8/632	51/28891	1.39422e-05	0.00028654	0.000205729	Tjp1/Cdh5/Pecam1/Add1/Afdn/Myadm/Rock1/Cldn5	8
GO:0040013	negative regulation of locomotion	22/632	358/28891	1.58005e-05	0.000323269	0.0002321	Ilk/Limch1/Cnn2/Arhgdib/Rbbp7/Dag1/Afdn/Crk/Eng/Rap2a/Rap2b/Cd200/Hdac1/Hdac2/Eppk1/Ptk2/Nisch/Prkg1/Cldn5/Bst2/Thy1/Srgap2	22
GO:0098884	postsynaptic neurotransmitter receptor internalization	7/632	38/28891	1.62313e-05	0.000329118	0.000236299	Ap2b1/Akap5/Itgb3/Eps15/Scrib/Sh3glb2/Numb	7
GO:0140239	postsynaptic endocytosis	7/632	38/28891	1.62313e-05	0.000329118	0.000236299	Ap2b1/Akap5/Itgb3/Eps15/Scrib/Sh3glb2/Numb	7
GO:0006816	calcium ion transport	26/632	469/28891	1.69369e-05	0.0003419	0.000245476	Ehd3/Atp1a2/Ctnnb1/Epb41/Gnao1/Akap5/Calcrl/Plcb3/Plcd1/Srl/Itgb3/Camk2g/Letm1/Opa1/Ero1a/Itgav/Dmd/Thy1/Zmpste24/Casq2/Ano6/Bin1/Afg3l2/Cacna2d1/Nppa/Homer3	26
GO:0140029	exocytic process	11/632	104/28891	1.78316e-05	0.000358367	0.000257299	Gnao1/Stxbp3/Vamp8/Ctbp2/Scrib/Plek/Stx3/Stx11/Exoc3/Exoc8/Nppa	11
GO:0030865	cortical cytoskeleton organization	8/632	53/28891	1.86755e-05	0.000373675	0.00026829	Epb41l2/Epb41/Fhod1/Nckap1/Cavin3/Rock1/Dlg1/Plek	8
GO:0051262	protein tetramerization	10/632	87/28891	2.05973e-05	0.00041032	0.000294601	B2m/Hsd17b8/Cryz/Acot13/Gls/Acaca/Nudt21/Mavs/Apip/Golga2	10
GO:0031334	positive regulation of protein-containing complex assembly	16/632	214/28891	2.18218e-05	0.000432814	0.000310751	Fermt2/Cdh5/Rasip1/Gbp2/Nckap1/Grb2/Clip1/Ckap5/Dlg1/Plek/Bin1/Mavs/Mapt/Nck1/Carmil1/Cdc42ep4	16
GO:0032456	endocytic recycling	10/632	88/28891	2.27885e-05	0.000450022	0.000323106	Ehd3/Rab35/Akap5/Snx12/Stx12/Eps15/Acap2/Scrib/Hgs/Snx27	10
GO:0032232	negative regulation of actin filament bundle assembly	7/632	40/28891	2.30868e-05	0.000453941	0.000325919	Tjp1/Kank2/Shank3/Kank3/Pik3r1/Wasf2/Kank4	7
GO:0007163	establishment or maintenance of cell polarity	17/632	239/28891	2.32087e-05	0.00045437	0.000326227	Macf1/Ilk/Cdh5/Lims1/Parvb/Ptk7/Crk/Nckap1/Cyth3/Lin7c/Map4/Scrib/Ckap5/Dlg1/Ank3/Arhgef2/Crkl	17
GO:0051260	protein homooligomerization	15/632	192/28891	2.34569e-05	0.000457259	0.000328301	Ehd3/B2m/Letm1/Cryz/Acot13/Mpp2/Sgta/Gls/Acaca/Gsdmd/Mospd2/Mapt/Apip/Golga2/Clybl	15
GO:0002181	cytoplasmic translation	13/632	148/28891	2.38868e-05	0.000463649	0.000332889	Rpl23/Rps12/Rps17/Rpl28/Rplp1/Rpl21/Cnbp/Rps21/Rps24/Rpl36a/Ckap5/Rpl29/Nck1	13
GO:0016054	organic acid catabolic process	17/632	241/28891	2.58148e-05	0.000496826	0.00035671	Hibadh/Etfdh/Qdpr/Mccc2/Ddah1/Dbt/Bcat2/Fabp1/Cpt2/Pck2/Crat/Hmgcl/Cpt1a/Eci2/Aldh5a1/Gls/Slc16a1	17
GO:0046395	carboxylic acid catabolic process	17/632	241/28891	2.58148e-05	0.000496826	0.00035671	Hibadh/Etfdh/Qdpr/Mccc2/Ddah1/Dbt/Bcat2/Fabp1/Cpt2/Pck2/Crat/Hmgcl/Cpt1a/Eci2/Aldh5a1/Gls/Slc16a1	17
GO:2001242	regulation of intrinsic apoptotic signaling pathway	15/632	194/28891	2.64845e-05	0.000507564	0.000364419	Ubb/Ctnnb1/Hyou1/Ndufs3/Erp29/Ndufa13/Hdac1/Hdac2/Opa1/Ccar2/Armc10/Txndc12/Bag5/Nck1/Mmp9	15
GO:0034341	response to type II interferon	13/632	150/28891	2.75381e-05	0.000525537	0.000377324	Gbp2/Zyx/Vamp3/H2-Ab1/H2-Aa/Stxbp3/Slk/Vamp8/Stx8/Bst2/Vps26b/Stx11/Cdc42ep4	13
GO:0006403	RNA localization	14/632	173/28891	2.95153e-05	0.000560914	0.000402723	Sec13/Tpr/Alyref/Lrpprc/Qki/Khdrbs1/Ckap5/Fbl/Nup93/Mapt/Nop58/Pabpn1/Nup35/Ranbp2	14
GO:0045806	negative regulation of endocytosis	9/632	73/28891	3.02465e-05	0.000572415	0.000410981	Cnn2/Itgb3/Lrpap1/Appl1/Itgav/Ank3/Ankrd13a/Ubqln2/Prtn3	9
GO:0090150	establishment of protein localization to membrane	18/632	270/28891	3.19632e-05	0.000602394	0.000432505	Macf1/Akap5/Vamp3/Afdn/Samm50/Clip1/Agk/Ndufa13/Ap3b1/Sec61b/Scrib/Sgta/Ank3/Stx3/Emc2/Snx27/Emc1/Sec62	18
GO:0007006	mitochondrial membrane organization	11/632	111/28891	3.29698e-05	0.000618797	0.000444282	Immt/Samm50/Agk/Ndufa13/Letm1/Opa1/Chchd3/Ap3b1/Apool/Timm50/Afg3l2	11
GO:0022618	protein-RNA complex assembly	14/632	175/28891	3.35263e-05	0.000626652	0.000449922	Snrpd2/Luc7l/Rps27/Rps27l/Srsf6/Sf3b1/Ckap5/Prpf19/Nudt21/Snrnp200/Luc7l3/Srsf10/Prpf8/Slu7	14
GO:0007178	transmembrane receptor protein serine/threonine kinase signaling pathway	23/632	405/28891	3.53882e-05	0.000658743	0.000472962	Ilk/Fermt2/Cdh5/Itga3/Hpgd/Tgfb1i1/Zyx/Rbbp7/Eng/Lgals9/Hdac1/Hdac2/Itga8/Appl1/Rbpms/Aspn/Sub1/Ptk2/Ppm1a/Cldn5/Nup93/Glg1/Rbm14	23
GO:0051656	establishment of organelle localization	26/632	491/28891	3.68191e-05	0.000682581	0.000490077	Ubb/Ctnnb1/Myo1b/Myo1d/Fhod1/Lamp1/Sun2/Trappc3/Hook3/Bub3/Ap3b1/Vamp8/Ptk2/Map4/Scrib/Ap3d1/Dlg1/Arhgef2/Pef1/Exoc3/Hgs/Mapt/Actr10/Ripor1/Exoc8/Nppa	26
GO:0032273	positive regulation of protein polymerization	10/632	93/28891	3.69973e-05	0.000683096	0.000490447	Nckap1/Grb2/Clip1/Ckap5/Dlg1/Bin1/Mapt/Nck1/Carmil1/Cdc42ep4	10
GO:0043113	receptor clustering	9/632	75/28891	3.76438e-05	0.000690797	0.000495976	Akap5/Lgals9/Shank3/Sorbs1/Scrib/Dlg1/Thy1/Snx27/Crkl	9
GO:0031346	positive regulation of cell projection organization	25/632	463/28891	3.77185e-05	0.000690797	0.000495976	Macf1/Ilk/Itga3/Akap5/Marcks/Itga6/Afdn/Ptk7/Rab21/Nckap1/Clip1/Nptn/Opa1/Qki/Dmd/Pik3r1/Tmem30a/Mapt/Wasf2/Nck1/Palm/Numb/Golga2/Carmil1/Cdc42ep4	25
GO:0044282	small molecule catabolic process	21/632	353/28891	3.93447e-05	0.000717685	0.000515282	Slc25a12/Hibadh/Etfdh/Qdpr/Oxct1/Mccc2/Ddah1/Dbt/Bcat2/Fabp1/Cpt2/Pck2/Crat/Hmgcl/Cpt1a/Eci2/Hagh/Aldh5a1/Gls/Slc16a1/Pfkfb2	21
GO:0016358	dendrite development	20/632	327/28891	4.05926e-05	0.000731969	0.000525537	Ilk/Akap5/Marcks/Afdn/Farp1/Crk/Pdlim5/Rab21/Rap2a/Shank3/Abi1/Clip1/Hdac2/Opa1/Prkg1/Srgap2/Palm/Numb/Crkl/Dpysl5	20
GO:0043648	dicarboxylic acid metabolic process	10/632	94/28891	4.06016e-05	0.000731969	0.000525537	Ogdh/Sdha/Slc25a12/Sdhb/Nit2/Idh3g/Pck2/Aldh5a1/Gls/Me2	10
GO:0045932	negative regulation of muscle contraction	6/632	30/28891	4.06112e-05	0.000731969	0.000525537	Atp1a2/Gucy1a1/Calcrl/Pde5a/Prkg1/Bin1	6
GO:0048268	clathrin coat assembly	5/632	19/28891	4.44551e-05	0.000798082	0.000573005	Ap2b1/Ap1b1/Eps15/Clint1/Fcho2	5
GO:0006605	protein targeting	19/632	303/28891	4.49432e-05	0.00080367	0.000577017	Macf1/Gbp2/Aifm1/Nucb1/Samm50/Agk/Ndufa13/Prkaa1/Ap3b1/M6pr/Sec61b/Ap3d1/Timm50/Sgta/Ank3/Bag3/Hgs/Vps13c/Sec62	19
GO:0099173	postsynapse organization	17/632	252/28891	4.5355e-05	0.000807852	0.000580019	Itga3/Marcks/Afdn/Farp1/Crk/Pdlim5/Cadm1/Itgb3/Shank3/Opa1/Sorbs1/Arhgef7/Ckap5/Wasf2/Snx27/Numb/Crkl	17
GO:0035601	protein deacylation	9/632	77/28891	4.65161e-05	0.000822086	0.000590239	Rbbp7/Hdac1/Hdac2/Prkaa1/Ppt1/Ccar2/Mta2/Lypla2/Mapt	9
GO:0098732	macromolecule deacylation	9/632	77/28891	4.65161e-05	0.000822086	0.000590239	Rbbp7/Hdac1/Hdac2/Prkaa1/Ppt1/Ccar2/Mta2/Lypla2/Mapt	9
GO:0019884	antigen processing and presentation of exogenous antigen	8/632	60/28891	4.71417e-05	0.000826709	0.000593558	H2-K1/Tapbp/B2m/H2-Ab1/H2-Aa/Ap3b1/Ap3d1/Tap2	8
GO:0086001	cardiac muscle cell action potential	8/632	60/28891	4.71417e-05	0.000826709	0.000593558	Cxadr/Slmap/Dlg1/Dmd/Ank3/Bin1/Cacna2d1/Dsp	8
GO:0003158	endothelium development	12/632	137/28891	5.01354e-05	0.000875827	0.000628824	Tjp1/Ctnnb1/Cdh5/Pecam1/Add1/Afdn/Myadm/Col18a1/Rock1/Alox12/Cldn5/Dmd	12
GO:0000245	spliceosomal complex assembly	7/632	45/28891	5.11234e-05	0.00088627	0.000636321	Luc7l/Srsf6/Sf3b1/Prpf19/Luc7l3/Srsf10/Slu7	7
GO:0099590	neurotransmitter receptor internalization	7/632	45/28891	5.11234e-05	0.00088627	0.000636321	Ap2b1/Akap5/Itgb3/Eps15/Scrib/Sh3glb2/Numb	7
GO:0045765	regulation of angiogenesis	19/632	307/28891	5.36034e-05	0.000925729	0.000664652	Tjp1/Ctnnb1/Ptgis/Cdh5/Add1/Cd34/Ddah1/Nras/Itgb3/Eng/Sparc/Rock1/Epn2/Cldn5/Hgs/Mtdh/Cybb/Mmp9/Gtf2i	19
GO:1905897	regulation of response to endoplasmic reticulum stress	9/632	79/28891	5.70919e-05	0.000982241	0.000705226	Hyou1/Erp29/Opa1/Sgta/Pik3r1/Txndc12/Ubqln2/Nck1/Ufl1	9
GO:0045446	endothelial cell differentiation	11/632	118/28891	5.80998e-05	0.000993928	0.000713618	Tjp1/Ctnnb1/Cdh5/Pecam1/Add1/Afdn/Myadm/Col18a1/Rock1/Cldn5/Dmd	11
GO:0009083	branched-chain amino acid catabolic process	5/632	20/28891	5.82089e-05	0.000993928	0.000713618	Hibadh/Mccc2/Dbt/Bcat2/Hmgcl	5
GO:2000756	regulation of peptidyl-lysine acetylation	6/632	32/28891	5.97188e-05	0.00101589	0.000729387	Mybbp1a/Dek/Hdac2/Hint2/Sf3b1/Prkaa1	6
GO:0006892	post-Golgi vesicle-mediated transport	10/632	99/28891	6.34619e-05	0.00107554	0.000772211	Ehd3/Macf1/Myo1b/Vamp3/Plcb3/Lamp1/Eps15/Ap3d1/Ank3/Exoc8	10
GO:1901342	regulation of vasculature development	19/632	311/28891	6.37149e-05	0.00107581	0.000772408	Tjp1/Ctnnb1/Ptgis/Cdh5/Add1/Cd34/Ddah1/Nras/Itgb3/Eng/Sparc/Rock1/Epn2/Cldn5/Hgs/Mtdh/Cybb/Mmp9/Gtf2i	19
GO:0099545	trans-synaptic signaling by trans-synaptic complex	4/632	11/28891	6.62322e-05	0.00111417	0.00079995	Dag1/Farp1/Cadm1/Nptn	4
GO:0003382	epithelial cell morphogenesis	7/632	47/28891	6.82243e-05	0.00114345	0.000820971	Pecam1/Cgn/Col18a1/Epb41l5/Rock1/Palld/Scrib	7
GO:0006887	exocytosis	22/632	395/28891	6.92069e-05	0.00115565	0.000829733	Hck/Gnao1/S100a10/Vamp3/Rab21/Lamp1/Lgals9/Stxbp3/Vamp8/Lin7c/Ctbp2/Scrib/Plek/Stx3/Stx11/Scrn1/Exoc3/Hgs/Rab27b/Cd177/Exoc8/Nppa	22
GO:0032868	response to insulin	17/632	262/28891	7.34708e-05	0.00122236	0.000877627	Marcks/Tns2/Grb2/Stxbp3/Pck2/Opa1/Srsf5/Prkaa1/Appl1/Ptpn11/Sorbs1/Pik3r1/Csrp3/Pip4k2b/Vps13c/Pip4k2a/Nck1	17
GO:0007034	vacuolar transport	13/632	165/28891	7.42232e-05	0.00123037	0.000883379	Ehd3/Lamp1/Hook3/Ap3b1/M6pr/Atp6v0d1/Ap3d1/Stx8/Hgs/Bin1/Vps13c/Vps36/Snx27	13
GO:0046931	pore complex assembly	5/632	21/28891	7.50278e-05	0.00123919	0.000889708	Afdn/Nup93/Gsdmd/Fxr1/Ano6	5
GO:0046626	regulation of insulin receptor signaling pathway	9/632	82/28891	7.67113e-05	0.0012624	0.000906375	Marcks/Tns2/Opa1/Prkaa1/Ptpn11/Sorbs1/Pip4k2b/Pip4k2a/Nck1	9
GO:0071346	cellular response to type II interferon	11/632	122/28891	7.87772e-05	0.00129172	0.000927425	Gbp2/Zyx/Vamp3/H2-Ab1/Stxbp3/Slk/Vamp8/Stx8/Vps26b/Stx11/Cdc42ep4	11
GO:0016042	lipid catabolic process	20/632	345/28891	8.50666e-05	0.00138485	0.00099429	Hpgd/Etfdh/Oxct1/Plcb3/Plcd1/Iah1/Cps1/Fabp1/Cpt2/Pck2/Hint2/Prkaa1/Crat/Ppt1/Cpt1a/Mgll/Eci2/Lypla2/Plin1/Abhd5	20
GO:0043087	regulation of GTPase activity	20/632	345/28891	8.50666e-05	0.00138485	0.00099429	Fermt2/Rasip1/Lims1/Pecam1/Gnao1/Arrb1/S100a10/Itga6/Crk/Mmut/Arhgef7/Prkg1/Scrib/Thy1/Bin1/Srgap2/Prtn3/Dock6/Crkl/Ripor1	20
GO:0051497	negative regulation of stress fiber assembly	6/632	34/28891	8.54009e-05	0.00138532	0.000994631	Tjp1/Kank2/Kank3/Pik3r1/Wasf2/Kank4	6
GO:0051235	maintenance of location	21/632	373/28891	8.6355e-05	0.00139582	0.00100216	Ctnnd1/Mprip/Plcb3/Plcd1/Itgb3/Sun2/Lgals9/Myzap/Cds2/Letm1/Ero1a/Itgav/Tmsb4x/Stat5b/Dmd/Ank3/Thy1/Casq2/Vps13c/Mospd2/Abhd5	21
GO:0050773	regulation of dendrite development	12/632	145/28891	8.70138e-05	0.00140148	0.00100623	Ilk/Akap5/Marcks/Afdn/Crk/Rab21/Rap2a/Clip1/Opa1/Numb/Crkl/Dpysl5	12
GO:0010563	negative regulation of phosphorus metabolic process	23/632	430/28891	8.77907e-05	0.00140403	0.00100806	Ilk/Rasip1/Pecam1/Arrb1/Prkar1a/Mprip/Myadm/Cadm1/Eng/Rock1/Macroh2a1/Dnajc3/Dmd/Thy1/Plek/Ocln/Spag9/Mapt/Plpp3/Nck1/Igbp1/Crkl/Nppa	23
GO:0045936	negative regulation of phosphate metabolic process	23/632	430/28891	8.77907e-05	0.00140403	0.00100806	Ilk/Rasip1/Pecam1/Arrb1/Prkar1a/Mprip/Myadm/Cadm1/Eng/Rock1/Macroh2a1/Dnajc3/Dmd/Thy1/Plek/Ocln/Spag9/Mapt/Plpp3/Nck1/Igbp1/Crkl/Nppa	23
GO:0007043	cell-cell junction assembly	13/632	168/28891	8.9191e-05	0.00141645	0.00101698	Tjp1/Ctnnd1/Ctnnb1/Cdh5/Pecam1/Esam/Cgn/Afdn/Rock1/Cldn18/Cldn5/Dlg1/Ocln	13
GO:0034101	erythrocyte homeostasis	13/632	168/28891	8.9191e-05	0.00141645	0.00101698	Ank1/Add1/Epb42/Ptbp3/Rps17/B2m/Tmod3/Rps24/Stat5b/Smap1/Tcea1/Uba5/Ufl1	13
GO:1903115	regulation of actin filament-based movement	7/632	49/28891	8.9731e-05	0.00142006	0.00101957	Acta2/Atp1a2/Tnnt2/Dlg1/Casq2/Bin1/Dsp	7
GO:0006888	endoplasmic reticulum to Golgi vesicle-mediated transport	11/632	124/28891	9.12848e-05	0.00143964	0.00103363	Ank1/Hyou1/Lman2/Erp29/Sec13/Trappc3/Ergic1/Cope/Pef1/Golt1b/Golga2	11
GO:0032388	positive regulation of intracellular transport	14/632	192/28891	9.18725e-05	0.0014412	0.00103475	Akap5/Rab21/Tpr/Prkaa1/Ppm1a/Khdrbs1/Ank3/Pik3r1/Tmem30a/Bag3/Ldlrap1/Mavs/Ripor1/Emd	14
GO:0051146	striated muscle cell differentiation	20/632	347/28891	9.20184e-05	0.0014412	0.00103475	Myl9/Prkar1a/Ptgfrn/Kras/Pdlim5/Tmod3/Tnnt2/Sgcd/Hdac2/Cxadr/Tmod1/Myh6/Dmd/Spag9/Csrp3/Zmpste24/Casq2/Trip10/Mybpc3/Ldb3	20
GO:0016482	cytosolic transport	13/632	170/28891	0.000100562	0.00156959	0.00112693	Ehd3/Vamp3/Snx12/Rab21/Lamp1/Eps15/Hook3/Stx8/Spag9/Vps26b/Golt1b/Srsf10/Pip4k2a	13
GO:0048284	organelle fusion	13/632	171/28891	0.000106702	0.00165973	0.00119165	Gnai3/Vamp3/Stx12/Opa1/Chchd3/Vamp8/Stx8/Stx3/Stx11/Pip4k2b/Pip4k2a/Afg3l2/Eea1	13
GO:0003229	ventricular cardiac muscle tissue development	8/632	68/28891	0.000116865	0.00181161	0.0013007	Ctnnb1/Eng/Tnnt2/Myh6/Tnni3/Zmpste24/Mybpc3/Dsp	8
GO:0010631	epithelial cell migration	19/632	328/28891	0.000128108	0.00197914	0.00142098	Macf1/Cdh5/Itga3/Pecam1/Kank2/Col18a1/Itgb3/Epb41l5/Sparc/Rock1/Glipr2/Eppk1/Clec14a/Ptpn11/Ptk2/Itgav/Alox12/Plpp3/Mmp9	19
GO:0070585	protein localization to mitochondrion	10/632	108/28891	0.000132375	0.00203813	0.00146333	Aifm1/Samm50/Agk/Ndufa13/Prkaa1/Ap3b1/Timm50/Bag3/Mavs/Mapt	10
GO:0090132	epithelium migration	19/632	330/28891	0.000138574	0.00212636	0.00152668	Macf1/Cdh5/Itga3/Pecam1/Kank2/Col18a1/Itgb3/Epb41l5/Sparc/Rock1/Glipr2/Eppk1/Clec14a/Ptpn11/Ptk2/Itgav/Alox12/Plpp3/Mmp9	19
GO:0033146	regulation of intracellular estrogen receptor signaling pathway	6/632	37/28891	0.000139636	0.00213545	0.0015332	Kank2/Strn3/Ufm1/Cnot1/Uba5/Ufl1	6
GO:0002687	positive regulation of leukocyte migration	13/632	176/28891	0.000142504	0.00216528	0.00155462	Plvap/Pecam1/Lyve1/Itgb3/Lgals9/Itga2b/Ptk2/Pik3r1/Thy1/Ano6/Mospd2/Aoc3/Mmp9	13
GO:0006006	glucose metabolic process	15/632	225/28891	0.00014254	0.00216528	0.00155462	Slc25a12/Gpd2/Slc25a11/Slc25a13/Pck2/Prkaa1/Cpt1a/Nisch/Adpgk/Sorbs1/Pik3r1/Zmpste24/Ranbp2/Hk3/Pfkfb2	15
GO:0006913	nucleocytoplasmic transport	20/632	359/28891	0.00014532	0.00219283	0.0015744	Akap5/Ppp1r12a/Kpna4/Sec13/Tpr/Alyref/Ube2i/Appl1/Ptpn11/Ppm1a/Khdrbs1/Nup93/Pik3r1/Bag3/Ufm1/Mavs/Pabpn1/Nup35/Ranbp2/Emd	20
GO:0051169	nuclear transport	20/632	359/28891	0.00014532	0.00219283	0.0015744	Akap5/Ppp1r12a/Kpna4/Sec13/Tpr/Alyref/Ube2i/Appl1/Ptpn11/Ppm1a/Khdrbs1/Nup93/Pik3r1/Bag3/Ufm1/Mavs/Pabpn1/Nup35/Ranbp2/Emd	20
GO:0009081	branched-chain amino acid metabolic process	5/632	24/28891	0.000148435	0.00222505	0.00159754	Hibadh/Mccc2/Dbt/Bcat2/Hmgcl	5
GO:0150105	protein localization to cell-cell junction	5/632	24/28891	0.000148435	0.00222505	0.00159754	Tjp1/Cdh5/Pecam1/Scrib/Dsp	5
GO:0090130	tissue migration	19/632	332/28891	0.000149785	0.00223791	0.00160677	Macf1/Cdh5/Itga3/Pecam1/Kank2/Col18a1/Itgb3/Epb41l5/Sparc/Rock1/Glipr2/Eppk1/Clec14a/Ptpn11/Ptk2/Itgav/Alox12/Plpp3/Mmp9	19
GO:0006979	response to oxidative stress	21/632	389/28891	0.000154675	0.00230339	0.00165378	Ppp2cb/Etfdh/Ptgs1/Aifm1/Crk/Arl6ip5/Fabp1/Kpna4/Cd38/Camk2g/Hdac2/Macroh2a1/Prkaa1/Rbpms/Slc25a24/Ero1a/Ndufs8/Ndufs2/Ndufb4/Mmp9/Hk3	21
GO:0007159	leukocyte cell-cell adhesion	23/632	447/28891	0.000155343	0.00230577	0.00165549	Spta1/H2-K1/Lgals1/Pecam1/Prkar1a/B2m/H2-Ab1/H2-Aa/Lgals9/Rock1/Pde5a/Efnb1/Ap3b1/Actl6a/Scrib/Ap3d1/Dlg1/Stat5b/Thy1/Smarcc2/Elane/Nck1/Cd177	23
GO:1900076	regulation of cellular response to insulin stimulus	9/632	90/28891	0.00015841	0.00234364	0.00168268	Marcks/Tns2/Opa1/Prkaa1/Ptpn11/Sorbs1/Pip4k2b/Pip4k2a/Nck1	9
GO:2001234	negative regulation of apoptotic signaling pathway	16/632	253/28891	0.000159378	0.0023503	0.00168746	Gnai3/Ctnnb1/Hyou1/Ndufs3/Itga6/Ndufa13/Hdac1/Hdac2/Opa1/Ccar2/Itgav/Armc10/Txndc12/Bag5/Igbp1/Mmp9	16
GO:0010718	positive regulation of epithelial to mesenchymal transition	7/632	54/28891	0.000168349	0.00246659	0.00177095	Fermt2/Ctnnb1/Tgfb1i1/Eng/Glipr2/Hdac2/Ptk2	7
GO:0051289	protein homotetramerization	7/632	54/28891	0.000168349	0.00246659	0.00177095	B2m/Cryz/Acot13/Gls/Acaca/Apip/Golga2	7
GO:0045807	positive regulation of endocytosis	14/632	204/28891	0.000174156	0.00254346	0.00182615	Ap2b1/Arrb1/Add1/Rab21/Lman2/B2m/Cd151/Appl1/Ppt1/Ptk2/Ckap5/Ano6/Bin1/Ldlrap1	14
GO:0002027	regulation of heart rate	10/632	112/28891	0.000178986	0.00260562	0.00187077	Myh6/Dmd/Pik3r1/Atp5pf/Casq2/Bin1/Mybpc3/Cacna2d1/Dsp/Nppa	10
GO:0099504	synaptic vesicle cycle	15/632	230/28891	0.000181323	0.00263015	0.00188839	Ap2b1/Ctnnb1/Rock1/Atp6v1g1/Atp6v0d1/Ctbp2/Scrib/Ap3d1/Stx3/Stx11/Scrn1/Bin1/Dnajc5/Fcho2/Rab27b	15
GO:0019882	antigen processing and presentation	11/632	134/28891	0.000182408	0.00263015	0.00188839	Rab35/H2-K1/Tapbp/B2m/H2-Ab1/H2-Aa/Ap3b1/Ap3d1/Tap1/Psmb9/Tap2	11
GO:0031109	microtubule polymerization or depolymerization	11/632	134/28891	0.000182408	0.00263015	0.00188839	Cdh5/Clip1/Arhgef1/Map4/Arhgef7/Ckap5/Arhgef2/Specc1l/Mapt/Golga2/Hdgfl3	11
GO:0097581	lamellipodium organization	9/632	92/28891	0.000187485	0.0026948	0.00193481	Parvb/Nckap1/Abi1/Arhgef7/Pik3r1/Ablim1/Wasf2/Nck1/Carmil1	9
GO:0098917	retrograde trans-synaptic signaling	4/632	14/28891	0.000190661	0.00273181	0.00196138	Gucy1a1/Dag1/Farp1/Cadm1	4
GO:0030032	lamellipodium assembly	8/632	73/28891	0.00019316	0.00275891	0.00198084	Parvb/Nckap1/Arhgef7/Pik3r1/Ablim1/Wasf2/Nck1/Carmil1	8
GO:0046822	regulation of nucleocytoplasmic transport	11/632	135/28891	0.00019474	0.00277276	0.00199078	Akap5/Ppp1r12a/Tpr/Ptpn11/Ppm1a/Khdrbs1/Pik3r1/Bag3/Ufm1/Mavs/Emd	11
GO:0043588	skin development	19/632	340/28891	0.000203007	0.00288097	0.00206847	Ctnnb1/Ppl/Itga3/Ptgs1/Itga6/Rock1/Srsf6/Hdac1/Hdac2/Macroh2a1/Ap3b1/Palld/Tradd/Alox12/Zmpste24/Scel/Evpl/Dsp/Tgm1	19
GO:0014015	positive regulation of gliogenesis	9/632	93/28891	0.000203609	0.00288097	0.00206847	Dag1/Kras/Hdac1/Hdac2/Ptk2/Qki/Prpf19/Bin1/Ufl1	9
GO:0070507	regulation of microtubule cytoskeleton organization	12/632	159/28891	0.000208222	0.00293709	0.00210876	Gnai1/Cdh5/Clip1/Rock1/Tpr/Prkaa1/Arhgef7/Ckap5/Arhgef2/Specc1l/Mapt/Hdgfl3	12
GO:0055010	ventricular cardiac muscle tissue morphogenesis	7/632	56/28891	0.000212306	0.00297865	0.0021386	Ctnnb1/Eng/Tnnt2/Myh6/Tnni3/Mybpc3/Dsp	7
GO:0043462	regulation of ATP-dependent activity	8/632	74/28891	0.00021248	0.00297865	0.0021386	Tpm2/Myl4/Tnnt2/Tor1aip1/Myh6/Dnajb11/Tnni3/Zc3hav1	8
GO:0048661	positive regulation of smooth muscle cell proliferation	10/632	115/28891	0.000222389	0.00310797	0.00223145	Gnai3/Hpgd/Calcrl/Itgb3/Ptk2/Alox12/Stat5b/Elane/Ldlrap1/Mmp9	10
GO:0022408	negative regulation of cell-cell adhesion	14/632	209/28891	0.000223826	0.00311846	0.00223899	Prkar1a/Myadm/Podxl/Epb41l5/H2-Aa/Lgals9/Pde5a/Ptk2/Prkg1/Alox12/Scrib/Dlg1/Pik3r1/Specc1l	14
GO:0006470	protein dephosphorylation	15/632	235/28891	0.000228934	0.00317988	0.00228308	Cdh5/Ppp2cb/Itga1/Tns2/Mprip/Acp1/Ppp1r12a/Rock1/Ptpn11/Ppm1a/Ppm1b/Timm50/Ppp6c/Nck1/Igbp1	15
GO:0042326	negative regulation of phosphorylation	20/632	372/28891	0.000232193	0.0032153	0.00230852	Ilk/Rasip1/Pecam1/Arrb1/Prkar1a/Myadm/Cadm1/Eng/Rock1/Macroh2a1/Dnajc3/Dmd/Thy1/Ocln/Spag9/Mapt/Plpp3/Nck1/Crkl/Nppa	20
GO:1904377	positive regulation of protein localization to cell periphery	8/632	75/28891	0.000233356	0.00322158	0.00231302	Gnai1/Epb41l2/Itga3/Epb41/Akap5/Sorbs1/Dlg1/Stx3	8
GO:0007266	Rho protein signal transduction	11/632	138/28891	0.000236059	0.0032396	0.00232596	Rasip1/Itga3/Pecam1/Kank2/Arrb1/Arhgdib/Rock1/Hacd3/Arhgef2/Ripor1/Cdc42ep4	11
GO:0000381	regulation of alternative mRNA splicing, via spliceosome	7/632	57/28891	0.000237514	0.0032396	0.00232596	Srsf2/Srsf6/Tra2b/Khdrbs1/Fxr1/Mbnl2/Thrap3	7
GO:0030838	positive regulation of actin filament polymerization	7/632	57/28891	0.000237514	0.0032396	0.00232596	Nckap1/Grb2/Dlg1/Bin1/Nck1/Carmil1/Cdc42ep4	7
GO:0034113	heterotypic cell-cell adhesion	7/632	57/28891	0.000237514	0.0032396	0.00232596	Myadm/Itgb3/Cd200/Cxadr/Itgav/Thy1/Dsp	7
GO:0051028	mRNA transport	10/632	116/28891	0.000238686	0.00324584	0.00233044	Sec13/Tpr/Alyref/Lrpprc/Qki/Nup93/Mapt/Pabpn1/Nup35/Ranbp2	10
GO:0042391	regulation of membrane potential	24/632	491/28891	0.000241925	0.00328007	0.00235501	Ehd3/Ubb/Afdn/Arl6ip5/B2m/Shank3/Cxadr/Slmap/Alox12/Mpp2/Ckap5/Dlg1/Dmd/Ank3/Glrx/Slc29a1/Zmpste24/Casq2/Ano6/Bin1/Mapt/Cacna2d1/Dsp/Nppa	24
GO:0098742	cell-cell adhesion via plasma-membrane adhesion molecules	14/632	211/28891	0.000246864	0.00333707	0.00239594	Cdh5/Mcam/Itga3/Lgals1/Pecam1/Esam/Myadm/Cadm1/Lgals9/Nptn/Cxadr/Palld/Mpz/Cd177	14
GO:1903573	negative regulation of response to endoplasmic reticulum stress	6/632	41/28891	0.000250796	0.00338017	0.00242688	Hyou1/Opa1/Sgta/Txndc12/Nck1/Ufl1	6
GO:0051222	positive regulation of protein transport	19/632	346/28891	0.000253157	0.00339948	0.00244075	Akap5/Arrb1/Prkar1a/Oxct1/Cd38/Tpr/Pck2/Prkaa1/Vamp8/Ppm1a/Ank3/Pik3r1/Tmem30a/Bag3/Mavs/Cd2ap/Ripor1/Emd/Pfkfb2	19
GO:0046459	short-chain fatty acid metabolic process	4/632	15/28891	0.000255504	0.00339948	0.00244075	Acot9/Pck2/Mmut/Crat	4
GO:0000380	alternative mRNA splicing, via spliceosome	8/632	76/28891	0.000255882	0.00339948	0.00244075	Srsf2/Srsf6/Tra2b/Khdrbs1/Fxr1/Mbnl2/Slu7/Thrap3	8
GO:0046824	positive regulation of nucleocytoplasmic transport	8/632	76/28891	0.000255882	0.00339948	0.00244075	Akap5/Tpr/Ppm1a/Khdrbs1/Pik3r1/Bag3/Mavs/Emd	8
GO:0003300	cardiac muscle hypertrophy	10/632	117/28891	0.000255972	0.00339948	0.00244075	Pdlim5/Rock1/Pde5a/Myh6/Lmcd1/Ptk2/Ece1/Csrp3/Trip10/Nppa	10
GO:0045104	intermediate filament cytoskeleton organization	9/632	96/28891	0.000259044	0.00343025	0.00246284	Des/Macf1/Ppl/Eppk1/Dnajb6/Nes/Agfg1/Evpl/Dsp	9
GO:0006376	mRNA splice site recognition	5/632	27/28891	0.000267058	0.0035261	0.00253166	Luc7l/Srsf6/Luc7l3/Srsf10/Slu7	5
GO:0001837	epithelial to mesenchymal transition	12/632	164/28891	0.000277301	0.00365073	0.00262114	Fermt2/Ctnnb1/Tgfb1i1/Dag1/Eng/Epb41l5/Rock1/Glipr2/Hdac2/Ptk2/Pef1/Trip10	12
GO:0009063	amino acid catabolic process	9/632	97/28891	0.000280089	0.00366618	0.00263223	Hibadh/Qdpr/Mccc2/Ddah1/Dbt/Bcat2/Hmgcl/Aldh5a1/Gls	9
GO:0045103	intermediate filament-based process	9/632	97/28891	0.000280089	0.00366618	0.00263223	Des/Macf1/Ppl/Eppk1/Dnajb6/Nes/Agfg1/Evpl/Dsp	9
GO:0030705	cytoskeleton-dependent intracellular transport	14/632	214/28891	0.000285232	0.00372276	0.00267286	Ubb/Myo1b/Myo1d/Rab21/Lamp1/Sun2/Klc1/Hook3/Ap3b1/Ap3d1/Ank3/Mapt/Rab27b/Actr10	14
GO:0006997	nucleus organization	11/632	142/28891	0.000302475	0.00392597	0.00281876	Sun2/Tor1aip1/Sf1/Nup93/Fxr1/Zmpste24/Agfg1/Bin1/Selenof/Nup35/Emd	11
GO:0061515	myeloid cell development	9/632	98/28891	0.00030253	0.00392597	0.00281876	Ank1/Epb42/Ptbp3/Tmod3/Abi1/Ptpn11/Cldn18/Wasf2/Pip4k2a	9
GO:0002064	epithelial cell development	15/632	242/28891	0.000313525	0.00405474	0.00291121	Tjp1/Cdh5/Pecam1/Cgn/Add1/Afdn/Myadm/Col18a1/Epb41l5/Rock1/Tmod1/Palld/Scrib/Cldn5/Dmd	15
GO:0021761	limbic system development	10/632	120/28891	0.000314238	0.00405474	0.00291121	Ubb/Atp1a2/Ogdh/Ctnnb1/Crk/Uqcrq/Hdac1/Hdac2/Fxr1/Crkl	10
GO:0016053	organic acid biosynthetic process	18/632	324/28891	0.000317233	0.0040818	0.00293064	Fmo1/Ptgis/Slc25a12/Ptgs1/Bcat2/Rbp1/Hsd17b8/Hacd3/Prkaa1/Mgll/Qki/Bhmt/Alox12/Mgst3/Gls/Acaca/Apip/Tecr	18
GO:0048814	regulation of dendrite morphogenesis	9/632	99/28891	0.000326436	0.00417655	0.00299866	Ilk/Akap5/Marcks/Afdn/Rab21/Rap2a/Opa1/Numb/Dpysl5	9
GO:0072655	establishment of protein localization to mitochondrion	9/632	99/28891	0.000326436	0.00417655	0.00299866	Aifm1/Samm50/Agk/Ndufa13/Prkaa1/Ap3b1/Timm50/Bag3/Mapt	9
GO:1901983	regulation of protein acetylation	6/632	43/28891	0.000327699	0.00418092	0.00300181	Mybbp1a/Dek/Hdac2/Hint2/Sf3b1/Prkaa1	6
GO:0048813	dendrite morphogenesis	13/632	192/28891	0.000334619	0.00421228	0.00302432	Ilk/Akap5/Marcks/Afdn/Farp1/Pdlim5/Rab21/Rap2a/Shank3/Abi1/Opa1/Numb/Dpysl5	13
GO:0002396	MHC protein complex assembly	4/632	16/28891	0.000334794	0.00421228	0.00302432	Tapbp/B2m/H2-Ab1/H2-Aa	4
GO:0002501	peptide antigen assembly with MHC protein complex	4/632	16/28891	0.000334794	0.00421228	0.00302432	Tapbp/B2m/H2-Ab1/H2-Aa	4
GO:0006177	GMP biosynthetic process	4/632	16/28891	0.000334794	0.00421228	0.00302432	Gart/Impdh1/Aprt/Pfas	4
GO:0006577	amino-acid betaine metabolic process	4/632	16/28891	0.000334794	0.00421228	0.00302432	Cpt2/Crat/Cpt1a/Bhmt	4
GO:0014897	striated muscle hypertrophy	10/632	121/28891	0.000335963	0.00421531	0.0030265	Pdlim5/Rock1/Pde5a/Myh6/Lmcd1/Ptk2/Ece1/Csrp3/Trip10/Nppa	10
GO:0031503	protein-containing complex localization	15/632	244/28891	0.000342152	0.00428115	0.00307376	Ap2b1/Akap5/Dag1/Itgb3/Eps15/Nptn/Sgcd/Scrib/Ap3d1/Dlg1/Sh3glb2/Stx3/Fxr1/Exoc3/Numb	15
GO:0032869	cellular response to insulin stimulus	14/632	219/28891	0.000360558	0.00448071	0.00321705	Marcks/Tns2/Grb2/Pck2/Opa1/Prkaa1/Appl1/Ptpn11/Sorbs1/Pik3r1/Csrp3/Pip4k2b/Pip4k2a/Nck1	14
GO:0050657	nucleic acid transport	11/632	145/28891	0.000362048	0.00448071	0.00321705	Sec13/Tpr/Alyref/Lrpprc/Qki/Khdrbs1/Nup93/Mapt/Pabpn1/Nup35/Ranbp2	11
GO:0050658	RNA transport	11/632	145/28891	0.000362048	0.00448071	0.00321705	Sec13/Tpr/Alyref/Lrpprc/Qki/Khdrbs1/Nup93/Mapt/Pabpn1/Nup35/Ranbp2	11
GO:1903313	positive regulation of mRNA metabolic process	11/632	145/28891	0.000362048	0.00448071	0.00321705	Rock1/Dazap1/Tra2b/Rida/Prpf19/Snrnp70/Fxr1/Gtpbp1/Zc3hav1/Cnot1/Thrap3	11
GO:0051647	nucleus localization	6/632	44/28891	0.000372494	0.00459747	0.00330088	Fhod1/Sun2/Hook3/Ptk2/Dmd/Bin1	6
GO:0014706	striated muscle tissue development	17/632	301/28891	0.000381719	0.00469855	0.00337345	Ctnnb1/Prkar1a/Pdlim5/Eng/Tnnt2/Luc7l/Sgcd/Hdac2/Cxadr/Ndufv2/Myh6/Tnni3/Csrp3/Zmpste24/Trip10/Mybpc3/Dsp	17
GO:0014896	muscle hypertrophy	10/632	123/28891	0.000383182	0.00470381	0.00337723	Pdlim5/Rock1/Pde5a/Myh6/Lmcd1/Ptk2/Ece1/Csrp3/Trip10/Nppa	10
GO:0006904	vesicle docking involved in exocytosis	6/632	45/28891	0.000421936	0.00516559	0.00370877	Gnao1/Stxbp3/Ctbp2/Plek/Exoc3/Exoc8	6
GO:0030099	myeloid cell differentiation	23/632	480/28891	0.00042691	0.00521243	0.00374241	Ctnnb1/Ank1/Lbr/Add1/Epb42/Ptbp3/Rbp1/Itgb3/B2m/Tmod3/Abi1/Ap3b1/Ptpn11/Cldn18/Stat5b/Pik3r1/Smap1/Wasf2/Pip4k2a/Prtn3/Tcea1/Uba5/Ufl1	23
GO:0001921	positive regulation of receptor recycling	4/632	17/28891	0.000430259	0.00523643	0.00375963	Vamp3/Eps15/Ece1/Scrib	4
GO:0051236	establishment of RNA localization	11/632	148/28891	0.000431181	0.00523643	0.00375963	Sec13/Tpr/Alyref/Lrpprc/Qki/Khdrbs1/Nup93/Mapt/Pabpn1/Nup35/Ranbp2	11
GO:0051651	maintenance of location in cell	15/632	250/28891	0.000441906	0.00535236	0.00384287	Mprip/Plcb3/Plcd1/Itgb3/Sun2/Myzap/Letm1/Ero1a/Itgav/Tmsb4x/Dmd/Ank3/Thy1/Casq2/Vps13c	15
GO:1904951	positive regulation of establishment of protein localization	19/632	362/28891	0.000443223	0.00535404	0.00384408	Akap5/Arrb1/Prkar1a/Oxct1/Cd38/Tpr/Pck2/Prkaa1/Vamp8/Ppm1a/Ank3/Pik3r1/Tmem30a/Bag3/Mavs/Cd2ap/Ripor1/Emd/Pfkfb2	19
GO:0048261	negative regulation of receptor-mediated endocytosis	5/632	30/28891	0.000446589	0.00538039	0.003863	Itgb3/Lrpap1/Itgav/Ankrd13a/Ubqln2	5
GO:0030856	regulation of epithelial cell differentiation	12/632	173/28891	0.000450939	0.00541842	0.0038903	Ctnnb1/Cdh5/Add1/Kras/Rock1/Srsf6/Eppk1/Macroh2a1/Cldn5/Stat5b/Numb/Mmp9	12
GO:0006906	vesicle fusion	10/632	126/28891	0.000464277	0.00556397	0.0039948	Gnai3/Vamp3/Stx12/Vamp8/Stx8/Stx3/Stx11/Pip4k2b/Pip4k2a/Eea1	10
GO:0002090	regulation of receptor internalization	8/632	83/28891	0.000468433	0.00559901	0.00401996	Akap5/Arrb1/Itgb3/Lrpap1/Scrib/Ankrd13a/Ubqln2/Numb	8
GO:0042274	ribosomal small subunit biogenesis	9/632	104/28891	0.000470595	0.0056077	0.0040262	Rps12/Rps17/Rps27/Rps27l/Rps21/Nop56/Rps24/Fbl/Nop58	9
GO:0034504	protein localization to nucleus	18/632	335/28891	0.000471629	0.0056077	0.0040262	Fermt2/Akap5/Sun2/Kpna4/Sec13/Tpr/Tor1aip1/Appl1/Dnajb6/Cldn18/Nup93/Pik3r1/Bag3/Ufm1/Mavs/Cd2ap/Nup35/Ranbp2	18
GO:0006356	regulation of transcription by RNA polymerase I	6/632	46/28891	0.000476351	0.00564905	0.00405589	Mybbp1a/Dek/Sf3b1/Macroh2a1/Zmpste24/Ubtf	6
GO:0090316	positive regulation of intracellular protein transport	11/632	150/28891	0.000483156	0.00571482	0.00410311	Akap5/Tpr/Prkaa1/Ppm1a/Ank3/Pik3r1/Tmem30a/Bag3/Mavs/Ripor1/Emd	11
GO:0050867	positive regulation of cell activation	22/632	454/28891	0.000485895	0.0057323	0.00411566	Acta2/Spta1/H2-K1/Lgals1/B2m/Lamp1/H2-Ab1/H2-Aa/Lgals9/Cd38/Efnb1/Ap3b1/Vamp8/Actl6a/Ap3d1/Stat5b/Thy1/Smarcc2/Plek/Nck1/Cd177/Nppa	22
GO:0050775	positive regulation of dendrite morphogenesis	7/632	64/28891	0.00048925	0.00575693	0.00413334	Ilk/Akap5/Marcks/Afdn/Rab21/Opa1/Numb	7
GO:0048738	cardiac muscle tissue development	16/632	280/28891	0.00049393	0.00578616	0.00415433	Ctnnb1/Prkar1a/Pdlim5/Eng/Tnnt2/Sgcd/Hdac2/Cxadr/Ndufv2/Myh6/Tnni3/Csrp3/Zmpste24/Trip10/Mybpc3/Dsp	16
GO:0007052	mitotic spindle organization	10/632	127/28891	0.000494282	0.00578616	0.00415433	Gnai1/Sbds/Tpr/Map4/Ckap5/Smc1a/Rcc1/Smc3/Eml1/Golga2	10
GO:0007596	blood coagulation	12/632	175/28891	0.00049998	0.00582877	0.00418492	Thbd/Itgb3/Rap2b/Stxbp3/F13a1/Vwf/Ap3b1/Entpd2/Prkg1/Alox12/Plek/Ano6	12
GO:0043547	positive regulation of GTPase activity	15/632	253/28891	0.000500488	0.00582877	0.00418492	Fermt2/Lims1/Gnao1/S100a10/Itga6/Crk/Mmut/Arhgef7/Scrib/Thy1/Bin1/Srgap2/Prtn3/Dock6/Crkl	15
GO:0030900	forebrain development	21/632	425/28891	0.000503351	0.00584711	0.0041981	Ubb/Atp1a2/Ogdh/Ctnnb1/Afdn/Crk/Kras/Uqcrq/B2m/Sun2/Shank3/Hdac1/Hdac2/Hook3/Prkg1/Tra2b/Fxr1/Wdr37/Srgap2/Numb/Crkl	21
GO:0021537	telencephalon development	16/632	281/28891	0.000513417	0.00594882	0.00427112	Atp1a2/Ogdh/Ctnnb1/Afdn/Crk/Uqcrq/Sun2/Shank3/Hdac1/Hdac2/Tra2b/Fxr1/Wdr37/Srgap2/Numb/Crkl	16
GO:0002026	regulation of the force of heart contraction	5/632	31/28891	0.000522966	0.0060287	0.00432847	Atp1a2/Myl4/Pde5a/Myh6/Csrp3	5
GO:1902235	regulation of endoplasmic reticulum stress-induced intrinsic apoptotic signaling pathway	5/632	31/28891	0.000522966	0.0060287	0.00432847	Hyou1/Erp29/Opa1/Txndc12/Nck1	5
GO:0007041	lysosomal transport	10/632	128/28891	0.000525878	0.00603167	0.0043306	Ehd3/Lamp1/Hook3/Ap3b1/M6pr/Ap3d1/Stx8/Hgs/Bin1/Snx27	10
GO:0090174	organelle membrane fusion	10/632	128/28891	0.000525878	0.00603167	0.0043306	Gnai3/Vamp3/Stx12/Vamp8/Stx8/Stx3/Stx11/Pip4k2b/Pip4k2a/Eea1	10
GO:0006476	protein deacetylation	7/632	65/28891	0.000538098	0.00615627	0.00442007	Rbbp7/Hdac1/Hdac2/Prkaa1/Ccar2/Mta2/Mapt	7
GO:0015931	nucleobase-containing compound transport	13/632	202/28891	0.000542805	0.00617326	0.00443226	Sec13/Tpr/Alyref/Slc25a24/Lrpprc/Qki/Khdrbs1/Nup93/Slc29a1/Mapt/Pabpn1/Nup35/Ranbp2	13
GO:0033623	regulation of integrin activation	4/632	18/28891	0.00054366	0.00617326	0.00443226	Fermt2/Rasip1/Plek/Fblim1	4
GO:0046068	cGMP metabolic process	4/632	18/28891	0.00054366	0.00617326	0.00443226	Gucy1b1/Gucy1a1/Pde5a/Nppa	4
GO:1901890	positive regulation of cell junction assembly	10/632	129/28891	0.000559129	0.00633308	0.004547	Fermt2/Lims1/S100a10/Epb41l5/Adgre5/Rock1/Ptpn11/Cldn5/Pik3r1/Thy1	10
GO:0003231	cardiac ventricle development	11/632	153/28891	0.000570875	0.00645004	0.00463098	Ap2b1/Ctnnb1/Ptk7/Matr3/Eng/Tnnt2/Myh6/Tnni3/Zmpste24/Mybpc3/Dsp	11
GO:0050817	coagulation	12/632	178/28891	0.000581913	0.00655844	0.00470881	Thbd/Itgb3/Rap2b/Stxbp3/F13a1/Vwf/Ap3b1/Entpd2/Prkg1/Alox12/Plek/Ano6	12
GO:0042311	vasodilation	7/632	66/28891	0.000590747	0.00664152	0.00476846	Gucy1a1/Itga1/Cps1/Ptk2/Prkg1/Npr3/Nppa	7
GO:0010959	regulation of metal ion transport	22/632	461/28891	0.00059548	0.0066782	0.0047948	Ehd3/Atp1a2/Gnb2/Ctnnb1/Epb41/Gnao1/Akap5/Itgb3/B2m/Slmap/Dlg1/Dmd/Ank3/Glrx/Thy1/Casq2/Ano6/Bin1/Snx27/Cacna2d1/Nppa/Homer3	22
GO:0001933	negative regulation of protein phosphorylation	18/632	342/28891	0.000600591	0.00671892	0.00482404	Ilk/Rasip1/Pecam1/Arrb1/Prkar1a/Myadm/Cadm1/Eng/Macroh2a1/Dnajc3/Dmd/Thy1/Ocln/Spag9/Plpp3/Nck1/Crkl/Nppa	18
GO:0048872	homeostasis of number of cells	20/632	401/28891	0.000603983	0.00674027	0.00483936	Spta1/Ank1/Add1/Epb42/Afdn/Kras/Ptbp3/Rps17/B2m/Tmod3/Ap3b1/Ptpn11/Rps24/Stat5b/Smap1/Wdr37/Tcea1/Ubap2l/Uba5/Ufl1	20
GO:0007599	hemostasis	12/632	179/28891	0.000611612	0.00680869	0.00488848	Thbd/Itgb3/Rap2b/Stxbp3/F13a1/Vwf/Ap3b1/Entpd2/Prkg1/Alox12/Plek/Ano6	12
GO:0019318	hexose metabolic process	15/632	259/28891	0.000637769	0.00706949	0.00507573	Slc25a12/Gpd2/Slc25a11/Slc25a13/Pck2/Prkaa1/Cpt1a/Nisch/Adpgk/Sorbs1/Pik3r1/Zmpste24/Ranbp2/Hk3/Pfkfb2	15
GO:0007162	negative regulation of cell adhesion	17/632	315/28891	0.000638153	0.00706949	0.00507573	Postn/Lgals1/Prkar1a/Myadm/Podxl/Epb41l5/H2-Aa/Lgals9/Pde5a/Ptpn11/Ptk2/Prkg1/Alox12/Scrib/Dlg1/Pik3r1/Specc1l	17
GO:0033157	regulation of intracellular protein transport	14/632	232/28891	0.000640213	0.00707505	0.00507973	Akap5/Nucb1/Tpr/Prkaa1/Ptpn11/Ppm1a/Ank3/Pik3r1/Tmem30a/Bag3/Ufm1/Mavs/Ripor1/Emd	14
GO:0008088	axo-dendritic transport	8/632	87/28891	0.000643124	0.00708997	0.00509044	Rab21/Klc1/Ap3b1/Ap3d1/Ank3/Mapt/Rab27b/Actr10	8
GO:0010770	positive regulation of cell morphogenesis	7/632	67/28891	0.000647405	0.00710269	0.00509957	Ilk/Akap5/Marcks/Afdn/Rab21/Opa1/Numb	7
GO:0070059	intrinsic apoptotic signaling pathway in response to endoplasmic reticulum stress	7/632	67/28891	0.000647405	0.00710269	0.00509957	Hyou1/Aifm1/Erp29/Opa1/Ero1a/Txndc12/Nck1	7
GO:0030218	erythrocyte differentiation	11/632	156/28891	0.000671496	0.00734924	0.00527658	Ank1/Add1/Epb42/Ptbp3/B2m/Tmod3/Stat5b/Smap1/Tcea1/Uba5/Ufl1	11
GO:1901550	regulation of endothelial cell development	4/632	19/28891	0.000676782	0.00737156	0.00529262	Cdh5/Add1/Rock1/Cldn5	4
GO:1903140	regulation of establishment of endothelial barrier	4/632	19/28891	0.000676782	0.00737156	0.00529262	Cdh5/Add1/Rock1/Cldn5	4
GO:0046785	microtubule polymerization	8/632	88/28891	0.000694117	0.00754229	0.00541519	Cdh5/Clip1/Map4/Arhgef7/Ckap5/Mapt/Golga2/Hdgfl3	8
GO:0010656	negative regulation of muscle cell apoptotic process	7/632	68/28891	0.000708286	0.00758905	0.00544877	Ilk/Pcmt1/Qki/Alox12/Pik3r1/Bag3/Trip10	7
GO:0032233	positive regulation of actin filament bundle assembly	7/632	68/28891	0.000708286	0.00758905	0.00544877	Fermt2/Limch1/S100a10/Fhod1/Sorbs3/Plek/Carmil1	7
GO:0006606	protein import into nucleus	12/632	182/28891	0.000708445	0.00758905	0.00544877	Akap5/Kpna4/Sec13/Tpr/Appl1/Nup93/Pik3r1/Bag3/Ufm1/Mavs/Nup35/Ranbp2	12
GO:0021543	pallium development	12/632	182/28891	0.000708445	0.00758905	0.00544877	Ogdh/Ctnnb1/Afdn/Crk/Uqcrq/Sun2/Hdac1/Hdac2/Tra2b/Fxr1/Srgap2/Crkl	12
GO:0045766	positive regulation of angiogenesis	12/632	182/28891	0.000708445	0.00758905	0.00544877	Tjp1/Ptgis/Cdh5/Add1/Cd34/Ddah1/Nras/Itgb3/Eng/Mtdh/Cybb/Mmp9	12
GO:1904018	positive regulation of vasculature development	12/632	182/28891	0.000708445	0.00758905	0.00544877	Tjp1/Ptgis/Cdh5/Add1/Cd34/Ddah1/Nras/Itgb3/Eng/Mtdh/Cybb/Mmp9	12
GO:1903037	regulation of leukocyte cell-cell adhesion	20/632	407/28891	0.000725746	0.00775609	0.0055687	Spta1/H2-K1/Lgals1/Prkar1a/B2m/H2-Ab1/H2-Aa/Lgals9/Pde5a/Efnb1/Ap3b1/Actl6a/Scrib/Ap3d1/Dlg1/Stat5b/Thy1/Smarcc2/Elane/Nck1	20
GO:0042269	regulation of natural killer cell mediated cytotoxicity	8/632	89/28891	0.000748316	0.00797853	0.0057284	H2-K1/Crk/Cadm1/Lamp1/Lgals9/Stat5b/Tap1/Tap2	8
GO:0033628	regulation of cell adhesion mediated by integrin	6/632	50/28891	0.000750659	0.00798476	0.00573288	Podxl/Crk/Itgb3/Ptpn11/Ptk2/Crkl	6
GO:0009064	glutamine family amino acid metabolic process	7/632	69/28891	0.000773612	0.0081878	0.00587865	Slc25a12/Ddah1/Nit2/Cps1/Aldh5a1/Gls/Pfas	7
GO:0061951	establishment of protein localization to plasma membrane	7/632	69/28891	0.000773612	0.0081878	0.00587865	Macf1/Akap5/Vamp3/Afdn/Scrib/Ank3/Snx27	7
GO:0010001	glial cell differentiation	16/632	292/28891	0.000775155	0.0081878	0.00587865	Ilk/Prx/Ctnnb1/Dag1/Afdn/Kras/Grb2/Hdac1/Hdac2/Ptpn11/Qki/Ckap5/Prpf19/Dmd/Bin1/Plpp3	16
GO:0046394	carboxylic acid biosynthetic process	17/632	321/28891	0.000786744	0.00829093	0.0059527	Ptgis/Slc25a12/Ptgs1/Bcat2/Rbp1/Hsd17b8/Hacd3/Prkaa1/Mgll/Qki/Bhmt/Alox12/Mgst3/Gls/Acaca/Apip/Tecr	17
GO:0018149	peptide cross-linking	5/632	34/28891	0.000811433	0.00853132	0.00612529	Epb42/F13a1/Evpl/Dsp/Tgm1	5
GO:0050863	regulation of T cell activation	20/632	411/28891	0.000818214	0.00858274	0.00616221	Spta1/H2-K1/Ctnnb1/Lgals1/Prkar1a/B2m/H2-Ab1/H2-Aa/Lgals9/Pde5a/Efnb1/Ap3b1/Actl6a/Scrib/Ap3d1/Dlg1/Stat5b/Thy1/Smarcc2/Nck1	20
GO:1902850	microtubule cytoskeleton organization involved in mitosis	11/632	160/28891	0.000828215	0.00860212	0.00617613	Gnai1/Sbds/Tpr/Map4/Ckap5/Smc1a/Arhgef2/Rcc1/Smc3/Eml1/Golga2	11
GO:0006620	post-translational protein targeting to endoplasmic reticulum membrane	4/632	20/28891	0.000831425	0.00860212	0.00617613	Macf1/Sec61b/Sgta/Sec62	4
GO:0035633	maintenance of blood-brain barrier	4/632	20/28891	0.000831425	0.00860212	0.00617613	Tjp1/Ptgs1/Cldn5/Ocln	4
GO:0043116	negative regulation of vascular permeability	4/632	20/28891	0.000831425	0.00860212	0.00617613	Fermt2/Akap12/Ddah1/Cldn5	4
GO:0046827	positive regulation of protein export from nucleus	4/632	20/28891	0.000831425	0.00860212	0.00617613	Tpr/Ppm1a/Bag3/Emd	4
GO:2000758	positive regulation of peptidyl-lysine acetylation	4/632	20/28891	0.000831425	0.00860212	0.00617613	Mybbp1a/Dek/Sf3b1/Prkaa1	4
GO:0016601	Rac protein signal transduction	6/632	51/28891	0.000835219	0.00860219	0.00617618	Crk/Kras/Nckap1/Nisch/Elmo1/Wasf2	6
GO:0030520	intracellular estrogen receptor signaling pathway	6/632	51/28891	0.000835219	0.00860219	0.00617618	Kank2/Strn3/Ufm1/Cnot1/Uba5/Ufl1	6
GO:0030111	regulation of Wnt signaling pathway	17/632	323/28891	0.000842431	0.0086373	0.00620138	Macf1/Ilk/Ctnnd1/Ctnnb1/Itga3/Rps12/Ptk7/Hdac1/Hdac2/Ccar2/Ppm1a/Ppm1b/Scel/Plpp3/Pfdn5/Nppa/Emd	17
GO:0090287	regulation of cellular response to growth factor stimulus	17/632	323/28891	0.000842431	0.0086373	0.00620138	Ilk/Ctnnb1/Cdh5/Itga3/Tgfb1i1/Rbbp7/Eng/Nptn/Hdac1/Hdac2/Epn2/Itga8/Aspn/Ppm1a/Dmd/Glg1/Hgs	17
GO:0070588	calcium ion transmembrane transport	18/632	354/28891	0.000892656	0.00913163	0.0065563	Ehd3/Atp1a2/Akap5/Plcb3/Plcd1/Itgb3/Letm1/Opa1/Ero1a/Itgav/Dmd/Thy1/Casq2/Ano6/Bin1/Afg3l2/Cacna2d1/Nppa	18
GO:0051170	import into nucleus	12/632	187/28891	0.00089824	0.0091681	0.00658249	Akap5/Kpna4/Sec13/Tpr/Appl1/Nup93/Pik3r1/Bag3/Ufm1/Mavs/Nup35/Ranbp2	12
GO:0010762	regulation of fibroblast migration	6/632	52/28891	0.000926936	0.00940325	0.00675132	Acta2/Akap12/Itgb3/Appl1/Ptk2/Mta2	6
GO:0006099	tricarboxylic acid cycle	5/632	35/28891	0.000929809	0.00940325	0.00675132	Ogdh/Sdha/Sdhb/Idh3g/Sdhc	5
GO:0002715	regulation of natural killer cell mediated immunity	8/632	92/28891	0.00093163	0.00940325	0.00675132	H2-K1/Crk/Cadm1/Lamp1/Lgals9/Stat5b/Tap1/Tap2	8
GO:0031110	regulation of microtubule polymerization or depolymerization	8/632	92/28891	0.00093163	0.00940325	0.00675132	Cdh5/Clip1/Arhgef7/Ckap5/Arhgef2/Specc1l/Mapt/Hdgfl3	8
GO:0072524	pyridine-containing compound metabolic process	8/632	92/28891	0.00093163	0.00940325	0.00675132	Ogdh/Fmo1/Gpd2/Idh3g/Macroh2a1/Me2/Pnpo/Ncf2	8
GO:0017015	regulation of transforming growth factor beta receptor signaling pathway	10/632	138/28891	0.000944318	0.00951018	0.00682809	Itga3/Tgfb1i1/Rbbp7/Eng/Hdac1/Hdac2/Itga8/Aspn/Ppm1a/Glg1	10
GO:0006909	phagocytosis	14/632	242/28891	0.000964614	0.00969309	0.00695942	Hck/Cnn2/Pecam1/Lman2/Itgb3/Appl1/Bin2/Ptk2/Itgav/Elmo1/Elane/Ano6/Ncf2/Prtn3	14
GO:0002262	myeloid cell homeostasis	13/632	215/28891	0.000968587	0.00971153	0.00697266	Ank1/Add1/Epb42/Ptbp3/Rps17/B2m/Tmod3/Rps24/Stat5b/Smap1/Tcea1/Uba5/Ufl1	13
GO:0019932	second-messenger-mediated signaling	17/632	328/28891	0.000996568	0.00996786	0.00715669	Gnai1/Gucy1b1/Gucy1a1/Akap5/Sgcd/Pde5a/Prkaa1/Lmcd1/Ece1/Prkg1/Tnni3/Dmd/Zmpste24/Casq2/Mapt/Nppa/Homer3	17
GO:0086003	cardiac muscle cell contraction	7/632	72/28891	0.000998541	0.00996786	0.00715669	Atp1a2/Sgcd/Dlg1/Casq2/Bin1/Cacna2d1/Dsp	7
GO:0002478	antigen processing and presentation of exogenous peptide antigen	6/632	53/28891	0.00102621	0.0102216	0.00733884	H2-K1/Tapbp/B2m/H2-Ab1/H2-Aa/Tap2	6
GO:0010506	regulation of autophagy	16/632	300/28891	0.00103039	0.0102408	0.00735263	Gnai3/Rasip1/Rock1/Prkaa1/Ptk2/Iigp1/Bag3/Zmpste24/Pip4k2b/Vps13c/Mapt/Mtdh/Ubqln2/Pip4k2a/Golga2/Ufl1	16
GO:0043266	regulation of potassium ion transport	9/632	116/28891	0.00103708	0.0102847	0.00738421	Gnb2/Akap5/Dlg1/Ank3/Casq2/Ano6/Bin1/Snx27/Nppa	9
GO:0042552	myelination	12/632	191/28891	0.00107901	0.0106772	0.00766601	Ilk/Prx/Ctnnb1/Slc25a12/Dag1/Grb2/Qki/Mpz/Cldn5/Ckap5/Dlg1/Afg3l2	12
GO:0055008	cardiac muscle tissue morphogenesis	7/632	73/28891	0.00108396	0.0107029	0.00768446	Ctnnb1/Eng/Tnnt2/Myh6/Tnni3/Mybpc3/Dsp	7
GO:0016311	dephosphorylation	17/632	331/28891	0.0011001	0.0108122	0.00776293	Cdh5/Ppp2cb/Itga1/Tns2/Mprip/Acp1/Ppp1r12a/Rock1/Ptpn11/Ppm1a/Ppm1b/Timm50/Plek/Ppp6c/Plpp3/Nck1/Igbp1	17
GO:0019395	fatty acid oxidation	9/632	117/28891	0.00110217	0.0108122	0.00776293	Fmo1/Etfdh/Fabp1/Cpt2/Prkaa1/Crat/Cpt1a/Eci2/Alox12	9
GO:0042267	natural killer cell mediated cytotoxicity	9/632	117/28891	0.00110217	0.0108122	0.00776293	H2-K1/Crk/Cadm1/Lamp1/Lgals9/Stat5b/Tap1/Stx11/Tap2	9
GO:1903844	regulation of cellular response to transforming growth factor beta stimulus	10/632	141/28891	0.00111298	0.0108947	0.00782217	Itga3/Tgfb1i1/Rbbp7/Eng/Hdac1/Hdac2/Itga8/Aspn/Ppm1a/Glg1	10
GO:1903039	positive regulation of leukocyte cell-cell adhesion	16/632	303/28891	0.00114292	0.0111637	0.00801529	Spta1/H2-K1/Lgals1/B2m/H2-Ab1/H2-Aa/Lgals9/Efnb1/Ap3b1/Actl6a/Ap3d1/Stat5b/Thy1/Smarcc2/Elane/Nck1	16
GO:1901379	regulation of potassium ion transmembrane transport	8/632	95/28891	0.00114927	0.0112017	0.00804254	Gnb2/Dlg1/Ank3/Casq2/Ano6/Bin1/Snx27/Nppa	8
GO:0006939	smooth muscle contraction	9/632	118/28891	0.00117053	0.0113844	0.00817377	Acta2/Atp1a2/Gucy1a1/Ptgs1/Calcrl/Cd38/Prkg1/Tnni3/Dlg1	9
GO:0010761	fibroblast migration	7/632	74/28891	0.00117501	0.0114036	0.00818755	Acta2/Ilk/Akap12/Itgb3/Appl1/Ptk2/Mta2	7
GO:0034389	lipid droplet organization	5/632	37/28891	0.00120445	0.0116396	0.00835696	Ptgfrn/Cds2/Prkaa1/Mospd2/Faf2	5
GO:0048026	positive regulation of mRNA splicing, via spliceosome	5/632	37/28891	0.00120445	0.0116396	0.00835696	Dazap1/Tra2b/Prpf19/Snrnp70/Thrap3	5
GO:0006541	glutamine metabolic process	4/632	22/28891	0.00121252	0.0116433	0.00835962	Nit2/Cps1/Gls/Pfas	4
GO:1903909	regulation of receptor clustering	4/632	22/28891	0.00121252	0.0116433	0.00835962	Shank3/Sorbs1/Snx27/Crkl	4
GO:2001044	regulation of integrin-mediated signaling pathway	4/632	22/28891	0.00121252	0.0116433	0.00835962	Lims1/Nid1/Lims2/Cd177	4
GO:0030168	platelet activation	8/632	96/28891	0.0012302	0.0117708	0.00845116	Itgb3/Rap2b/Stxbp3/Vwf/Entpd2/Prkg1/Alox12/Plek	8
GO:0007272	ensheathment of neurons	12/632	194/28891	0.00123358	0.0117708	0.00845116	Ilk/Prx/Ctnnb1/Slc25a12/Dag1/Grb2/Qki/Mpz/Cldn5/Ckap5/Dlg1/Afg3l2	12
GO:0008366	axon ensheathment	12/632	194/28891	0.00123358	0.0117708	0.00845116	Ilk/Prx/Ctnnb1/Slc25a12/Dag1/Grb2/Qki/Mpz/Cldn5/Ckap5/Dlg1/Afg3l2	12
GO:0014013	regulation of gliogenesis	10/632	143/28891	0.00123852	0.0117932	0.00846726	Ctnnb1/Dag1/Kras/Hdac1/Hdac2/Ptk2/Qki/Prpf19/Bin1/Ufl1	10
GO:0050870	positive regulation of T cell activation	15/632	277/28891	0.00125654	0.0119398	0.00857248	Spta1/H2-K1/Lgals1/B2m/H2-Ab1/H2-Aa/Lgals9/Efnb1/Ap3b1/Actl6a/Ap3d1/Stat5b/Thy1/Smarcc2/Nck1	15
GO:0002228	natural killer cell mediated immunity	9/632	120/28891	0.00131751	0.012493	0.00896969	H2-K1/Crk/Cadm1/Lamp1/Lgals9/Stat5b/Tap1/Stx11/Tap2	9
GO:1904062	regulation of monoatomic cation transmembrane transport	18/632	367/28891	0.00133851	0.0126657	0.00909366	Ehd3/Atp1a2/Gnb2/Akap5/Itgb3/Slmap/Dlg1/Dmd/Ank3/Glrx/Thy1/Casq2/Ano6/Bin1/Snx27/Cacna2d1/Mmp9/Nppa	18
GO:0046825	regulation of protein export from nucleus	5/632	38/28891	0.00136228	0.0128134	0.00919971	Tpr/Ptpn11/Ppm1a/Bag3/Emd	5
GO:0048013	ephrin receptor signaling pathway	5/632	38/28891	0.00136228	0.0128134	0.00919971	Crk/Efnb1/Ptpn11/Ptk2/Nck1	5
GO:0016055	Wnt signaling pathway	21/632	460/28891	0.00136331	0.0128134	0.00919971	Macf1/Ilk/Fermt2/Ctnnd1/Ctnnb1/Itga3/Tgfb1i1/Rps12/Nid1/Ptk7/Hdac1/Hdac2/Prkaa1/Ccar2/Ppm1a/Ppm1b/Scel/Plpp3/Pfdn5/Nppa/Emd	21
GO:0060828	regulation of canonical Wnt signaling pathway	14/632	251/28891	0.00136541	0.0128134	0.00919971	Ilk/Ctnnd1/Ctnnb1/Rps12/Ptk7/Hdac1/Hdac2/Ccar2/Ppm1a/Ppm1b/Scel/Pfdn5/Nppa/Emd	14
GO:2001257	regulation of cation channel activity	10/632	145/28891	0.00137537	0.0128803	0.00924774	Ehd3/Slmap/Dlg1/Dmd/Ank3/Casq2/Snx27/Cacna2d1/Mmp9/Nppa	10
GO:0050807	regulation of synapse organization	16/632	309/28891	0.00139937	0.013078	0.00938972	Ctnnb1/Septin11/Marcks/Dag1/Afdn/Farp1/Pdlim5/Adgre5/Rap2a/Sparc/Shank3/Rock1/Opa1/Ptk2/Pik3r1/Numb	16
GO:0198738	cell-cell signaling by wnt	21/632	462/28891	0.00143744	0.013372	0.0096008	Macf1/Ilk/Fermt2/Ctnnd1/Ctnnb1/Itga3/Tgfb1i1/Rps12/Nid1/Ptk7/Hdac1/Hdac2/Prkaa1/Ccar2/Ppm1a/Ppm1b/Scel/Plpp3/Pfdn5/Nppa/Emd	21
GO:0002693	positive regulation of cellular extravasation	4/632	23/28891	0.0014426	0.013372	0.0096008	Plvap/Pecam1/Lyve1/Thy1	4
GO:0009168	purine ribonucleoside monophosphate biosynthetic process	4/632	23/28891	0.0014426	0.013372	0.0096008	Gart/Impdh1/Aprt/Pfas	4
GO:0031579	membrane raft organization	4/632	23/28891	0.0014426	0.013372	0.0096008	S100a10/Myadm/Ppt1/Dlg1	4
GO:0097529	myeloid leukocyte migration	14/632	253/28891	0.00147119	0.0136092	0.00977111	Cnn2/Pecam1/Itga1/Mpp1/Cd200/Cxadr/Ptk2/Stat5b/Pik3r1/Ano6/Mospd2/Prtn3/Cd177/Mmp9	14
GO:0002696	positive regulation of leukocyte activation	20/632	432/28891	0.00148834	0.0137399	0.00986494	Spta1/H2-K1/Lgals1/B2m/Lamp1/H2-Ab1/H2-Aa/Lgals9/Cd38/Efnb1/Ap3b1/Vamp8/Actl6a/Ap3d1/Stat5b/Thy1/Smarcc2/Nck1/Cd177/Nppa	20
GO:0034764	positive regulation of transmembrane transport	15/632	282/28891	0.00149875	0.0138073	0.0099133	Ehd3/Akap5/Shank3/Appl1/Ptpn11/Sorbs1/Dmd/Ank3/Glrx/Thy1/Ocln/Ano6/Aoc3/Cacna2d1/Nppa	15
GO:0070527	platelet aggregation	6/632	57/28891	0.0015071	0.0138073	0.0099133	Itgb3/Rap2b/Stxbp3/Prkg1/Alox12/Plek	6
GO:0043320	natural killer cell degranulation	3/632	11/28891	0.00150779	0.0138073	0.0099133	Lamp1/Lgals9/Stx11	3
GO:0048617	embryonic foregut morphogenesis	3/632	11/28891	0.00150779	0.0138073	0.0099133	Ctnnb1/Nckap1/Epb41l5	3
GO:0001894	tissue homeostasis	15/632	283/28891	0.0015516	0.0141514	0.0101604	Tjp1/Ctnnb1/Ptgs1/Add1/Cd34/Kras/Itgb3/Cd38/Cxadr/Ptpn11/Itgav/Cldn18/Cldn5/Acaca/Ocln	15
GO:0060249	anatomical structure homeostasis	15/632	283/28891	0.0015516	0.0141514	0.0101604	Tjp1/Ctnnb1/Ptgs1/Add1/Cd34/Kras/Itgb3/Cd38/Cxadr/Ptpn11/Itgav/Cldn18/Cldn5/Acaca/Ocln	15
GO:0009306	protein secretion	20/632	434/28891	0.00157148	0.0143039	0.0102699	Ap1b1/Gnao1/Akap5/Arrb1/Prkar1a/Oxct1/Erp29/Cd200/Stxbp3/Cd38/Pck2/M6pr/Ptpn11/Cpt1a/Vamp8/Plek/Gsdmd/Slc16a1/Cd2ap/Pfkfb2	20
GO:0048488	synaptic vesicle endocytosis	7/632	78/28891	0.00160068	0.0145115	0.0104189	Ap2b1/Rock1/Scrib/Ap3d1/Bin1/Fcho2/Rab27b	7
GO:1901606	alpha-amino acid catabolic process	7/632	78/28891	0.00160068	0.0145115	0.0104189	Hibadh/Qdpr/Mccc2/Ddah1/Bcat2/Hmgcl/Gls	7
GO:0035592	establishment of protein localization to extracellular region	20/632	435/28891	0.00161451	0.0146078	0.0104881	Ap1b1/Gnao1/Akap5/Arrb1/Prkar1a/Oxct1/Erp29/Cd200/Stxbp3/Cd38/Pck2/M6pr/Ptpn11/Cpt1a/Vamp8/Plek/Gsdmd/Slc16a1/Cd2ap/Pfkfb2	20
GO:0019439	aromatic compound catabolic process	21/632	467/28891	0.00163799	0.0147908	0.0106195	Maoa/Aifm1/Qdpr/Rock1/Pde5a/Elob/Lrpprc/Carhsp1/Qki/Entpd2/Rida/Gspt1/Fxr1/Gtpbp1/Ncf2/Zc3hav1/Cnot1/Mtrex/Edc4/Xrn2/Thrap3	21
GO:0006692	prostanoid metabolic process	6/632	58/28891	0.00165041	0.0148145	0.0106365	Ptgis/Hpgd/Ptgs1/Ptgr2/Mgst3/Ces2c	6
GO:0045687	positive regulation of glial cell differentiation	6/632	58/28891	0.00165041	0.0148145	0.0106365	Dag1/Hdac1/Hdac2/Qki/Prpf19/Bin1	6
GO:0051496	positive regulation of stress fiber assembly	6/632	58/28891	0.00165041	0.0148145	0.0106365	Fermt2/Limch1/S100a10/Fhod1/Sorbs3/Carmil1	6
GO:0046037	GMP metabolic process	4/632	24/28891	0.00170143	0.0152124	0.0109222	Gart/Impdh1/Aprt/Pfas	4
GO:0048025	negative regulation of mRNA splicing, via spliceosome	4/632	24/28891	0.00170143	0.0152124	0.0109222	Ptbp3/U2af2/Srsf6/Srsf10	4
GO:0010717	regulation of epithelial to mesenchymal transition	8/632	101/28891	0.00170548	0.0152187	0.0109266	Fermt2/Ctnnb1/Tgfb1i1/Dag1/Eng/Glipr2/Hdac2/Ptk2	8
GO:0051168	nuclear export	11/632	175/28891	0.00170951	0.0152247	0.010931	Tpr/Alyref/Ube2i/Ptpn11/Ppm1a/Khdrbs1/Nup93/Bag3/Pabpn1/Ranbp2/Emd	11
GO:0010664	negative regulation of striated muscle cell apoptotic process	5/632	40/28891	0.00172295	0.0152324	0.0109365	Ilk/Pcmt1/Qki/Bag3/Trip10	5
GO:0043267	negative regulation of potassium ion transport	5/632	40/28891	0.00172295	0.0152324	0.0109365	Akap5/Ank3/Casq2/Bin1/Snx27	5
GO:0086004	regulation of cardiac muscle cell contraction	5/632	40/28891	0.00172295	0.0152324	0.0109365	Atp1a2/Dlg1/Casq2/Bin1/Dsp	5
GO:0007492	endoderm development	7/632	79/28891	0.00172379	0.0152324	0.0109365	Ctnnb1/Nckap1/Grb2/Epb41l5/Hdac1/Macroh2a1/Itgav	7
GO:0051056	regulation of small GTPase mediated signal transduction	13/632	230/28891	0.00177638	0.0156585	0.0112424	Rasip1/Itga3/Ppp2cb/Kank2/Arrb1/Arhgdib/Crk/Kras/Cyth3/Itgav/Arhgef2/Cd2ap/Ripor1	13
GO:0005996	monosaccharide metabolic process	15/632	287/28891	0.0017789	0.0156585	0.0112424	Slc25a12/Gpd2/Slc25a11/Slc25a13/Pck2/Prkaa1/Cpt1a/Nisch/Adpgk/Sorbs1/Pik3r1/Zmpste24/Ranbp2/Hk3/Pfkfb2	15
GO:0035306	positive regulation of dephosphorylation	6/632	59/28891	0.00180383	0.0158166	0.011356	Cdh5/Itga1/Ppp1r12a/Rock1/Plek/Igbp1	6
GO:1990542	mitochondrial transmembrane transport	6/632	59/28891	0.00180383	0.0158166	0.011356	Slc25a12/Sfxn3/Slc25a13/Opa1/Timm50/Afg3l2	6
GO:0050803	regulation of synapse structure or activity	16/632	317/28891	0.00181527	0.0158863	0.011406	Ctnnb1/Septin11/Marcks/Dag1/Afdn/Farp1/Pdlim5/Adgre5/Rap2a/Sparc/Shank3/Rock1/Opa1/Ptk2/Pik3r1/Numb	16
GO:0034440	lipid oxidation	9/632	126/28891	0.00184969	0.0161564	0.0115999	Fmo1/Etfdh/Fabp1/Cpt2/Prkaa1/Crat/Cpt1a/Eci2/Alox12	9
GO:0033143	regulation of intracellular steroid hormone receptor signaling pathway	7/632	80/28891	0.00185413	0.0161641	0.0116054	Kank2/Hdac1/Strn3/Ufm1/Cnot1/Uba5/Ufl1	7
GO:0071692	protein localization to extracellular region	20/632	441/28891	0.0018943	0.0164826	0.0118341	Ap1b1/Gnao1/Akap5/Arrb1/Prkar1a/Oxct1/Erp29/Cd200/Stxbp3/Cd38/Pck2/M6pr/Ptpn11/Cpt1a/Vamp8/Plek/Gsdmd/Slc16a1/Cd2ap/Pfkfb2	20
GO:0045601	regulation of endothelial cell differentiation	5/632	41/28891	0.00192742	0.0167239	0.0120073	Ctnnb1/Cdh5/Add1/Rock1/Cldn5	5
GO:0090092	regulation of transmembrane receptor protein serine/threonine kinase signaling pathway	14/632	261/28891	0.00196516	0.0167239	0.0120073	Ilk/Cdh5/Itga3/Tgfb1i1/Rbbp7/Eng/Lgals9/Hdac1/Hdac2/Itga8/Aspn/Ppm1a/Nup93/Glg1	14
GO:0072666	establishment of protein localization to vacuole	6/632	60/28891	0.00196782	0.0167239	0.0120073	Ap3b1/M6pr/Ap3d1/Hgs/Vps13c/Vps36	6
GO:0002399	MHC class II protein complex assembly	3/632	12/28891	0.00197785	0.0167239	0.0120073	B2m/H2-Ab1/H2-Aa	3
GO:0002503	peptide antigen assembly with MHC class II protein complex	3/632	12/28891	0.00197785	0.0167239	0.0120073	B2m/H2-Ab1/H2-Aa	3
GO:0002778	antibacterial peptide production	3/632	12/28891	0.00197785	0.0167239	0.0120073	Ppl/Elane/Evpl	3
GO:0006182	cGMP biosynthetic process	3/632	12/28891	0.00197785	0.0167239	0.0120073	Gucy1b1/Gucy1a1/Nppa	3
GO:0006607	NLS-bearing protein import into nucleus	3/632	12/28891	0.00197785	0.0167239	0.0120073	Kpna4/Nup35/Ranbp2	3
GO:0007440	foregut morphogenesis	3/632	12/28891	0.00197785	0.0167239	0.0120073	Ctnnb1/Nckap1/Epb41l5	3
GO:0033625	positive regulation of integrin activation	3/632	12/28891	0.00197785	0.0167239	0.0120073	Fermt2/Rasip1/Plek	3
GO:0043587	tongue morphogenesis	3/632	12/28891	0.00197785	0.0167239	0.0120073	Ctnnb1/Hdac1/Hdac2	3
GO:0072697	protein localization to cell cortex	3/632	12/28891	0.00197785	0.0167239	0.0120073	Gnai1/Epb41l2/Epb41	3
GO:0098911	regulation of ventricular cardiac muscle cell action potential	3/632	12/28891	0.00197785	0.0167239	0.0120073	Dlg1/Bin1/Dsp	3
GO:0009127	purine nucleoside monophosphate biosynthetic process	4/632	25/28891	0.00199081	0.0167239	0.0120073	Gart/Impdh1/Aprt/Pfas	4
GO:0035855	megakaryocyte development	4/632	25/28891	0.00199081	0.0167239	0.0120073	Abi1/Ptpn11/Wasf2/Pip4k2a	4
GO:0050686	negative regulation of mRNA processing	4/632	25/28891	0.00199081	0.0167239	0.0120073	Ptbp3/U2af2/Srsf6/Srsf10	4
GO:0006626	protein targeting to mitochondrion	7/632	81/28891	0.00199199	0.0167239	0.0120073	Aifm1/Samm50/Agk/Ndufa13/Prkaa1/Timm50/Bag3	7
GO:0046496	nicotinamide nucleotide metabolic process	7/632	81/28891	0.00199199	0.0167239	0.0120073	Ogdh/Fmo1/Gpd2/Idh3g/Macroh2a1/Me2/Ncf2	7
GO:0140238	presynaptic endocytosis	7/632	81/28891	0.00199199	0.0167239	0.0120073	Ap2b1/Rock1/Scrib/Ap3d1/Bin1/Fcho2/Rab27b	7
GO:0007565	female pregnancy	11/632	179/28891	0.00204306	0.017121	0.0122925	Ptgis/Hpgd/Arhgdib/Thbd/Itgb3/Lgals9/Dazap1/Cr1l/Stat5b/Mmp9/Nppa	11
GO:0061041	regulation of wound healing	9/632	128/28891	0.00206101	0.0172396	0.0123777	Fermt2/Crk/Srsf6/Eppk1/Vwf/Ptk2/Prkg1/Alox12/Ano6	9
GO:0007517	muscle organ development	18/632	382/28891	0.00207517	0.0173262	0.0124398	Des/Ctnnb1/Dag1/Kras/Nras/Eng/Tnnt2/Luc7l/Prkaa1/Myh6/Tnni3/Dmd/Csrp3/Fxr1/Svil/Mybpc3/Dsp/Emd	18
GO:0006869	lipid transport	20/632	445/28891	0.0021028	0.0175246	0.0125823	Slc25a11/Esyt2/Slco2a1/Rbp1/Stx12/Itgb3/Fabp1/Slc25a20/Ptpn11/Surf4/Itgav/Plscr3/Atp8a1/Tmem30a/Atp5pf/Lima1/Ano6/Vps13c/Ldlrap1/Pip4k2a	20
GO:0034655	nucleobase-containing compound catabolic process	19/632	414/28891	0.00212937	0.0177135	0.0127179	Aifm1/Rock1/Pde5a/Elob/Lrpprc/Carhsp1/Qki/Entpd2/Rida/Gspt1/Fxr1/Gtpbp1/Ncf2/Zc3hav1/Cnot1/Mtrex/Edc4/Xrn2/Thrap3	19
GO:0010970	transport along microtubule	11/632	180/28891	0.00213422	0.0177175	0.0127207	Ubb/Rab21/Lamp1/Sun2/Klc1/Ap3b1/Ap3d1/Ank3/Mapt/Rab27b/Actr10	11
GO:0003208	cardiac ventricle morphogenesis	7/632	82/28891	0.00213764	0.0177175	0.0127207	Ctnnb1/Eng/Tnnt2/Myh6/Tnni3/Mybpc3/Dsp	7
GO:0014910	regulation of smooth muscle cell migration	8/632	105/28891	0.00218147	0.0180478	0.0129579	Ilk/Postn/Crk/Itgb3/Ptk2/Prkg1/Tmsb4x/Stat5b	8
GO:0032886	regulation of microtubule-based process	14/632	265/28891	0.00225951	0.0186275	0.0133741	Macf1/Gnai1/Cdh5/Lamp1/Clip1/Rock1/Tpr/Prkaa1/Arhgef7/Ckap5/Arhgef2/Specc1l/Mapt/Hdgfl3	14
GO:0070482	response to oxygen levels	16/632	324/28891	0.00225974	0.0186275	0.0133741	Gucy1b1/Ptgis/Hyou1/Gucy1a1/Hp1bp3/Ddah1/Eng/Fabp1/Cd38/Camk2g/Atp6v1g1/Cr1l/Atp6v0d1/Ece1/Ndufs2/Cybb	16
GO:0018394	peptidyl-lysine acetylation	7/632	83/28891	0.00229138	0.018786	0.0134879	Mybbp1a/Dek/Hdac2/Hint2/Sf3b1/Prkaa1/Actl6a	7
GO:0019362	pyridine nucleotide metabolic process	7/632	83/28891	0.00229138	0.018786	0.0134879	Ogdh/Fmo1/Gpd2/Idh3g/Macroh2a1/Me2/Ncf2	7
GO:0048002	antigen processing and presentation of peptide antigen	7/632	83/28891	0.00229138	0.018786	0.0134879	H2-K1/Tapbp/B2m/H2-Ab1/H2-Aa/Tap1/Tap2	7
GO:0010763	positive regulation of fibroblast migration	4/632	26/28891	0.00231249	0.0188569	0.0135388	Acta2/Akap12/Itgb3/Ptk2	4
GO:0031954	positive regulation of protein autophosphorylation	4/632	26/28891	0.00231249	0.0188569	0.0135388	Ctnnd1/Rap2a/Rap2b/Tnks1bp1	4
GO:0045822	negative regulation of heart contraction	4/632	26/28891	0.00231249	0.0188569	0.0135388	Atp1a2/Pde5a/Pik3r1/Bin1	4
GO:0050685	positive regulation of mRNA processing	5/632	43/28891	0.00238872	0.0194088	0.0139351	Dazap1/Tra2b/Prpf19/Snrnp70/Thrap3	5
GO:1904707	positive regulation of vascular associated smooth muscle cell proliferation	5/632	43/28891	0.00238872	0.0194088	0.0139351	Gnai3/Hpgd/Calcrl/Ldlrap1/Mmp9	5
GO:0014812	muscle cell migration	9/632	131/28891	0.00241362	0.0195762	0.0140552	Ilk/Postn/Crk/Itgb3/Rock1/Ptk2/Prkg1/Tmsb4x/Stat5b	9
GO:0006401	RNA catabolic process	15/632	297/28891	0.00247125	0.0200079	0.0143652	Rock1/Elob/Lrpprc/Carhsp1/Qki/Rida/Gspt1/Fxr1/Gtpbp1/Zc3hav1/Cnot1/Mtrex/Edc4/Xrn2/Thrap3	15
GO:0031341	regulation of cell killing	10/632	157/28891	0.00247742	0.0200221	0.0143754	H2-K1/Crk/Cadm1/B2m/Lamp1/Lgals9/Cr1l/Stat5b/Tap1/Tap2	10
GO:0010976	positive regulation of neuron projection development	13/632	239/28891	0.00248496	0.0200474	0.0143936	Itga3/Marcks/Itga6/Afdn/Ptk7/Clip1/Nptn/Opa1/Qki/Dmd/Tmem30a/Mapt/Nck1	13
GO:0009437	carnitine metabolic process	3/632	13/28891	0.00252963	0.0202996	0.0145747	Cpt2/Crat/Cpt1a	3
GO:0035066	positive regulation of histone acetylation	3/632	13/28891	0.00252963	0.0202996	0.0145747	Mybbp1a/Dek/Sf3b1	3
GO:2000774	positive regulation of cellular senescence	3/632	13/28891	0.00252963	0.0202996	0.0145747	Ilk/Kras/B2m	3
GO:0006790	sulfur compound metabolic process	15/632	298/28891	0.00255131	0.0204375	0.0146737	Ogdh/Fmo1/Ctnnb1/Sqor/Acot9/Cps1/Mmut/Hmgcl/Pcmt1/Bhmt/Stat5b/Pdhx/Acaca/Apip/Nfs1	15
GO:0043543	protein acylation	10/632	158/28891	0.00259438	0.0207459	0.0148951	Ogdh/Mybbp1a/Dek/Hdac2/Hint2/Sf3b1/Prkaa1/Actl6a/Ppm1a/Ppm1b	10
GO:0035023	regulation of Rho protein signal transduction	7/632	85/28891	0.00262432	0.0209484	0.0150405	Rasip1/Itga3/Kank2/Arrb1/Arhgdib/Arhgef2/Ripor1	7
GO:0001909	leukocyte mediated cytotoxicity	11/632	185/28891	0.00264085	0.0210203	0.0150921	H2-K1/Crk/Cadm1/B2m/Lamp1/Lgals9/Stat5b/Tap1/Elane/Stx11/Tap2	11
GO:0010613	positive regulation of cardiac muscle hypertrophy	5/632	44/28891	0.00264721	0.0210203	0.0150921	Rock1/Pde5a/Ptk2/Ece1/Trip10	5
GO:0046627	negative regulation of insulin receptor signaling pathway	5/632	44/28891	0.00264721	0.0210203	0.0150921	Tns2/Prkaa1/Pip4k2b/Pip4k2a/Nck1	5
GO:0033622	integrin activation	4/632	27/28891	0.00266821	0.0210766	0.0151325	Fermt2/Rasip1/Plek/Fblim1	4
GO:0051016	barbed-end actin filament capping	4/632	27/28891	0.00266821	0.0210766	0.0151325	Add1/Add3/Svil/Carmil1	4
GO:0098901	regulation of cardiac muscle cell action potential	4/632	27/28891	0.00266821	0.0210766	0.0151325	Cxadr/Dlg1/Bin1/Dsp	4
GO:0006446	regulation of translational initiation	6/632	64/28891	0.00273868	0.0215582	0.0154783	Tpr/Scrib/Dnajc3/Khdrbs1/Nck1/Eif5b	6
GO:0051205	protein insertion into membrane	6/632	64/28891	0.00273868	0.0215582	0.0154783	Samm50/Agk/Ndufa13/Sgta/Emc2/Emc1	6
GO:0007369	gastrulation	11/632	186/28891	0.00275297	0.0216198	0.0155225	Macf1/Ctnnb1/Prkar1a/Dag1/Myadm/Nckap1/Grb2/Epb41l5/Macroh2a1/Itgav/Plpp3	11
GO:0010660	regulation of muscle cell apoptotic process	8/632	109/28891	0.00275602	0.0216198	0.0155225	Ilk/Arrb1/Pcmt1/Qki/Alox12/Pik3r1/Bag3/Trip10	8
GO:0014742	positive regulation of muscle hypertrophy	5/632	45/28891	0.00292536	0.0227907	0.0163632	Rock1/Pde5a/Ptk2/Ece1/Trip10	5
GO:0031952	regulation of protein autophosphorylation	5/632	45/28891	0.00292536	0.0227907	0.0163632	Ctnnd1/Eng/Rap2a/Rap2b/Tnks1bp1	5
GO:0032781	positive regulation of ATP-dependent activity	5/632	45/28891	0.00292536	0.0227907	0.0163632	Myl4/Tnnt2/Tor1aip1/Dnajb11/Zc3hav1	5
GO:1901568	fatty acid derivative metabolic process	5/632	45/28891	0.00292536	0.0227907	0.0163632	Hpgd/Oxct1/Hmgcl/Alox12/Lypla2	5
GO:0035966	response to topologically incorrect protein	9/632	135/28891	0.00295645	0.0229022	0.0164432	Erp44/Uggt1/Ero1a/Dnajc3/Pik3r1/Bag3/Nck1/Faf2/Ufl1	9
GO:0043500	muscle adaptation	9/632	135/28891	0.00295645	0.0229022	0.0164432	Srl/Rock1/Pde5a/Myh6/Lmcd1/Ptk2/Ece1/Trip10/Nppa	9
GO:0006360	transcription by RNA polymerase I	6/632	65/28891	0.00296247	0.0229022	0.0164432	Mybbp1a/Dek/Sf3b1/Macroh2a1/Zmpste24/Ubtf	6
GO:0071260	cellular response to mechanical stimulus	6/632	65/28891	0.00296247	0.0229022	0.0164432	Atp1a2/Ctnnb1/Cnn2/Dag1/Ptpn11/Bag3	6
GO:1901361	organic cyclic compound catabolic process	21/632	491/28891	0.00296488	0.0229022	0.0164432	Maoa/Aifm1/Qdpr/Rock1/Pde5a/Elob/Lrpprc/Carhsp1/Qki/Entpd2/Rida/Gspt1/Fxr1/Gtpbp1/Ncf2/Zc3hav1/Cnot1/Mtrex/Edc4/Xrn2/Thrap3	21
GO:0006633	fatty acid biosynthetic process	10/632	161/28891	0.00297199	0.0229181	0.0164547	Ptgis/Ptgs1/Hsd17b8/Hacd3/Prkaa1/Mgll/Qki/Alox12/Acaca/Tecr	10
GO:0060415	muscle tissue morphogenesis	7/632	87/28891	0.0029932	0.0230426	0.0165441	Ctnnb1/Eng/Tnnt2/Myh6/Tnni3/Mybpc3/Dsp	7
GO:0015740	C4-dicarboxylate transport	4/632	28/28891	0.0030597	0.0233566	0.0167695	Slc25a12/Slc25a11/Slc25a13/Slc16a1	4
GO:0036010	protein localization to endosome	4/632	28/28891	0.0030597	0.0233566	0.0167695	Rab35/Scrib/Tmem30a/Ankrd13a	4
GO:0046039	GTP metabolic process	4/632	28/28891	0.0030597	0.0233566	0.0167695	Gnai3/Impdh1/Opa1/Gtpbp1	4
GO:0099149	regulation of postsynaptic neurotransmitter receptor internalization	4/632	28/28891	0.0030597	0.0233566	0.0167695	Akap5/Itgb3/Scrib/Numb	4
GO:1903523	negative regulation of blood circulation	4/632	28/28891	0.0030597	0.0233566	0.0167695	Atp1a2/Pde5a/Pik3r1/Bin1	4
GO:0055013	cardiac muscle cell development	8/632	111/28891	0.00308437	0.0235053	0.0168763	Pdlim5/Sgcd/Hdac2/Cxadr/Myh6/Csrp3/Zmpste24/Trip10	8
GO:0001910	regulation of leukocyte mediated cytotoxicity	9/632	136/28891	0.00310616	0.0235213	0.0168877	H2-K1/Crk/Cadm1/B2m/Lamp1/Lgals9/Stat5b/Tap1/Tap2	9
GO:0051209	release of sequestered calcium ion into cytosol	9/632	136/28891	0.00310616	0.0235213	0.0168877	Plcb3/Plcd1/Itgb3/Letm1/Ero1a/Itgav/Dmd/Thy1/Casq2	9
GO:0010634	positive regulation of epithelial cell migration	10/632	162/28891	0.00310717	0.0235213	0.0168877	Itga3/Col18a1/Itgb3/Epb41l5/Sparc/Glipr2/Ptk2/Alox12/Plpp3/Mmp9	10
GO:0071453	cellular response to oxygen levels	10/632	162/28891	0.00310717	0.0235213	0.0168877	Ptgis/Hyou1/Hp1bp3/Ddah1/Fabp1/Atp6v1g1/Cr1l/Atp6v0d1/Ndufs2/Cybb	10
GO:0008544	epidermis development	18/632	397/28891	0.00312645	0.0236278	0.0169642	Ctnnb1/Ppl/Ptgs1/Rock1/Srsf6/Hdac1/Hdac2/Macroh2a1/Ap3b1/Palld/Tradd/Alox12/Scrib/Zmpste24/Scel/Evpl/Dsp/Tgm1	18
GO:0002775	antimicrobial peptide production	3/632	14/28891	0.00316753	0.02378	0.0170735	Ppl/Elane/Evpl	3
GO:0010882	regulation of cardiac muscle contraction by calcium ion signaling	3/632	14/28891	0.00316753	0.02378	0.0170735	Tnni3/Dmd/Casq2	3
GO:0036490	regulation of translation in response to endoplasmic reticulum stress	3/632	14/28891	0.00316753	0.02378	0.0170735	Dnajc3/Map3k20/Nck1	3
GO:2001046	positive regulation of integrin-mediated signaling pathway	3/632	14/28891	0.00316753	0.02378	0.0170735	Lims1/Nid1/Lims2	3
GO:0060070	canonical Wnt signaling pathway	15/632	305/28891	0.00317395	0.0237889	0.0170799	Ilk/Ctnnd1/Ctnnb1/Rps12/Nid1/Ptk7/Hdac1/Hdac2/Ccar2/Ppm1a/Ppm1b/Scel/Pfdn5/Nppa/Emd	15
GO:0072384	organelle transport along microtubule	7/632	88/28891	0.00319189	0.023884	0.0171481	Ubb/Lamp1/Sun2/Ap3b1/Ap3d1/Mapt/Actr10	7
GO:0061077	chaperone-mediated protein folding	6/632	66/28891	0.00319964	0.0239026	0.0171615	Dnajb4/Fkbp2/Ero1a/Dnajb6/Sgta/Dnajc5	6
GO:0042554	superoxide anion generation	5/632	46/28891	0.00322402	0.0240452	0.0172639	Gnai3/Ncf2/Mapt/Cd177/Cybb	5
GO:0051251	positive regulation of lymphocyte activation	17/632	367/28891	0.00324015	0.0241258	0.0173218	Spta1/H2-K1/Lgals1/B2m/Lamp1/H2-Ab1/H2-Aa/Lgals9/Cd38/Efnb1/Ap3b1/Actl6a/Ap3d1/Stat5b/Thy1/Smarcc2/Nck1	17
GO:0030216	keratinocyte differentiation	10/632	163/28891	0.0032472	0.0241286	0.0173238	Ppl/Ptgs1/Rock1/Srsf6/Macroh2a1/Palld/Scel/Evpl/Dsp/Tgm1	10
GO:0006986	response to unfolded protein	8/632	112/28891	0.00325954	0.0241286	0.0173238	Erp44/Ero1a/Dnajc3/Pik3r1/Bag3/Nck1/Faf2/Ufl1	8
GO:0006090	pyruvate metabolic process	9/632	137/28891	0.00326177	0.0241286	0.0173238	Ogdh/Pck2/Prkaa1/Adpgk/Pdhx/Me2/Slc16a1/Hk3/Pfkfb2	9
GO:0051283	negative regulation of sequestering of calcium ion	9/632	137/28891	0.00326177	0.0241286	0.0173238	Plcb3/Plcd1/Itgb3/Letm1/Ero1a/Itgav/Dmd/Thy1/Casq2	9
GO:0021766	hippocampus development	7/632	89/28891	0.00340049	0.0251138	0.0180312	Ogdh/Crk/Uqcrq/Hdac1/Hdac2/Fxr1/Crkl	7
GO:0061337	cardiac conduction	6/632	67/28891	0.00345068	0.0254019	0.018238	Ehd3/Cxadr/Zmpste24/Bin1/Cacna2d1/Dsp	6
GO:0098930	axonal transport	6/632	67/28891	0.00345068	0.0254019	0.018238	Rab21/Ap3b1/Ap3d1/Ank3/Rab27b/Actr10	6
GO:0016575	histone deacetylation	4/632	29/28891	0.00348862	0.0254339	0.018261	Rbbp7/Hdac1/Hdac2/Mta2	4
GO:0033119	negative regulation of RNA splicing	4/632	29/28891	0.00348862	0.0254339	0.018261	Ptbp3/U2af2/Srsf6/Srsf10	4
GO:0042659	regulation of cell fate specification	4/632	29/28891	0.00348862	0.0254339	0.018261	Rbbp7/Hdac1/Hdac2/Mta2	4
GO:0090151	establishment of protein localization to mitochondrial membrane	4/632	29/28891	0.00348862	0.0254339	0.018261	Samm50/Agk/Ndufa13/Ap3b1	4
GO:1901380	negative regulation of potassium ion transmembrane transport	4/632	29/28891	0.00348862	0.0254339	0.018261	Ank3/Casq2/Bin1/Snx27	4
GO:1901985	positive regulation of protein acetylation	4/632	29/28891	0.00348862	0.0254339	0.018261	Mybbp1a/Dek/Sf3b1/Prkaa1	4
GO:0002691	regulation of cellular extravasation	5/632	47/28891	0.00354402	0.0257551	0.0184916	Plvap/Pecam1/Lyve1/Thy1/Elane	5
GO:0006623	protein targeting to vacuole	5/632	47/28891	0.00354402	0.0257551	0.0184916	Ap3b1/M6pr/Ap3d1/Hgs/Vps13c	5
GO:0051282	regulation of sequestering of calcium ion	9/632	139/28891	0.00359136	0.0260575	0.0187087	Plcb3/Plcd1/Itgb3/Letm1/Ero1a/Itgav/Dmd/Thy1/Casq2	9
GO:0036465	synaptic vesicle recycling	7/632	90/28891	0.00361931	0.0262184	0.0188242	Ap2b1/Rock1/Scrib/Ap3d1/Bin1/Fcho2/Rab27b	7
GO:1905477	positive regulation of protein localization to membrane	8/632	114/28891	0.003633	0.0262756	0.0188653	Ap2b1/Itga3/Akap5/Sorbs1/Dlg1/Ank3/Stx3/Snx27	8
GO:0051650	establishment of vesicle localization	11/632	193/28891	0.00364962	0.0263539	0.0189215	Ctnnb1/Myo1b/Myo1d/Trappc3/Ap3b1/Scrib/Ap3d1/Pef1/Exoc3/Hgs/Exoc8	11
GO:0014911	positive regulation of smooth muscle cell migration	6/632	68/28891	0.00371607	0.0267911	0.0192354	Postn/Crk/Itgb3/Ptk2/Tmsb4x/Stat5b	6
GO:0007051	spindle organization	11/632	194/28891	0.00379485	0.0273157	0.0196121	Gnai1/Sbds/Tpr/Map4/Ckap5/Dlg1/Smc1a/Rcc1/Smc3/Eml1/Golga2	11
GO:2001233	regulation of apoptotic signaling pathway	19/632	437/28891	0.00384246	0.02756	0.0197875	Ubb/Gnai3/Ctnnb1/Hyou1/Ndufs3/Itga6/Erp29/Ndufa13/Hdac1/Hdac2/Opa1/Ccar2/Itgav/Armc10/Txndc12/Bag5/Nck1/Igbp1/Mmp9	19
GO:0019885	antigen processing and presentation of endogenous peptide antigen via MHC class I	5/632	48/28891	0.00388618	0.02756	0.0197875	H2-K1/Tapbp/B2m/Tap1/Tap2	5
GO:0045197	establishment or maintenance of epithelial cell apical/basal polarity	5/632	48/28891	0.00388618	0.02756	0.0197875	Ilk/Ptk7/Lin7c/Scrib/Dlg1	5
GO:0006167	AMP biosynthetic process	3/632	15/28891	0.00389554	0.02756	0.0197875	Gart/Aprt/Pfas	3
GO:0006188	IMP biosynthetic process	3/632	15/28891	0.00389554	0.02756	0.0197875	Gart/Aprt/Pfas	3
GO:0006999	nuclear pore organization	3/632	15/28891	0.00389554	0.02756	0.0197875	Nup93/Fxr1/Nup35	3
GO:0007194	negative regulation of adenylate cyclase activity	3/632	15/28891	0.00389554	0.02756	0.0197875	Akap5/Npr3/Palm	3
GO:0033147	negative regulation of intracellular estrogen receptor signaling pathway	3/632	15/28891	0.00389554	0.02756	0.0197875	Kank2/Strn3/Cnot1	3
GO:0051645	Golgi localization	3/632	15/28891	0.00389554	0.02756	0.0197875	Hook3/Ripor1/Golga2	3
GO:0099550	trans-synaptic signaling, modulating synaptic transmission	3/632	15/28891	0.00389554	0.02756	0.0197875	Gucy1b1/Gucy1a1/Nptn	3
GO:1901978	positive regulation of cell cycle checkpoint	3/632	15/28891	0.00389554	0.02756	0.0197875	Tpr/Ccar2/Map3k20	3
GO:0009913	epidermal cell differentiation	13/632	252/28891	0.00390266	0.0275675	0.0197928	Ppl/Ptgs1/Rock1/Srsf6/Hdac1/Hdac2/Macroh2a1/Palld/Scrib/Scel/Evpl/Dsp/Tgm1	13
GO:0051208	sequestering of calcium ion	9/632	141/28891	0.00394654	0.0278189	0.0199733	Plcb3/Plcd1/Itgb3/Letm1/Ero1a/Itgav/Dmd/Thy1/Casq2	9
GO:0001919	regulation of receptor recycling	4/632	30/28891	0.00395663	0.0278189	0.0199733	Vamp3/Eps15/Ece1/Scrib	4
GO:1990000	amyloid fibril formation	4/632	30/28891	0.00395663	0.0278189	0.0199733	B2m/Pfdn2/Mapt/Pfdn5	4
GO:0006940	regulation of smooth muscle contraction	6/632	69/28891	0.00399631	0.0280545	0.0201425	Atp1a2/Gucy1a1/Ptgs1/Calcrl/Prkg1/Tnni3	6
GO:0070663	regulation of leukocyte proliferation	15/632	313/28891	0.00403328	0.0282649	0.0202935	Spta1/H2-K1/Ctnnb1/Cnn2/Prkar1a/H2-Aa/Lgals9/Cd38/Pde5a/Efnb1/Ptk2/Scrib/Dlg1/Stat5b/Nck1	15
GO:0014909	smooth muscle cell migration	8/632	116/28891	0.00403873	0.0282649	0.0202935	Ilk/Postn/Crk/Itgb3/Ptk2/Prkg1/Tmsb4x/Stat5b	8
GO:0002703	regulation of leukocyte mediated immunity	15/632	314/28891	0.00415291	0.0290193	0.0208352	H2-K1/Crk/Cadm1/B2m/Lamp1/Lgals9/Cr1l/Vamp8/Stat5b/Bst2/Tap1/Mavs/Tap2/Cd177/Nppa	15
GO:0048762	mesenchymal cell differentiation	13/632	254/28891	0.00416964	0.0290914	0.020887	Fermt2/Ctnnb1/Tgfb1i1/Dag1/Eng/Epb41l5/Rock1/Glipr2/Hdac2/Efnb1/Ptk2/Pef1/Trip10	13
GO:0061351	neural precursor cell proliferation	12/632	225/28891	0.00418988	0.0291872	0.0209557	Ilk/Ctnnb1/Lims1/Afdn/Lims2/Shank3/Hook3/Nes/Ndufs2/Arhgef2/Eml1/Numb	12
GO:0007009	plasma membrane organization	10/632	169/28891	0.00419622	0.0291872	0.0209557	Sptb/Prx/Spta1/S100a10/Bin2/Plscr3/Ank3/Csrp3/Ano6/Bin1	10
GO:0006998	nuclear envelope organization	5/632	49/28891	0.00425132	0.0293458	0.0210696	Sun2/Tor1aip1/Nup93/Zmpste24/Emd	5
GO:0031111	negative regulation of microtubule polymerization or depolymerization	5/632	49/28891	0.00425132	0.0293458	0.0210696	Cdh5/Arhgef7/Arhgef2/Specc1l/Hdgfl3	5
GO:1900077	negative regulation of cellular response to insulin stimulus	5/632	49/28891	0.00425132	0.0293458	0.0210696	Tns2/Prkaa1/Pip4k2b/Pip4k2a/Nck1	5
GO:1990089	response to nerve growth factor	5/632	49/28891	0.00425132	0.0293458	0.0210696	Rab35/Crk/Dync1li2/Acap2/Dlg1	5
GO:1990090	cellular response to nerve growth factor stimulus	5/632	49/28891	0.00425132	0.0293458	0.0210696	Rab35/Crk/Dync1li2/Acap2/Dlg1	5
GO:0044703	multi-organism reproductive process	11/632	197/28891	0.00425841	0.0293501	0.0210727	Ptgis/Hpgd/Arhgdib/Thbd/Itgb3/Lgals9/Dazap1/Cr1l/Stat5b/Mmp9/Nppa	11
GO:0032760	positive regulation of tumor necrosis factor production	9/632	143/28891	0.00432861	0.0297887	0.0213876	H2-K1/Akap12/Lgals9/Hdac2/Ptpn11/Pik3r1/Arhgef2/Mavs/Cybb	9
GO:0060485	mesenchyme development	15/632	316/28891	0.00440087	0.0302402	0.0217117	Fermt2/Ctnnb1/Tgfb1i1/Dag1/Ptk7/Nckap1/Eng/Epb41l5/Rock1/Glipr2/Hdac2/Efnb1/Ptk2/Pef1/Trip10	15
GO:0006779	porphyrin-containing compound biosynthetic process	4/632	31/28891	0.00446532	0.0305444	0.0219302	Sptb/Spta1/Ank1/Hmbs	4
GO:0033014	tetrapyrrole biosynthetic process	4/632	31/28891	0.00446532	0.0305444	0.0219302	Sptb/Spta1/Ank1/Hmbs	4
GO:0046628	positive regulation of insulin receptor signaling pathway	4/632	31/28891	0.00446532	0.0305444	0.0219302	Marcks/Opa1/Ptpn11/Sorbs1	4
GO:0042129	regulation of T cell proliferation	12/632	227/28891	0.00449354	0.0306912	0.0220356	Spta1/H2-K1/Ctnnb1/Prkar1a/H2-Aa/Lgals9/Pde5a/Efnb1/Scrib/Dlg1/Stat5b/Nck1	12
GO:0050878	regulation of body fluid levels	16/632	348/28891	0.00452488	0.0308589	0.022156	Thbd/Itgb3/Rap2b/Stxbp3/F13a1/Vwf/Ap3b1/Aprt/Vamp8/Entpd2/Prkg1/Alox12/Stat5b/Plek/Ano6/Npr3	16
GO:0061025	membrane fusion	10/632	171/28891	0.00455705	0.0310317	0.02228	Gnai3/Vamp3/Stx12/Vamp8/Stx8/Stx3/Stx11/Pip4k2b/Pip4k2a/Eea1	10
GO:0046578	regulation of Ras protein signal transduction	11/632	199/28891	0.00459171	0.031206	0.0224052	Rasip1/Itga3/Ppp2cb/Kank2/Arrb1/Arhgdib/Crk/Kras/Cyth3/Arhgef2/Ripor1	11
GO:0008347	glial cell migration	6/632	71/28891	0.00460326	0.031206	0.0224052	Ctnnb1/Sun2/Arhgef7/Scrib/Srgap2/Crkl	6
GO:0098900	regulation of action potential	6/632	71/28891	0.00460326	0.031206	0.0224052	Cxadr/Dlg1/Ank3/Bin1/Cacna2d1/Dsp	6
GO:0002475	antigen processing and presentation via MHC class Ib	5/632	50/28891	0.00464029	0.0312703	0.0224514	H2-K1/B2m/Ap3b1/Ap3d1/Tap2	5
GO:0002483	antigen processing and presentation of endogenous peptide antigen	5/632	50/28891	0.00464029	0.0312703	0.0224514	H2-K1/Tapbp/B2m/Tap1/Tap2	5
GO:0007157	heterophilic cell-cell adhesion via plasma membrane cell adhesion molecules	5/632	50/28891	0.00464029	0.0312703	0.0224514	Mcam/Lgals1/Cadm1/Lgals9/Cxadr	5
GO:0045663	positive regulation of myoblast differentiation	5/632	50/28891	0.00464029	0.0312703	0.0224514	Ilk/Actl6a/Pik3r1/Smarcc2/Csrp3	5
GO:0031331	positive regulation of cellular catabolic process	16/632	349/28891	0.00464943	0.0312855	0.0224623	Gnai3/Fabp1/Rock1/Prkaa1/Cpt1a/Rida/Bag3/Fxr1/Pip4k2b/Gtpbp1/Zc3hav1/Mtdh/Pip4k2a/Cnot1/Abhd5/Ufl1	16
GO:0010657	muscle cell apoptotic process	8/632	119/28891	0.00471177	0.0314622	0.0225891	Ilk/Arrb1/Pcmt1/Qki/Alox12/Pik3r1/Bag3/Trip10	8
GO:0002091	negative regulation of receptor internalization	3/632	16/28891	0.00471725	0.0314622	0.0225891	Lrpap1/Ankrd13a/Ubqln2	3
GO:0060788	ectodermal placode formation	3/632	16/28891	0.00471725	0.0314622	0.0225891	Ctnnb1/Hdac1/Hdac2	3
GO:0071697	ectodermal placode morphogenesis	3/632	16/28891	0.00471725	0.0314622	0.0225891	Ctnnb1/Hdac1/Hdac2	3
GO:0072672	neutrophil extravasation	3/632	16/28891	0.00471725	0.0314622	0.0225891	Pecam1/Prtn3/Cd177	3
GO:1902514	regulation of calcium ion transmembrane transport via high voltage-gated calcium channel	3/632	16/28891	0.00471725	0.0314622	0.0225891	Bin1/Cacna2d1/Nppa	3
GO:1903557	positive regulation of tumor necrosis factor superfamily cytokine production	9/632	145/28891	0.00473892	0.0315604	0.0226596	H2-K1/Akap12/Lgals9/Hdac2/Ptpn11/Pik3r1/Arhgef2/Mavs/Cybb	9
GO:0003205	cardiac chamber development	11/632	200/28891	0.00476595	0.03162	0.0227024	Ap2b1/Ctnnb1/Ptk7/Matr3/Eng/Tnnt2/Myh6/Tnni3/Zmpste24/Mybpc3/Dsp	11
GO:0044270	cellular nitrogen compound catabolic process	19/632	446/28891	0.00476875	0.03162	0.0227024	Aifm1/Rock1/Pde5a/Elob/Lrpprc/Carhsp1/Qki/Entpd2/Rida/Gspt1/Fxr1/Gtpbp1/Ncf2/Zc3hav1/Cnot1/Mtrex/Edc4/Xrn2/Thrap3	19
GO:0046700	heterocycle catabolic process	19/632	446/28891	0.00476875	0.03162	0.0227024	Aifm1/Rock1/Pde5a/Elob/Lrpprc/Carhsp1/Qki/Entpd2/Rida/Gspt1/Fxr1/Gtpbp1/Ncf2/Zc3hav1/Cnot1/Mtrex/Edc4/Xrn2/Thrap3	19
GO:0048644	muscle organ morphogenesis	7/632	95/28891	0.00487798	0.0322971	0.0231885	Ctnnb1/Eng/Tnnt2/Myh6/Tnni3/Mybpc3/Dsp	7
GO:0097553	calcium ion transmembrane import into cytosol	11/632	201/28891	0.00494539	0.0326957	0.0234748	Akap5/Plcb3/Plcd1/Itgb3/Letm1/Ero1a/Itgav/Dmd/Thy1/Casq2/Cacna2d1	11
GO:0055006	cardiac cell development	8/632	120/28891	0.00495422	0.0327065	0.0234825	Pdlim5/Sgcd/Hdac2/Cxadr/Myh6/Csrp3/Zmpste24/Trip10	8
GO:0000096	sulfur amino acid metabolic process	4/632	32/28891	0.00501625	0.033068	0.023742	Cps1/Mmut/Bhmt/Apip	4
GO:0030219	megakaryocyte differentiation	5/632	51/28891	0.00505388	0.0331716	0.0238164	Abi1/Ptpn11/Wasf2/Pip4k2a/Uba5	5
GO:0045953	negative regulation of natural killer cell mediated cytotoxicity	5/632	51/28891	0.00505388	0.0331716	0.0238164	H2-K1/Crk/Lgals9/Tap1/Tap2	5
GO:2000404	regulation of T cell migration	5/632	51/28891	0.00505388	0.0331716	0.0238164	Crk/Itgb3/Lgals9/Cd200/Crkl	5
GO:0034248	regulation of amide metabolic process	20/632	482/28891	0.00512552	0.0335932	0.0241192	Spon1/Rplp1/Rock1/Rps27l/Tpr/Cnbp/Lrpprc/Qki/Scrib/Rida/Dnajc3/Khdrbs1/Gspt1/Fxr1/Map3k20/Bin1/Nck1/Cnot1/Trim3/Eif5b	20
GO:0055074	calcium ion homeostasis	16/632	353/28891	0.00517594	0.0338451	0.0243	Immt/Cdh5/Plcb3/Plcd1/Itgb3/Nptn/Sgcd/Letm1/Ero1a/Itgav/Tnni3/Dmd/Thy1/Csrp3/Casq2/Afg3l2	16
GO:0051592	response to calcium ion	9/632	147/28891	0.00517884	0.0338451	0.0243	Slc25a12/Akap5/Add1/Slc25a13/Plcd1/Tnnt2/Prkaa1/Slc25a24/Pef1	9
GO:0030198	extracellular matrix organization	15/632	322/28891	0.00521795	0.0340027	0.0244132	Serpinh1/Postn/Dag1/Nid1/Col18a1/Itgb3/Mfap4/Eng/Itga8/Ptk2/Ero1a/Dnajb6/P4ha1/Mmp9/Exoc8	15
GO:0042254	ribosome biogenesis	15/632	322/28891	0.00521795	0.0340027	0.0244132	Rps12/Rps17/Sbds/Rps27/Rps27l/Rpl35/Mybbp1a/Rps21/Nop56/Rps24/Fbl/Nop58/Gar1/Mtrex/Eif5b	15
GO:0006417	regulation of translation	18/632	418/28891	0.00531101	0.0345596	0.024813	Rplp1/Rock1/Rps27l/Tpr/Cnbp/Lrpprc/Qki/Scrib/Rida/Dnajc3/Khdrbs1/Gspt1/Fxr1/Map3k20/Nck1/Cnot1/Trim3/Eif5b	18
GO:0045229	external encapsulating structure organization	15/632	323/28891	0.00536535	0.0348633	0.025031	Serpinh1/Postn/Dag1/Nid1/Col18a1/Itgb3/Mfap4/Eng/Itga8/Ptk2/Ero1a/Dnajb6/P4ha1/Mmp9/Exoc8	15
GO:0002716	negative regulation of natural killer cell mediated immunity	5/632	52/28891	0.00549292	0.0355397	0.0255167	H2-K1/Crk/Lgals9/Tap1/Tap2	5
GO:0033013	tetrapyrrole metabolic process	5/632	52/28891	0.00549292	0.0355397	0.0255167	Sptb/Spta1/Ank1/Hmbs/Clybl	5
GO:0034605	cellular response to heat	5/632	52/28891	0.00549292	0.0355397	0.0255167	Rbbp7/Tpr/Bag3/Mapt/Slu7	5
GO:0043062	extracellular structure organization	15/632	324/28891	0.00551611	0.0356389	0.0255879	Serpinh1/Postn/Dag1/Nid1/Col18a1/Itgb3/Mfap4/Eng/Itga8/Ptk2/Ero1a/Dnajb6/P4ha1/Mmp9/Exoc8	15
GO:0009156	ribonucleoside monophosphate biosynthetic process	4/632	33/28891	0.00561096	0.0357605	0.0256752	Gart/Impdh1/Aprt/Pfas	4
GO:0010922	positive regulation of phosphatase activity	4/632	33/28891	0.00561096	0.0357605	0.0256752	Itga1/Ppp1r12a/Rock1/Plek	4
GO:0035987	endodermal cell differentiation	4/632	33/28891	0.00561096	0.0357605	0.0256752	Ctnnb1/Grb2/Macroh2a1/Itgav	4
GO:0051642	centrosome localization	4/632	33/28891	0.00561096	0.0357605	0.0256752	Fhod1/Sun2/Dync1li2/Dlg1	4
GO:0099637	neurotransmitter receptor transport	4/632	33/28891	0.00561096	0.0357605	0.0256752	Akap5/Scrib/Ap3d1/Stx3	4
GO:0006734	NADH metabolic process	3/632	17/28891	0.00563589	0.0357605	0.0256752	Ogdh/Gpd2/Idh3g	3
GO:0031280	negative regulation of cyclase activity	3/632	17/28891	0.00563589	0.0357605	0.0256752	Akap5/Npr3/Palm	3
GO:0046112	nucleobase biosynthetic process	3/632	17/28891	0.00563589	0.0357605	0.0256752	Gart/Cps1/Aprt	3
GO:0061577	calcium ion transmembrane transport via high voltage-gated calcium channel	3/632	17/28891	0.00563589	0.0357605	0.0256752	Bin1/Cacna2d1/Nppa	3
GO:0071816	tail-anchored membrane protein insertion into ER membrane	3/632	17/28891	0.00563589	0.0357605	0.0256752	Sgta/Emc2/Emc1	3
GO:0086012	membrane depolarization during cardiac muscle cell action potential	3/632	17/28891	0.00563589	0.0357605	0.0256752	Slmap/Ank3/Cacna2d1	3
GO:0008333	endosome to lysosome transport	6/632	74/28891	0.00563728	0.0357605	0.0256752	Hook3/Ap3d1/Stx8/Hgs/Bin1/Snx27	6
GO:0048662	negative regulation of smooth muscle cell proliferation	6/632	74/28891	0.00563728	0.0357605	0.0256752	Ilk/Ogn/Sf1/Prkg1/Pik3r1/Npr3	6
GO:0044242	cellular lipid catabolic process	12/632	234/28891	0.00569766	0.0360931	0.025914	Etfdh/Plcb3/Cps1/Fabp1/Cpt2/Pck2/Crat/Cpt1a/Mgll/Eci2/Lypla2/Abhd5	12
GO:0045685	regulation of glial cell differentiation	7/632	98/28891	0.00577647	0.0365414	0.0262359	Ctnnb1/Dag1/Hdac1/Hdac2/Qki/Prpf19/Bin1	7
GO:1903532	positive regulation of secretion by cell	17/632	390/28891	0.00590135	0.0372795	0.0267658	Arrb1/Prkar1a/Oxct1/S100a10/Plcd1/Lamp1/Cd38/Pck2/Ptpn11/Vamp8/Arhgef7/Hgs/Cd2ap/Rab27b/Cd177/Nppa/Pfkfb2	17
GO:0001881	receptor recycling	5/632	53/28891	0.0059582	0.0373787	0.026837	Ehd3/Vamp3/Eps15/Ece1/Scrib	5
GO:0008089	anterograde axonal transport	5/632	53/28891	0.0059582	0.0373787	0.026837	Rab21/Ap3b1/Ap3d1/Ank3/Rab27b	5
GO:0019883	antigen processing and presentation of endogenous antigen	5/632	53/28891	0.0059582	0.0373787	0.026837	H2-K1/Tapbp/B2m/Tap1/Tap2	5
GO:0021879	forebrain neuron differentiation	5/632	53/28891	0.0059582	0.0373787	0.026837	Ubb/Ogdh/Uqcrq/B2m/Shank3	5
GO:0045907	positive regulation of vasoconstriction	5/632	53/28891	0.0059582	0.0373787	0.026837	Ptgs1/Add3/Cd38/Pde5a/Mgll	5
GO:0006874	intracellular calcium ion homeostasis	15/632	327/28891	0.00598904	0.0375203	0.0269387	Immt/Cdh5/Plcb3/Plcd1/Itgb3/Nptn/Letm1/Ero1a/Itgav/Tnni3/Dmd/Thy1/Csrp3/Casq2/Afg3l2	15
GO:0051924	regulation of calcium ion transport	14/632	296/28891	0.00600108	0.0375439	0.0269557	Ehd3/Atp1a2/Ctnnb1/Epb41/Gnao1/Akap5/Itgb3/Dmd/Thy1/Casq2/Bin1/Cacna2d1/Nppa/Homer3	14
GO:0001570	vasculogenesis	7/632	99/28891	0.00610182	0.0381217	0.0273705	Ctnnb1/Rasip1/Cd34/Eng/Ptk2/Qki/Tnni3	7
GO:0034765	regulation of monoatomic ion transmembrane transport	20/632	490/28891	0.00611267	0.038137	0.0273815	Ehd3/Atp1a2/Gnb2/Akap5/Itgb3/Shank3/Slmap/Dlg1/Dmd/Ank3/Glrx/Thy1/Casq2/Ano6/Bin1/Snx27/Cacna2d1/Cybb/Mmp9/Nppa	20
GO:0007097	nuclear migration	4/632	34/28891	0.00625089	0.0387863	0.0278477	Fhod1/Sun2/Hook3/Ptk2	4
GO:0045943	positive regulation of transcription by RNA polymerase I	4/632	34/28891	0.00625089	0.0387863	0.0278477	Mybbp1a/Dek/Sf3b1/Ubtf	4
GO:0052652	cyclic purine nucleotide metabolic process	4/632	34/28891	0.00625089	0.0387863	0.0278477	Gucy1b1/Gucy1a1/Pde5a/Nppa	4
GO:0061842	microtubule organizing center localization	4/632	34/28891	0.00625089	0.0387863	0.0278477	Fhod1/Sun2/Dync1li2/Dlg1	4
GO:0070661	leukocyte proliferation	18/632	425/28891	0.00627043	0.0388544	0.0278966	Spta1/H2-K1/Ctnnb1/Cnn2/Prkar1a/Impdh1/H2-Aa/Lgals9/Cd38/Pde5a/Efnb1/Cd151/Ptk2/Scrib/Dlg1/Stat5b/Nck1/Npr3	18
GO:0030258	lipid modification	11/632	208/28891	0.00635616	0.039332	0.0282395	Fmo1/Etfdh/Fabp1/Agk/Cpt2/Prkaa1/Crat/Cpt1a/Eci2/Alox12/Plpp3	11
GO:1904705	regulation of vascular associated smooth muscle cell proliferation	6/632	76/28891	0.00641474	0.0395923	0.0284263	Gnai3/Hpgd/Calcrl/Prkg1/Ldlrap1/Mmp9	6
GO:0001558	regulation of cell growth	19/632	459/28891	0.00642488	0.0395923	0.0284263	Macf1/Ilk/Ndufs3/Rbbp7/Afdn/Crk/Rab21/Cd38/Ndufa13/Ppt1/Ccar2/Mgll/Ptk2/Bst2/Spag9/Trip10/Mapt/Crkl/Nppa	19
GO:0035418	protein localization to synapse	7/632	100/28891	0.00644063	0.0395923	0.0284263	Dag1/Klc1/Scrib/Dlg1/Stx3/Mapt/Rab27b	7
GO:0035088	establishment or maintenance of apical/basal cell polarity	5/632	54/28891	0.00645052	0.0395923	0.0284263	Ilk/Ptk7/Lin7c/Scrib/Dlg1	5
GO:0042307	positive regulation of protein import into nucleus	5/632	54/28891	0.00645052	0.0395923	0.0284263	Akap5/Tpr/Pik3r1/Bag3/Mavs	5
GO:0061245	establishment or maintenance of bipolar cell polarity	5/632	54/28891	0.00645052	0.0395923	0.0284263	Ilk/Ptk7/Lin7c/Scrib/Dlg1	5
GO:0045945	positive regulation of transcription by RNA polymerase III	3/632	18/28891	0.00665433	0.0406236	0.0291668	Mybbp1a/Dek/Sf3b1	3
GO:0061709	reticulophagy	3/632	18/28891	0.00665433	0.0406236	0.0291668	Ufm1/Uba5/Ufl1	3
GO:0071696	ectodermal placode development	3/632	18/28891	0.00665433	0.0406236	0.0291668	Ctnnb1/Hdac1/Hdac2	3
GO:1901881	positive regulation of protein depolymerization	3/632	18/28891	0.00665433	0.0406236	0.0291668	Nes/Plek/Carmil1	3
GO:0090100	positive regulation of transmembrane receptor protein serine/threonine kinase signaling pathway	7/632	101/28891	0.00679325	0.041416	0.0297358	Ilk/Cdh5/Tgfb1i1/Eng/Lgals9/Itga8/Nup93	7
GO:0006635	fatty acid beta-oxidation	6/632	77/28891	0.00683138	0.041537	0.0298226	Etfdh/Fabp1/Cpt2/Crat/Cpt1a/Eci2	6
GO:0042982	amyloid precursor protein metabolic process	6/632	77/28891	0.00683138	0.041537	0.0298226	Spon1/Rock1/Tmcc2/Dlg1/Bin1/Ldlrap1	6
GO:0042098	T cell proliferation	13/632	270/28891	0.00687796	0.0417643	0.0299858	Spta1/H2-K1/Ctnnb1/Prkar1a/H2-Aa/Lgals9/Pde5a/Efnb1/Cd151/Scrib/Dlg1/Stat5b/Nck1	13
GO:0050764	regulation of phagocytosis	8/632	127/28891	0.00692865	0.0417905	0.0300046	Hck/Cnn2/Lman2/Appl1/Ptk2/Itgav/Ano6/Prtn3	8
GO:0009187	cyclic nucleotide metabolic process	4/632	35/28891	0.00693748	0.0417905	0.0300046	Gucy1b1/Gucy1a1/Pde5a/Nppa	4
GO:0034110	regulation of homotypic cell-cell adhesion	4/632	35/28891	0.00693748	0.0417905	0.0300046	Lgals1/Prkg1/Alox12/Ank3	4
GO:0048714	positive regulation of oligodendrocyte differentiation	4/632	35/28891	0.00693748	0.0417905	0.0300046	Dag1/Hdac1/Hdac2/Qki	4
GO:0060306	regulation of membrane repolarization	4/632	35/28891	0.00693748	0.0417905	0.0300046	Zmpste24/Casq2/Cacna2d1/Nppa	4
GO:1905898	positive regulation of response to endoplasmic reticulum stress	4/632	35/28891	0.00693748	0.0417905	0.0300046	Sgta/Pik3r1/Ubqln2/Nck1	4
GO:0031113	regulation of microtubule polymerization	5/632	55/28891	0.00697067	0.0419348	0.0301082	Cdh5/Clip1/Arhgef7/Ckap5/Mapt	5
GO:0001676	long-chain fatty acid metabolic process	8/632	128/28891	0.00725315	0.0435765	0.0312869	Ptgs1/Acot9/Acad9/Cpt2/Cpt1a/Mgll/Qki/Alox12	8
GO:0007193	adenylate cyclase-inhibiting G protein-coupled receptor signaling pathway	6/632	78/28891	0.00726727	0.0436036	0.0313064	Gnai3/Akap5/Akap12/Itgb3/Npr3/Palm	6
GO:0044706	multi-multicellular organism process	11/632	212/28891	0.00729357	0.0437037	0.0313783	Ptgis/Hpgd/Arhgdib/Thbd/Itgb3/Lgals9/Dazap1/Cr1l/Stat5b/Mmp9/Nppa	11
GO:0071496	cellular response to external stimulus	15/632	335/28891	0.00741146	0.0443516	0.0318434	Atp1a2/Ctnnb1/Postn/Cnn2/Kank2/Itga6/Dag1/Mybbp1a/Sec13/Prkaa1/Ptpn11/Bag3/Gsdmd/Ripor1/Mmp9	15
GO:0007062	sister chromatid cohesion	5/632	56/28891	0.00751942	0.0447741	0.0321468	Ctnnb1/Macroh2a1/Smc1a/Smc3/Pds5b	5
GO:0010828	positive regulation of glucose transmembrane transport	5/632	56/28891	0.00751942	0.0447741	0.0321468	Appl1/Ptpn11/Sorbs1/Ocln/Aoc3	5
GO:0099084	postsynaptic specialization organization	5/632	56/28891	0.00751942	0.0447741	0.0321468	Crk/Cadm1/Itgb3/Shank3/Crkl	5
GO:0002704	negative regulation of leukocyte mediated immunity	7/632	103/28891	0.00754121	0.0447741	0.0321468	H2-K1/Crk/Lgals9/Cr1l/Bst2/Tap1/Tap2	7
GO:0045921	positive regulation of exocytosis	7/632	103/28891	0.00754121	0.0447741	0.0321468	S100a10/Lamp1/Vamp8/Hgs/Rab27b/Cd177/Nppa	7
GO:1900182	positive regulation of protein localization to nucleus	7/632	103/28891	0.00754121	0.0447741	0.0321468	Fermt2/Akap5/Tpr/Pik3r1/Bag3/Mavs/Cd2ap	7
GO:0003073	regulation of systemic arterial blood pressure	8/632	129/28891	0.00758899	0.0449989	0.0323082	Postn/Plcb3/Ddah1/Eng/Ece1/Tnni3/Smtn/Nppa	8
GO:0001822	kidney development	15/632	336/28891	0.00760679	0.0450457	0.0323418	Ap2b1/Ap1b1/Ilk/Ctnnd1/Ctnnb1/Itga3/Kank2/Tns2/Nid1/Ptk7/Itgb3/Itga8/Dlg1/Zmpste24/Mmp9	15
GO:0032369	negative regulation of lipid transport	4/632	36/28891	0.0076721	0.0450798	0.0323663	Itgb3/Ptpn11/Itgav/Atp5pf	4
GO:0032607	interferon-alpha production	4/632	36/28891	0.0076721	0.0450798	0.0323663	Ap3b1/Ap3d1/Mavs/Zc3hav1	4
GO:0043094	cellular metabolic compound salvage	4/632	36/28891	0.0076721	0.0450798	0.0323663	Impdh1/Aprt/Bhmt/Apip	4
GO:0046677	response to antibiotic	4/632	36/28891	0.0076721	0.0450798	0.0323663	Ppp2cb/Rpl23/Hdac2/Aoc3	4
GO:0090075	relaxation of muscle	4/632	36/28891	0.0076721	0.0450798	0.0323663	Gucy1a1/Camk2g/Pde5a/Prkg1	4
GO:1900078	positive regulation of cellular response to insulin stimulus	4/632	36/28891	0.0076721	0.0450798	0.0323663	Marcks/Opa1/Ptpn11/Sorbs1	4
GO:0006851	mitochondrial calcium ion transmembrane transport	3/632	19/28891	0.00777512	0.0451017	0.032382	Letm1/Opa1/Afg3l2	3
GO:0045986	negative regulation of smooth muscle contraction	3/632	19/28891	0.00777512	0.0451017	0.032382	Gucy1a1/Calcrl/Prkg1	3
GO:0051350	negative regulation of lyase activity	3/632	19/28891	0.00777512	0.0451017	0.032382	Akap5/Npr3/Palm	3
GO:0060396	growth hormone receptor signaling pathway	3/632	19/28891	0.00777512	0.0451017	0.032382	Ptk2/Stat5b/Pik3r1	3
GO:0071378	cellular response to growth hormone stimulus	3/632	19/28891	0.00777512	0.0451017	0.032382	Ptk2/Stat5b/Pik3r1	3
GO:1901569	fatty acid derivative catabolic process	3/632	19/28891	0.00777512	0.0451017	0.032382	Hpgd/Oxct1/Lypla2	3
GO:1902236	negative regulation of endoplasmic reticulum stress-induced intrinsic apoptotic signaling pathway	3/632	19/28891	0.00777512	0.0451017	0.032382	Hyou1/Opa1/Txndc12	3
GO:1902430	negative regulation of amyloid-beta formation	3/632	19/28891	0.00777512	0.0451017	0.032382	Spon1/Rock1/Bin1	3
GO:1903232	melanosome assembly	3/632	19/28891	0.00777512	0.0451017	0.032382	Ap1b1/Ap3b1/Ap3d1	3
GO:2000651	positive regulation of sodium ion transmembrane transporter activity	3/632	19/28891	0.00777512	0.0451017	0.032382	Dmd/Ank3/Glrx	3
GO:0051648	vesicle localization	11/632	214/28891	0.007801	0.0451941	0.0324483	Ctnnb1/Myo1b/Myo1d/Trappc3/Ap3b1/Scrib/Ap3d1/Pef1/Exoc3/Hgs/Exoc8	11
GO:1903828	negative regulation of protein localization	12/632	244/28891	0.00784716	0.0454036	0.0325987	Gnao1/Snx12/Erp29/Cd200/Macroh2a1/Ptpn11/Cldn18/Bag3/Ufm1/Ankrd13a/Mapt/Numb	12
GO:0071675	regulation of mononuclear cell migration	8/632	130/28891	0.00793639	0.0457498	0.0328473	Crk/Itgb3/Lgals9/Cd200/Ptk2/Ano6/Mospd2/Crkl	8
GO:0035967	cellular response to topologically incorrect protein	7/632	104/28891	0.00793722	0.0457498	0.0328473	Uggt1/Ero1a/Dnajc3/Pik3r1/Bag3/Nck1/Ufl1	7
GO:0045185	maintenance of protein location	7/632	104/28891	0.00793722	0.0457498	0.0328473	Ctnnd1/Mprip/Sun2/Lgals9/Tmsb4x/Ank3/Vps13c	7
GO:0001911	negative regulation of leukocyte mediated cytotoxicity	5/632	57/28891	0.00809753	0.0464968	0.0333836	H2-K1/Crk/Lgals9/Tap1/Tap2	5
GO:0006693	prostaglandin metabolic process	5/632	57/28891	0.00809753	0.0464968	0.0333836	Ptgis/Hpgd/Ptgs1/Ptgr2/Ces2c	5
GO:0043300	regulation of leukocyte degranulation	5/632	57/28891	0.00809753	0.0464968	0.0333836	Lamp1/Lgals9/Vamp8/Cd177/Nppa	5
GO:0006839	mitochondrial transport	9/632	158/28891	0.0081905	0.0469001	0.0336732	Aifm1/Samm50/Slc25a20/Agk/Ndufa13/Prkaa1/Slc25a24/Timm50/Bag3	9
GO:0010611	regulation of cardiac muscle hypertrophy	6/632	80/28891	0.00819875	0.0469001	0.0336732	Rock1/Pde5a/Lmcd1/Ptk2/Ece1/Trip10	6
GO:0042306	regulation of protein import into nucleus	6/632	80/28891	0.00819875	0.0469001	0.0336732	Akap5/Tpr/Pik3r1/Bag3/Ufm1/Mavs	6
GO:0071214	cellular response to abiotic stimulus	15/632	340/28891	0.00842957	0.0479493	0.0344265	Atp1a2/Ctnnb1/Cnn2/Dag1/Mfap4/Grb2/Letm1/Tnks1bp1/Ptpn11/Pik3r1/Bag3/Zmpste24/Map3k20/Palm/Mmp9	15
GO:0104004	cellular response to environmental stimulus	15/632	340/28891	0.00842957	0.0479493	0.0344265	Atp1a2/Ctnnb1/Cnn2/Dag1/Mfap4/Grb2/Letm1/Tnks1bp1/Ptpn11/Pik3r1/Bag3/Zmpste24/Map3k20/Palm/Mmp9	15
GO:0048638	regulation of developmental growth	17/632	405/28891	0.00844143	0.0479493	0.0344265	Macf1/Ilk/Afdn/Rab21/Hdac2/Cxadr/Eppk1/Myh6/Mgll/Ptk2/Dlg1/Stat5b/Spag9/Zmpste24/Trip10/Mapt/Afg3l2	17
GO:0010667	negative regulation of cardiac muscle cell apoptotic process	4/632	37/28891	0.00845606	0.0479493	0.0344265	Ilk/Pcmt1/Qki/Trip10	4
GO:0019934	cGMP-mediated signaling	4/632	37/28891	0.00845606	0.0479493	0.0344265	Gucy1b1/Gucy1a1/Prkg1/Nppa	4
GO:0043302	positive regulation of leukocyte degranulation	4/632	37/28891	0.00845606	0.0479493	0.0344265	Lamp1/Vamp8/Cd177/Nppa	4
GO:1902745	positive regulation of lamellipodium organization	4/632	37/28891	0.00845606	0.0479493	0.0344265	Nckap1/Pik3r1/Wasf2/Carmil1	4
GO:0042130	negative regulation of T cell proliferation	6/632	81/28891	0.00869529	0.0489981	0.0351795	Prkar1a/H2-Aa/Lgals9/Pde5a/Scrib/Dlg1	6
GO:0072665	protein localization to vacuole	6/632	81/28891	0.00869529	0.0489981	0.0351795	Ap3b1/M6pr/Ap3d1/Hgs/Vps13c/Vps36	6
GO:1990874	vascular associated smooth muscle cell proliferation	6/632	81/28891	0.00869529	0.0489981	0.0351795	Gnai3/Hpgd/Calcrl/Prkg1/Ldlrap1/Mmp9	6
GO:1903531	negative regulation of secretion by cell	10/632	188/28891	0.00870224	0.0489981	0.0351795	Gnao1/Ptgs1/Vamp3/Erp29/Lgals9/Cd200/Stxbp3/Ptpn11/Vamp8/Atp5pf	10
GO:0002474	antigen processing and presentation of peptide antigen via MHC class I	5/632	58/28891	0.00870574	0.0489981	0.0351795	H2-K1/Tapbp/B2m/Tap1/Tap2	5
GO:0060428	lung epithelium development	5/632	58/28891	0.00870574	0.0489981	0.0351795	Ctnnb1/Kras/Srsf6/Rbbp9/Numb	5
GO:0043502	regulation of muscle adaptation	7/632	106/28891	0.00877491	0.0493263	0.0354152	Srl/Rock1/Pde5a/Lmcd1/Ptk2/Ece1/Trip10	7
GO:0043523	regulation of neuron apoptotic process	14/632	310/28891	0.00883825	0.0496209	0.0356267	Ubb/Ilk/Ctnnb1/Hyou1/Itga1/Arrb1/Aifm1/Kras/Rock1/Ppt1/Ube2m/Nes/Ncf2/Dnajc5	14

## Sheet: Supp. Table 3
EV Only Proteins GO_BP_Pathways
ID	Description	GeneRatio	BgRatio	pvalue	p.adjust	qvalue	geneID	Count
GO:0002181	cytoplasmic translation	31/372	148/28891	1.44519e-28	5.46571e-25	4.03436e-25	Eif4a1/Rps16/Rpl7/Rps18/Rps4x/Rplp0/Rps9/Rpl4/Rpl6/Rpl13/Rpl18/Rpl8/Rps6/Rpl10a/Rps5/Rps8/Rpl11/Rpl15/Rpl14/Rpl7a/Rpl24/Rpl27/Rpl13a/Etf1/Rpl17/Rpl26/Rps15a/Rpl27a/Rps20/Rps7/Rpl31	31
GO:0140236	translation at presynapse	18/372	47/28891	2.03939e-22	3.04935e-19	2.25079e-19	Rps16/Rpl7/Rpl4/Rpl6/Rpl13/Rpl8/Rpl10a/Rps5/Rpl15/Rpl14/Rpl7a/Rpl24/Rpl27/Rpl13a/Rpl17/Rpl26/Rps15a/Rpl27a	18
GO:0140241	translation at synapse	18/372	48/28891	3.22512e-22	3.04935e-19	2.25079e-19	Rps16/Rpl7/Rpl4/Rpl6/Rpl13/Rpl8/Rpl10a/Rps5/Rpl15/Rpl14/Rpl7a/Rpl24/Rpl27/Rpl13a/Rpl17/Rpl26/Rps15a/Rpl27a	18
GO:0140242	translation at postsynapse	18/372	48/28891	3.22512e-22	3.04935e-19	2.25079e-19	Rps16/Rpl7/Rpl4/Rpl6/Rpl13/Rpl8/Rpl10a/Rps5/Rpl15/Rpl14/Rpl7a/Rpl24/Rpl27/Rpl13a/Rpl17/Rpl26/Rps15a/Rpl27a	18
GO:0006631	fatty acid metabolic process	29/372	463/28891	3.03891e-12	2.02612e-09	1.49553e-09	Cyp2a5/Acly/Cyp2b10/Cyb5a/Cyp4a12b/Cyp4a14/Aldh3a2/Cyp2s1/Acadm/Ubr4/Alox15/Acadvl/Erlin2/Etfa/Appl2/Pla2g4a/Prkar2b/Thnsl2/Acss2/Hadhb/Eci1/Ivd/Hsd17b10/Pam/Faah/Acsm1/Aacs/Decr1/Snca	29
GO:0009117	nucleotide metabolic process	30/372	497/28891	3.21437e-12	2.02612e-09	1.49553e-09	Nqo1/Xdh/Acly/Aldh1l1/Samhd1/Gpd1/Dlat/Atp1b1/Mapk1/Vnn1/Paics/Vdac1/Rhoa/Sucla2/Ak3/Acss2/Map2k1/Pdhb/Ctps2/Fcsk/Adss1/Acsm1/Pdha1/Naprt/Oas1a/Gmps/Shmt1/Papss1/Dera/Snca	30
GO:0044282	small molecule catabolic process	25/372	353/28891	7.18853e-12	3.88386e-09	2.86676e-09	Xdh/Aldh1l1/Got2/Pon3/Acadm/Acadvl/Adh1/Aldh6a1/Eno2/Etfa/Thnsl2/Hadhb/Eci1/Gale/Tkfc/Ivd/Hsd17b10/Npl/Faah/Nagk/Decr1/Shmt1/Dera/Renbp/Shmt2	25
GO:0072521	purine-containing compound metabolic process	27/372	479/28891	1.87554e-10	8.86663e-08	6.54466e-08	Nqo1/Xdh/Acly/Aldh1l1/Samhd1/Gpd1/Dlat/Atp1b1/Vnn1/Paics/Vdac1/Rhoa/Sucla2/Ak3/Acss2/Map2k1/Pdhb/Adss1/Acsm1/Pdha1/Naprt/Oas1a/Gmps/Shmt1/Papss1/Snca/Shmt2	27
GO:0016054	organic acid catabolic process	19/372	241/28891	4.12797e-10	1.5612e-07	1.15236e-07	Aldh1l1/Got2/Pon3/Acadm/Acadvl/Aldh6a1/Etfa/Thnsl2/Hadhb/Eci1/Ivd/Hsd17b10/Npl/Faah/Nagk/Decr1/Shmt1/Renbp/Shmt2	19
GO:0046395	carboxylic acid catabolic process	19/372	241/28891	4.12797e-10	1.5612e-07	1.15236e-07	Aldh1l1/Got2/Pon3/Acadm/Acadvl/Aldh6a1/Etfa/Thnsl2/Hadhb/Eci1/Ivd/Hsd17b10/Npl/Faah/Nagk/Decr1/Shmt1/Renbp/Shmt2	19
GO:0022613	ribonucleoprotein complex biogenesis	25/372	440/28891	7.64561e-10	2.6287e-07	1.9403e-07	Ddx21/Rps16/Rpl7/Ruvbl1/Rplp0/Rps9/Rpl6/Rps6/Rpl10a/Rps5/Rps8/Rpl11/Rpl14/Rpl7a/Rpl24/Rpl27/Rpl13a/Ipo4/Rpl26/Rps15a/Rps7/Ipo9/Rbmx/Eif2a/Snrpe	25
GO:0006163	purine nucleotide metabolic process	25/372	444/28891	9.20748e-10	2.90189e-07	2.14195e-07	Nqo1/Xdh/Acly/Aldh1l1/Samhd1/Gpd1/Dlat/Atp1b1/Vnn1/Paics/Vdac1/Rhoa/Sucla2/Ak3/Acss2/Map2k1/Pdhb/Adss1/Acsm1/Pdha1/Naprt/Oas1a/Gmps/Papss1/Snca	25
GO:0042254	ribosome biogenesis	21/372	322/28891	1.5798e-09	4.59601e-07	3.39242e-07	Ddx21/Rps16/Rpl7/Rplp0/Rps9/Rpl6/Rps6/Rpl10a/Rps5/Rps8/Rpl11/Rpl14/Rpl7a/Rpl24/Rpl27/Ipo4/Rpl26/Rps15a/Rps7/Ipo9/Eif2a	21
GO:0009165	nucleotide biosynthetic process	19/372	267/28891	2.29502e-09	6.19984e-07	4.57624e-07	Acly/Dlat/Mapk1/Paics/Vdac1/Ak3/Acss2/Map2k1/Pdhb/Ctps2/Fcsk/Adss1/Pdha1/Naprt/Oas1a/Gmps/Shmt1/Papss1/Snca	19
GO:1901293	nucleoside phosphate biosynthetic process	19/372	269/28891	2.59651e-09	6.54667e-07	4.83224e-07	Acly/Dlat/Mapk1/Paics/Vdac1/Ak3/Acss2/Map2k1/Pdhb/Ctps2/Fcsk/Adss1/Pdha1/Naprt/Oas1a/Gmps/Shmt1/Papss1/Snca	19
GO:0006520	amino acid metabolic process	19/372	272/28891	3.11803e-09	7.37024e-07	5.44014e-07	Mars1/Mri1/Eprs1/Got2/Lars1/Iars1/Asl/Aldh6a1/Etfa/Ass1/Thnsl2/Ivd/Hsd17b10/Ctps2/Kyat1/Adss1/Gmps/Shmt1/Shmt2	19
GO:0048193	Golgi vesicle transport	19/372	281/28891	5.32106e-09	1.18378e-06	8.73774e-07	Rab1b/Rab10/Rab8a/Rab14/Arf3/Arf4/Arf5/Rack1/Vapa/Bcap31/Sec23b/Snx2/Tmed10/Copg2/Ykt6/Ccdc22/Snx1/Trappc5/Arfgap3	19
GO:1904951	positive regulation of establishment of protein localization	21/372	362/28891	1.24759e-08	2.62132e-06	1.93486e-06	Asph/Cct3/Rac1/Myh10/Lrp1/Cdc42/Rack1/Mapk1/Lrp2/Src/Stim1/Gna11/Bcap31/Tmed10/Stom/Hnrnpm/Cdk5/Cib1/Ptpn23/Aacs/Kif3a	21
GO:0043254	regulation of protein-containing complex assembly	23/372	437/28891	1.55044e-08	3.08619e-06	2.27798e-06	Stmn1/Rac1/Cdc42/Psmc6/Rack1/Tfrc/Src/Alox15/Rhoa/Rhoc/Baiap2/Nek7/Eps8/Baiap2l1/Rpl13a/Eif4g1/Arhgap18/Arpc3/Vill/Bax/Faf1/Prune1/Snca	23
GO:0072522	purine-containing compound biosynthetic process	17/372	241/28891	1.83731e-08	3.47436e-06	2.5645e-06	Acly/Dlat/Paics/Vdac1/Ak3/Acss2/Map2k1/Pdhb/Adss1/Pdha1/Naprt/Oas1a/Gmps/Shmt1/Papss1/Snca/Shmt2	17
GO:0006091	generation of precursor metabolites and energy	24/372	484/28891	2.3433e-08	4.22018e-06	3.11501e-06	Gys1/Acly/Pgk2/Ugp2/Aldh1l1/Gpd1/Dlat/Acadm/Rhoa/Adh1/Aldoc/Sucla2/Eno2/Etfa/Phb2/Gale/Tkfc/Bax/Pdhb/Ppp1ca/Pdha1/Oas1a/Snca/Shmt2	24
GO:0007018	microtubule-based movement	23/372	449/28891	2.55311e-08	4.38904e-06	3.23965e-06	Pgk2/Apob/Cdc42/Dnah5/Copg2/Dnaaf5/Pafah1b1/Klc4/Ift74/Rsph9/Kif21a/Ift172/Ak7/Ift52/Map2k1/Ift81/Ift46/Lztfl1/Dnai2/Sfpq/Ccdc39/Kifap3/Kif3a	23
GO:0051222	positive regulation of protein transport	20/372	346/28891	2.95545e-08	4.85978e-06	3.58712e-06	Asph/Rac1/Myh10/Lrp1/Cdc42/Rack1/Mapk1/Lrp2/Src/Stim1/Gna11/Bcap31/Tmed10/Stom/Hnrnpm/Cdk5/Cib1/Ptpn23/Aacs/Kif3a	20
GO:0033866	nucleoside bisphosphate biosynthetic process	8/372	40/28891	3.76202e-08	5.47229e-06	4.03922e-06	Acly/Dlat/Vdac1/Acss2/Pdhb/Pdha1/Papss1/Snca	8
GO:0034030	ribonucleoside bisphosphate biosynthetic process	8/372	40/28891	3.76202e-08	5.47229e-06	4.03922e-06	Acly/Dlat/Vdac1/Acss2/Pdhb/Pdha1/Papss1/Snca	8
GO:0034033	purine nucleoside bisphosphate biosynthetic process	8/372	40/28891	3.76202e-08	5.47229e-06	4.03922e-06	Acly/Dlat/Vdac1/Acss2/Pdhb/Pdha1/Papss1/Snca	8
GO:0010038	response to metal ion	19/372	320/28891	4.3078e-08	6.03411e-06	4.45392e-06	Asph/Cyp2a5/Xdh/Cpne3/Mapk3/Mapk1/Tfrc/Alox15/Stim1/Plscr1/Pla2g4a/Nek7/Ass1/Cdk4/Pam/Ppp1ca/P2rx4/Hnrnpa1/Snca	19
GO:0044272	sulfur compound biosynthetic process	12/372	119/28891	4.79799e-08	6.24141e-06	4.60693e-06	Mri1/Fmo3/Acly/Dlat/Vdac1/Mat2a/Acss2/Pdhb/Mat2b/Pdha1/Papss1/Snca	12
GO:0035384	thioester biosynthetic process	7/372	28/28891	5.20273e-08	6.24141e-06	4.60693e-06	Acly/Dlat/Vdac1/Acss2/Pdhb/Pdha1/Snca	7
GO:0071616	acyl-CoA biosynthetic process	7/372	28/28891	5.20273e-08	6.24141e-06	4.60693e-06	Acly/Dlat/Vdac1/Acss2/Pdhb/Pdha1/Snca	7
GO:0016053	organic acid biosynthetic process	19/372	324/28891	5.24156e-08	6.24141e-06	4.60693e-06	Mri1/Fmo3/Acly/Cyp4a12b/Cyp4a14/Got2/Ubr4/Alox15/Acadvl/Erlin2/Asl/Pla2g4a/Ass1/Thnsl2/Acss2/Hsd17b10/Acsm1/Shmt1/Shmt2	19
GO:0019318	hexose metabolic process	17/372	259/28891	5.28094e-08	6.24141e-06	4.60693e-06	Pgk2/Gpd1/Dlat/Acadm/Src/Pgm2l1/Aldoc/Eno2/Apod/Gale/Tkfc/Ddb1/B4galt1/Pdhb/Pdha1/Oas1a/Nln	17
GO:0009259	ribonucleotide metabolic process	20/372	364/28891	6.79286e-08	7.78503e-06	5.7463e-06	Xdh/Acly/Dlat/Atp1b1/Vnn1/Paics/Vdac1/Rhoa/Sucla2/Ak3/Acss2/Map2k1/Pdhb/Ctps2/Adss1/Acsm1/Pdha1/Gmps/Papss1/Snca	20
GO:0045022	early endosome to late endosome transport	8/372	44/28891	8.28929e-08	9.22062e-06	6.80595e-06	Mapk3/Mapk1/Src/Rab5a/Vps11/Map2k1/Ptpn23/Snf8	8
GO:0019693	ribose phosphate metabolic process	20/372	373/28891	1.00976e-07	1.08301e-05	7.9939e-06	Xdh/Acly/Dlat/Atp1b1/Vnn1/Paics/Vdac1/Rhoa/Sucla2/Ak3/Acss2/Map2k1/Pdhb/Ctps2/Adss1/Acsm1/Pdha1/Gmps/Papss1/Snca	20
GO:2000641	regulation of early endosome to late endosome transport	6/372	19/28891	1.03089e-07	1.08301e-05	7.9939e-06	Mapk3/Mapk1/Src/Vps11/Map2k1/Ptpn23	6
GO:0072594	establishment of protein localization to organelle	22/372	452/28891	1.25498e-07	1.2828e-05	9.4686e-06	Ipo7/Vps25/Rab10/Cct3/Mapk1/Lrp2/Bcap31/Ddx5/Rala/Appl2/Ipo4/Apod/Phb2/Tnpo2/Bag6/Scarb2/Bax/Ipo9/Tomm34/Ptpn23/Tnpo3/Snf8	22
GO:0031334	positive regulation of protein-containing complex assembly	15/372	214/28891	1.38023e-07	1.35629e-05	1.00111e-05	Rac1/Psmc6/Rack1/Tfrc/Src/Alox15/Rhoa/Rhoc/Baiap2/Nek7/Baiap2l1/Eif4g1/Bax/Faf1/Snca	15
GO:0009150	purine ribonucleotide metabolic process	19/372	345/28891	1.39861e-07	1.35629e-05	1.00111e-05	Xdh/Acly/Dlat/Atp1b1/Vnn1/Paics/Vdac1/Rhoa/Sucla2/Ak3/Acss2/Map2k1/Pdhb/Adss1/Acsm1/Pdha1/Gmps/Papss1/Snca	19
GO:0006085	acetyl-CoA biosynthetic process	6/372	20/28891	1.45674e-07	1.37735e-05	1.01665e-05	Acly/Dlat/Vdac1/Acss2/Pdhb/Pdha1	6
GO:0098927	vesicle-mediated transport between endosomal compartments	8/372	48/28891	1.68746e-07	1.55657e-05	1.14894e-05	Mapk3/Mapk1/Src/Rab5a/Vps11/Map2k1/Ptpn23/Snf8	8
GO:0032956	regulation of actin cytoskeleton organization	19/372	351/28891	1.82546e-07	1.64378e-05	1.21331e-05	Stmn1/Rac1/Lrp1/Cdc42/Iqgap2/Alox15/Rhoa/Rhoc/Rhog/Baiap2/Coro1b/Rala/Eps8/Baiap2l1/Arhgap18/Arpc3/Vill/Pam/Arap1	19
GO:0046394	carboxylic acid biosynthetic process	18/372	321/28891	2.2924e-07	1.97884e-05	1.46063e-05	Mri1/Acly/Cyp4a12b/Cyp4a14/Got2/Ubr4/Alox15/Acadvl/Erlin2/Asl/Pla2g4a/Ass1/Thnsl2/Acss2/Hsd17b10/Acsm1/Shmt1/Shmt2	18
GO:0005996	monosaccharide metabolic process	17/372	287/28891	2.3022e-07	1.97884e-05	1.46063e-05	Pgk2/Gpd1/Dlat/Acadm/Src/Pgm2l1/Aldoc/Eno2/Apod/Gale/Tkfc/Ddb1/B4galt1/Pdhb/Pdha1/Oas1a/Nln	17
GO:1901605	alpha-amino acid metabolic process	14/372	194/28891	2.53022e-07	2.08028e-05	1.5355e-05	Mri1/Got2/Asl/Aldh6a1/Ass1/Thnsl2/Ivd/Hsd17b10/Ctps2/Kyat1/Adss1/Gmps/Shmt1/Shmt2	14
GO:2001242	regulation of intrinsic apoptotic signaling pathway	14/372	194/28891	2.53022e-07	2.08028e-05	1.5355e-05	Rack1/Muc1/Vnn1/Src/Bcap31/Plscr1/Rpl11/Rpl26/Map2k1/Rps7/Bax/Ybx3/Ikbkg/Sfpq	14
GO:0033865	nucleoside bisphosphate metabolic process	11/372	116/28891	3.27342e-07	2.4894e-05	1.83748e-05	Acly/Dlat/Vnn1/Vdac1/Sucla2/Acss2/Pdhb/Acsm1/Pdha1/Papss1/Snca	11
GO:0033875	ribonucleoside bisphosphate metabolic process	11/372	116/28891	3.27342e-07	2.4894e-05	1.83748e-05	Acly/Dlat/Vnn1/Vdac1/Sucla2/Acss2/Pdhb/Acsm1/Pdha1/Papss1/Snca	11
GO:0034032	purine nucleoside bisphosphate metabolic process	11/372	116/28891	3.27342e-07	2.4894e-05	1.83748e-05	Acly/Dlat/Vnn1/Vdac1/Sucla2/Acss2/Pdhb/Acsm1/Pdha1/Papss1/Snca	11
GO:0032970	regulation of actin filament-based process	20/372	402/28891	3.34182e-07	2.4894e-05	1.83748e-05	Stmn1/Rac1/Atp2a2/Lrp1/Cdc42/Iqgap2/Alox15/Rhoa/Rhoc/Rhog/Baiap2/Coro1b/Rala/Eps8/Baiap2l1/Arhgap18/Arpc3/Vill/Pam/Arap1	20
GO:0009112	nucleobase metabolic process	7/372	36/28891	3.35694e-07	2.4894e-05	1.83748e-05	Xdh/Mapk1/Paics/Aldh6a1/Ctps2/Shmt1/Shmt2	7
GO:0016482	cytosolic transport	13/372	170/28891	3.49775e-07	2.54394e-05	1.87774e-05	Rab14/Mapk3/Mapk1/Src/Snx2/Rab5a/Ykt6/Snx1/Vps11/Map2k1/Snx6/Ptpn23/Snf8	13
GO:0043648	dicarboxylic acid metabolic process	10/372	94/28891	3.84461e-07	2.69686e-05	1.99061e-05	Acly/Aldh1l1/Got2/Asl/Sucla2/Ass1/Adss1/Grhpr/Shmt1/Shmt2	10
GO:0006790	sulfur compound metabolic process	17/372	298/28891	3.90923e-07	2.69686e-05	1.99061e-05	Ahcyl2/Mri1/Fmo3/Xdh/Acly/Dlat/Vdac1/Sucla2/Mat2a/Acss2/Pdhb/Mat2b/Acsm1/Pdha1/Hnmt/Papss1/Snca	17
GO:0042176	regulation of protein catabolic process	19/372	369/28891	3.92193e-07	2.69686e-05	1.99061e-05	Nqo1/Lrp1/Psmd3/Rack1/Psmd1/Bcap31/Rpl11/Psme2/Snx1/Bag6/Vps11/Ddb1/Nrdc/Usp14/Snf8/Faf1/Eif2a/Snca/Fbxo22	19
GO:0006164	purine nucleotide biosynthetic process	15/372	233/28891	4.13495e-07	2.75354e-05	2.03245e-05	Acly/Dlat/Paics/Vdac1/Ak3/Acss2/Map2k1/Pdhb/Adss1/Pdha1/Naprt/Oas1a/Gmps/Papss1/Snca	15
GO:2001244	positive regulation of intrinsic apoptotic signaling pathway	9/372	73/28891	4.14997e-07	2.75354e-05	2.03245e-05	Rack1/Vnn1/Bcap31/Plscr1/Rpl11/Rpl26/Rps7/Bax/Sfpq	9
GO:0016197	endosomal transport	15/372	238/28891	5.41849e-07	3.53323e-05	2.60795e-05	Vps25/Rab10/Rab8a/Rab14/Cdc42/Lrp2/Snx2/Vps4b/Ykt6/Lrba/Ccdc22/Snx1/Snx6/Ptpn23/Snf8	15
GO:0042273	ribosomal large subunit biogenesis	9/372	76/28891	5.8869e-07	3.7736e-05	2.78538e-05	Rpl7/Rplp0/Rpl6/Rpl10a/Rpl11/Rpl14/Rpl7a/Rpl24/Rpl26	9
GO:0044782	cilium organization	20/372	418/28891	6.16544e-07	3.88628e-05	2.86855e-05	Rab8a/Arf4/Dnah5/Dnaaf5/Atg3/Septin9/Ift74/Rsph9/Ift172/Ak7/Ift52/Ift81/Atp6v1d/Ift46/Dnai2/Ptpn23/Ccdc39/Kifap3/Kif3a/Arl6	20
GO:0009260	ribonucleotide biosynthetic process	14/372	210/28891	6.61917e-07	4.10389e-05	3.02917e-05	Acly/Dlat/Paics/Vdac1/Ak3/Acss2/Map2k1/Pdhb/Ctps2/Adss1/Pdha1/Gmps/Papss1/Snca	14
GO:0034440	lipid oxidation	11/372	126/28891	7.545e-07	4.60245e-05	3.39717e-05	Acadm/Alox15/Acadvl/Etfa/Appl2/Hadhb/Eci1/Apod/Ivd/Hsd17b10/Decr1	11
GO:1901652	response to peptide	21/372	464/28891	7.93844e-07	4.7481e-05	3.50468e-05	Uchl3/Serpina3n/Rab10/Rab8a/Rac1/Eprs1/Atp2a2/Lrp1/Mapk3/Mapk1/Src/Rps6/Appl2/Cdk5/Map2k1/Snx6/Eif2b5/Lonp1/Nagk/Eif2b4/Hmga1	21
GO:0060271	cilium assembly	19/372	387/28891	8.03486e-07	4.7481e-05	3.50468e-05	Rab8a/Arf4/Dnah5/Dnaaf5/Atg3/Septin9/Ift74/Rsph9/Ift172/Ak7/Ift52/Ift81/Atp6v1d/Ift46/Dnai2/Ptpn23/Ccdc39/Kif3a/Arl6	19
GO:0046390	ribose phosphate biosynthetic process	14/372	218/28891	1.03545e-06	6.02471e-05	4.44698e-05	Acly/Dlat/Paics/Vdac1/Ak3/Acss2/Map2k1/Pdhb/Ctps2/Adss1/Pdha1/Gmps/Papss1/Snca	14
GO:0099111	microtubule-based transport	14/372	222/28891	1.28525e-06	7.36485e-05	5.43616e-05	Cdc42/Dnah5/Copg2/Pafah1b1/Ift74/Ift172/Ak7/Ift52/Map2k1/Ift81/Ift46/Sfpq/Ccdc39/Kif3a	14
GO:0034248	regulation of amide metabolic process	21/372	482/28891	1.45575e-06	8.21737e-05	6.06542e-05	Eif4g2/Prmt1/Eprs1/Rack1/Mapk3/Mapk1/Tmed10/Gcn1/Dcps/Cdk4/Rpl13a/Etf1/Eif4g1/Rpl26/Eif2b5/Ppp1ca/Ilf3/Shmt1/Eif2a/Snca/Shmt2	21
GO:0006006	glucose metabolic process	14/372	225/28891	1.50661e-06	8.37943e-05	6.18504e-05	Pgk2/Gpd1/Dlat/Acadm/Src/Pgm2l1/Aldoc/Eno2/Apod/Ddb1/Pdhb/Pdha1/Oas1a/Nln	14
GO:0006090	pyruvate metabolic process	11/372	137/28891	1.7335e-06	9.50157e-05	7.01332e-05	Pgk2/Gpd1/Dlat/Vdac1/Aldoc/Eno2/Gale/Tkfc/Pdhb/Kyat1/Pdha1	11
GO:0009152	purine ribonucleotide biosynthetic process	13/372	198/28891	1.96705e-06	0.000106277	7.84455e-05	Acly/Dlat/Paics/Vdac1/Ak3/Acss2/Map2k1/Pdhb/Adss1/Pdha1/Gmps/Papss1/Snca	13
GO:0006637	acyl-CoA metabolic process	9/372	88/28891	2.06152e-06	0.000108287	7.99291e-05	Acly/Dlat/Vdac1/Sucla2/Acss2/Pdhb/Acsm1/Pdha1/Snca	9
GO:0035383	thioester metabolic process	9/372	88/28891	2.06152e-06	0.000108287	7.99291e-05	Acly/Dlat/Vdac1/Sucla2/Acss2/Pdhb/Acsm1/Pdha1/Snca	9
GO:0006417	regulation of translation	19/372	418/28891	2.50309e-06	0.000129681	9.57202e-05	Eif4g2/Prmt1/Eprs1/Rack1/Mapk3/Mapk1/Gcn1/Dcps/Cdk4/Rpl13a/Etf1/Eif4g1/Rpl26/Eif2b5/Ppp1ca/Ilf3/Shmt1/Eif2a/Shmt2	19
GO:0051017	actin filament bundle assembly	12/372	174/28891	2.92995e-06	0.000149744	0.00011053	Stmn1/Rac1/Myh10/Cdc42/Src/Rhoa/Rhoc/Baiap2/Coro1b/Eps8/Baiap2l1/Arap1	12
GO:1903649	regulation of cytoplasmic transport	6/372	32/28891	2.98907e-06	0.000150485	0.000111077	Mapk3/Mapk1/Src/Vps11/Map2k1/Ptpn23	6
GO:0009410	response to xenobiotic stimulus	17/372	346/28891	3.02403e-06	0.000150485	0.000111077	Nqo1/Cyp2a5/Fmo3/Cyp2b10/Pon3/Cyp2s1/Tfrc/Rap1b/Rhoa/Nceh1/Gsta2/Aox1/Mat2a/Pam/Akr1c13/Aacs/Snca	17
GO:0061572	actin filament bundle organization	12/372	177/28891	3.4987e-06	0.000171845	0.000126843	Stmn1/Rac1/Myh10/Cdc42/Src/Rhoa/Rhoc/Baiap2/Coro1b/Eps8/Baiap2l1/Arap1	12
GO:0007015	actin filament organization	20/372	471/28891	3.81123e-06	0.000184796	0.000136402	Stmn1/Actc1/Rac1/Myh10/Cdc42/Iqgap2/Src/Alox15/Arpc4/Rhoa/Rhoc/Rhog/Baiap2/Coro1b/Eps8/Baiap2l1/Arhgap18/Arpc3/Vill/Arap1	20
GO:0035720	intraciliary anterograde transport	5/372	20/28891	4.55586e-06	0.000218105	0.000160988	Ift74/Ift172/Ift52/Ift81/Ift46	5
GO:0060491	regulation of cell projection assembly	13/372	215/28891	4.8738e-06	0.000230409	0.00017007	Rac1/Cdc42/Arf4/Src/Rhog/Rab5a/Rala/Eps8l1/Atg3/Septin9/Eps8/Ift46/Arap1	13
GO:1904375	regulation of protein localization to cell periphery	11/372	156/28891	6.12839e-06	0.000283221	0.000209051	Pgrmc1/Lrp1/Rack1/Rhog/Csnk2a1/Cdk5/Eif4g1/Map2k1/Cib1/Lztfl1/Snca	11
GO:0006084	acetyl-CoA metabolic process	6/372	36/28891	6.1517e-06	0.000283221	0.000209051	Acly/Dlat/Vdac1/Acss2/Pdhb/Pdha1	6
GO:0097193	intrinsic apoptotic signaling pathway	16/372	327/28891	6.21558e-06	0.000283221	0.000209051	Rack1/Muc1/Vnn1/Src/Bcap31/Ddx5/Plscr1/Rpl11/Bag6/Rpl26/Map2k1/Rps7/Bax/Ybx3/Ikbkg/Sfpq	16
GO:0006635	fatty acid beta-oxidation	8/372	77/28891	6.80151e-06	0.00030623	0.000226035	Acadm/Acadvl/Etfa/Hadhb/Eci1/Ivd/Hsd17b10/Decr1	8
GO:0051650	establishment of vesicle localization	12/372	193/28891	8.49509e-06	0.000377981	0.000278997	Sdcbp/Tmed10/Vps4b/Pafah1b1/Ykt6/Cdk5/Map2k1/Ikbkg/Trappc5/Snf8/Snca/Arfgap3	12
GO:0034976	response to endoplasmic reticulum stress	14/372	266/28891	1.04257e-05	0.00045414	0.000335211	Psmc6/Alox15/Bcap31/Erlin2/Tmem33/Eif4g1/Bag6/Bax/Usp14/Eif2b5/Ikbkg/Cert1/Faf1/Eif2a	14
GO:0022411	cellular component disassembly	19/372	462/28891	1.04469e-05	0.00045414	0.000335211	Asph/Stmn1/Atp2a2/Vdac1/Rhoa/Vps4b/C1qb/Pafah1b1/Atg3/Lrba/Eps8/Cdk5/Etf1/C1qc/Phb2/Vill/Bax/Cib1/Ssrp1	19
GO:0006730	one-carbon metabolic process	6/372	40/28891	1.16079e-05	0.0004971	0.000366921	Ahcyl2/Aldh1l1/Mat2a/Mat2b/Shmt1/Shmt2	6
GO:0030100	regulation of endocytosis	16/372	344/28891	1.1698e-05	0.0004971	0.000366921	Lrp1/Cdc42/Rack1/Rab5c/Sdcbp/Lrp2/Src/Alox15/Rab5b/Plscr1/Rala/Appl2/Atg3/Lbp/Kif3a/Snca	16
GO:0010640	regulation of platelet-derived growth factor receptor signaling pathway	5/372	24/28891	1.19716e-05	0.000499	0.000368323	Lrp1/F3/Src/Apod/Snca	5
GO:0016042	lipid catabolic process	16/372	345/28891	1.21254e-05	0.000499	0.000368323	Apob/Lrp1/Acadm/Acadvl/Nceh1/Etfa/Pla2g4a/Pafah1b1/Hsd17b11/Hadhb/Pafah1b3/Eci1/Ivd/Hsd17b10/Faah/Decr1	16
GO:0009062	fatty acid catabolic process	9/372	109/28891	1.21385e-05	0.000499	0.000368323	Acadm/Acadvl/Etfa/Hadhb/Eci1/Ivd/Hsd17b10/Faah/Decr1	9
GO:0007160	cell-matrix adhesion	13/372	235/28891	1.27043e-05	0.000512848	0.000378544	Rac1/Lrp1/Src/Muc4/Rhoa/Itgax/Itgal/Cdk5/Apod/Plet1/Fermt3/Rras/Cib1	13
GO:0072329	monocarboxylic acid catabolic process	10/372	138/28891	1.27466e-05	0.000512848	0.000378544	Pon3/Acadm/Acadvl/Etfa/Hadhb/Eci1/Ivd/Hsd17b10/Faah/Decr1	10
GO:0015980	energy derivation by oxidation of organic compounds	16/372	350/28891	1.44783e-05	0.00057639	0.000425446	Gys1/Acly/Ugp2/Gpd1/Dlat/Acadm/Rhoa/Sucla2/Etfa/Bax/Pdhb/Ppp1ca/Pdha1/Oas1a/Snca/Shmt2	16
GO:0099563	modification of synaptic structure	6/372	42/28891	1.55239e-05	0.000611576	0.000451418	Pgrmc1/Myh10/Cdc42/Rap1b/Rhoa/Baiap2	6
GO:1902903	regulation of supramolecular fiber organization	17/372	393/28891	1.60225e-05	0.000624712	0.000461114	Stmn1/Rac1/Cdc42/Alox15/Rhoa/Rhoc/Baiap2/Coro1b/Eps8/Baiap2l1/Arhgap18/Arpc3/Vill/Cib1/Arap1/Prune1/Snca	17
GO:0032271	regulation of protein polymerization	12/372	206/28891	1.63641e-05	0.000631519	0.000466139	Stmn1/Rac1/Alox15/Rhoa/Baiap2/Eps8/Baiap2l1/Arhgap18/Arpc3/Vill/Prune1/Snca	12
GO:0006086	acetyl-CoA biosynthetic process from pyruvate	4/372	13/28891	1.76407e-05	0.000661166	0.000488021	Dlat/Vdac1/Pdhb/Pdha1	4
GO:0033539	fatty acid beta-oxidation using acyl-CoA dehydrogenase	4/372	13/28891	1.76407e-05	0.000661166	0.000488021	Acadm/Acadvl/Etfa/Ivd	4
GO:0043434	response to peptide hormone	17/372	396/28891	1.76567e-05	0.000661166	0.000488021	Uchl3/Serpina3n/Rab10/Rab8a/Rac1/Eprs1/Atp2a2/Mapk3/Mapk1/Src/Rps6/Appl2/Map2k1/Eif2b5/Lonp1/Eif2b4/Hmga1	17
GO:0045732	positive regulation of protein catabolic process	12/372	208/28891	1.80168e-05	0.000668035	0.000493092	Lrp1/Rack1/Bcap31/Snx1/Bag6/Vps11/Ddb1/Nrdc/Snf8/Faf1/Eif2a/Fbxo22	12
GO:0110053	regulation of actin filament organization	14/372	280/28891	1.85125e-05	0.000679751	0.000501739	Stmn1/Rac1/Cdc42/Alox15/Rhoa/Rhoc/Baiap2/Coro1b/Eps8/Baiap2l1/Arhgap18/Arpc3/Vill/Arap1	14
GO:0016050	vesicle organization	16/372	359/28891	1.97542e-05	0.00071837	0.000530245	Rab8a/Rab14/Vapa/Rab5c/Sdcbp/Rab5b/Sec23b/Tmed10/Vps4b/Pla2g4a/Pafah1b1/Vps11/Atp6v1d/Trappc5/Snca/Arfgap3	16
GO:2001235	positive regulation of apoptotic signaling pathway	11/372	177/28891	2.02088e-05	0.000727903	0.000537281	Rack1/Vnn1/Bcap31/Plscr1/Rpl11/Rpl26/Rps7/Bax/Ppp1ca/Sfpq/Faf1	11
GO:0019395	fatty acid oxidation	9/372	117/28891	2.14882e-05	0.000766684	0.000565907	Acadm/Acadvl/Etfa/Appl2/Hadhb/Eci1/Ivd/Hsd17b10/Decr1	9
GO:0120032	regulation of plasma membrane bounded cell projection assembly	12/372	212/28891	2.1764e-05	0.000769267	0.000567813	Rac1/Cdc42/Arf4/Rhog/Rab5a/Rala/Eps8l1/Atg3/Septin9/Eps8/Ift46/Arap1	12
GO:0042255	ribosome assembly	7/372	66/28891	2.24862e-05	0.000787435	0.000581223	Rplp0/Rpl6/Rps6/Rps5/Rpl11/Rpl24/Eif2a	7
GO:0010970	transport along microtubule	11/372	180/28891	2.36219e-05	0.000819614	0.000604976	Cdc42/Copg2/Pafah1b1/Ift74/Ift172/Ift52/Map2k1/Ift81/Ift46/Sfpq/Kif3a	11
GO:0051648	vesicle localization	12/372	214/28891	2.38799e-05	0.000821035	0.000606025	Sdcbp/Tmed10/Vps4b/Pafah1b1/Ykt6/Cdk5/Map2k1/Ikbkg/Trappc5/Snf8/Snca/Arfgap3	12
GO:0006364	rRNA processing	12/372	215/28891	2.50034e-05	0.000851919	0.000628821	Ddx21/Rps16/Rpl7/Rps6/Rpl10a/Rps8/Rpl11/Rpl14/Rpl7a/Rpl27/Rpl26/Rps7	12
GO:0016051	carbohydrate biosynthetic process	12/372	216/28891	2.61727e-05	0.000883795	0.000652349	Gys1/Pgk2/Ugp2/Gpd1/Acadm/Aldoc/Eno2/Ddb1/B4galt1/Ppp1ca/Snca/Nln	12
GO:0016072	rRNA metabolic process	13/372	252/28891	2.65099e-05	0.000884855	0.000653132	Mars1/Ddx21/Rps16/Rpl7/Rps6/Rpl10a/Rps8/Rpl11/Rpl14/Rpl7a/Rpl27/Rpl26/Rps7	13
GO:0031589	cell-substrate adhesion	16/372	368/28891	2.6672e-05	0.000884855	0.000653132	Rac1/Lrp1/Cdc42/Src/Alox15/Muc4/Rhoa/Itgax/Itgal/Cdk5/Apod/Plet1/Fermt3/Rras/Cib1/Rsu1	16
GO:0032535	regulation of cellular component size	17/372	411/28891	2.82709e-05	0.000929744	0.000686265	Eif4g2/Rac1/Lrp1/Rpl4/Alox15/Lars1/Rhoa/Rab5a/Baiap2/Pafah1b1/Eps8/Baiap2l1/Cdk5/Cdk4/Arhgap18/Arpc3/Vill	17
GO:0045862	positive regulation of proteolysis	16/372	372/28891	3.03815e-05	0.000990543	0.000731142	Asph/Xdh/Rack1/F3/Src/Bcap31/Rhoa/Psme2/Cldn3/Ccdc22/Bag6/Nrdc/Bax/Eif2a/Snca/Fbxo22	16
GO:0071248	cellular response to metal ion	11/372	187/28891	3.358e-05	0.00108547	0.000801208	Asph/Cyp2a5/Cpne3/Mapk3/Mapk1/Tfrc/Alox15/Nek7/P2rx4/Hnrnpa1/Snca	11
GO:0034504	protein localization to nucleus	15/372	335/28891	3.3916e-05	0.00108704	0.000802367	Ipo7/Mapk1/Tfrc/Src/Ddx5/Rpl11/Hnrnpm/Appl2/Cdk5/Ipo4/Apod/Phb2/Tnpo2/Ipo9/Tnpo3	15
GO:0009063	amino acid catabolic process	8/372	97/28891	3.73711e-05	0.00118771	0.000876676	Got2/Aldh6a1/Etfa/Thnsl2/Ivd/Hsd17b10/Shmt1/Shmt2	8
GO:0071466	cellular response to xenobiotic stimulus	11/372	191/28891	4.07542e-05	0.00128444	0.000948071	Cyp2a5/Fmo3/Cyp2b10/Pon3/Cyp2s1/Tfrc/Rap1b/Nceh1/Gsta2/Aox1/Akr1c13	11
GO:0007265	Ras protein signal transduction	15/372	342/28891	4.29385e-05	0.0013368	0.000986724	Stmn1/Rac1/Cdc42/Sdcbp/Src/Rap1b/Rhoa/Rhog/Baiap2/Rala/Eps8l1/Eps8/Map2k1/Rsu1/Arl6	15
GO:0032210	regulation of telomere maintenance via telomerase	6/372	50/28891	4.31227e-05	0.0013368	0.000986724	Cct3/Mapk3/Mapk1/Src/Nek7/Hnrnpc	6
GO:0072673	lamellipodium morphogenesis	4/372	16/28891	4.35502e-05	0.00133908	0.000988404	Src/Snx2/Coro1b/Snx1	4
GO:0010810	regulation of cell-substrate adhesion	12/372	228/28891	4.43791e-05	0.00135356	0.000999095	Rac1/Lrp1/Cdc42/Src/Alox15/Muc4/Rhoa/Apod/Plet1/Rras/Cib1/Rsu1	12
GO:0006575	cellular modified amino acid metabolic process	9/372	129/28891	4.65846e-05	0.00139523	0.00102985	Aldh1l1/Vnn1/Acadm/Plscr1/Asl/Ass1/Pcyox1l/Shmt1/Shmt2	9
GO:0006805	xenobiotic metabolic process	9/372	129/28891	4.65846e-05	0.00139523	0.00102985	Cyp2a5/Fmo3/Cyp2b10/Pon3/Cyp2s1/Nceh1/Gsta2/Aox1/Akr1c13	9
GO:0007264	small GTPase mediated signal transduction	17/372	428/28891	4.68519e-05	0.00139523	0.00102985	Stmn1/Rac1/Cdc42/Sdcbp/Src/Rap1b/Rhoa/Rhoc/Rhog/Baiap2/Rala/Eps8l1/Eps8/Arhgap18/Map2k1/Rsu1/Arl6	17
GO:0032386	regulation of intracellular transport	15/372	346/28891	4.89896e-05	0.00143627	0.00106014	Asph/Cdc42/Mapk3/Mapk1/Src/Bcap31/Stom/Reep6/Cdk5/Apod/Vps11/Map2k1/Cib1/Ptpn23/Kif3a	15
GO:1901653	cellular response to peptide	15/372	346/28891	4.89896e-05	0.00143627	0.00106014	Uchl3/Rab10/Rab8a/Rac1/Eprs1/Lrp1/Mapk3/Mapk1/Src/Appl2/Cdk5/Map2k1/Snx6/Lonp1/Hmga1	15
GO:0006979	response to oxidative stress	16/372	389/28891	5.17451e-05	0.00149847	0.00110605	Nqo1/Adprs/Atp2a2/Aldh3a2/Rack1/Mapk3/Mapk1/Src/Stk26/Gpx2/Apod/Map2k1/Mapk13/Lonp1/Naprt/Snca	16
GO:1904377	positive regulation of protein localization to cell periphery	7/372	75/28891	5.19036e-05	0.00149847	0.00110605	Pgrmc1/Lrp1/Rack1/Rhog/Eif4g1/Cib1/Snca	7
GO:0046112	nucleobase biosynthetic process	4/372	17/28891	5.63726e-05	0.00160302	0.00118322	Paics/Ctps2/Shmt1/Shmt2	4
GO:0046500	S-adenosylmethionine metabolic process	4/372	17/28891	5.63726e-05	0.00160302	0.00118322	Ahcyl2/Mat2a/Mat2b/Hnmt	4
GO:0044242	cellular lipid catabolic process	12/372	234/28891	5.70249e-05	0.00160946	0.00118798	Apob/Lrp1/Acadm/Acadvl/Etfa/Pla2g4a/Hadhb/Eci1/Ivd/Hsd17b10/Faah/Decr1	12
GO:1901798	positive regulation of signal transduction by p53 class mediator	5/372	33/28891	6.07793e-05	0.00170272	0.00125682	Ddx5/Rpl11/Rpl26/Rps20/Rps7	5
GO:0006887	exocytosis	16/372	395/28891	6.19643e-05	0.00172315	0.0012719	Rab10/Rab8a/Myh10/Atp2a2/Sdcbp/Rap1b/Rab5a/Tmed10/Rala/Vps4b/Lgi3/Ykt6/Cdk5/Vps11/Snf8/Snca	16
GO:0006066	alcohol metabolic process	15/372	354/28891	6.33763e-05	0.00174956	0.00129139	Apob/Cyb5r3/Lrp1/Gpd1/Aldh3a2/Lrp2/Acadvl/Adh1/Erlin2/Pla2g4a/Tkfc/Rdh11/Akr1c13/Snca/Saa1	15
GO:1901606	alpha-amino acid catabolic process	7/372	78/28891	6.68444e-05	0.00182624	0.00134799	Got2/Aldh6a1/Thnsl2/Ivd/Hsd17b10/Shmt1/Shmt2	7
GO:0051289	protein homotetramerization	6/372	54/28891	6.71199e-05	0.00182624	0.00134799	Samhd1/Aqp5/Appl2/Hsd17b10/Shmt1/Shmt2	6
GO:0009636	response to toxic substance	9/372	136/28891	7.03301e-05	0.00189127	0.00139599	Nqo1/Pon3/Mapk3/Mapk1/Ass1/Gpx2/Oscp1/Bax/Rdh11	9
GO:0099010	modification of postsynaptic structure	5/372	34/28891	7.051e-05	0.00189127	0.00139599	Myh10/Cdc42/Rap1b/Rhoa/Baiap2	5
GO:0099159	regulation of modification of postsynaptic structure	4/372	18/28891	7.17443e-05	0.00189882	0.00140156	Myh10/Cdc42/Rhoa/Baiap2	4
GO:1990778	protein localization to cell periphery	16/372	400/28891	7.17955e-05	0.00189882	0.00140156	Rab10/Rab8a/Pgrmc1/Rac1/Lrp1/Rack1/Atp1b1/Rhog/Csnk2a1/Cdk5/Eif4g1/Map2k1/Cib1/Lztfl1/Arl6/Snca	16
GO:1905897	regulation of response to endoplasmic reticulum stress	7/372	79/28891	7.25415e-05	0.00190522	0.00140629	Bcap31/Tmem33/Bag6/Bax/Usp14/Ikbkg/Eif2a	7
GO:0030041	actin filament polymerization	10/372	170/28891	7.61082e-05	0.00198102	0.00146224	Rac1/Alox15/Arpc4/Rhoa/Baiap2/Eps8/Baiap2l1/Arhgap18/Arpc3/Vill	10
GO:0052548	regulation of endopeptidase activity	15/372	360/28891	7.64752e-05	0.00198102	0.00146224	Asph/Serpina3n/Xdh/Rack1/F3/Src/Bcap31/Rhoa/Rps6ka1/Tmed10/Psme2/Nrdc/Bax/Renbp/Snca	15
GO:0006909	phagocytosis	12/372	242/28891	7.86504e-05	0.00202351	0.0014936	Rab14/Rac1/Lrp1/Cdc42/Rack1/Alox15/Plscr1/Itgal/Rab5a/Appl2/Atg3/Lbp	12
GO:0006099	tricarboxylic acid cycle	5/372	35/28891	8.1398e-05	0.00206609	0.00152503	Acly/Dlat/Sucla2/Pdhb/Pdha1	5
GO:1905898	positive regulation of response to endoplasmic reticulum stress	5/372	35/28891	8.1398e-05	0.00206609	0.00152503	Bcap31/Tmem33/Bag6/Bax/Eif2a	5
GO:0051258	protein polymerization	13/372	282/28891	8.38511e-05	0.00211416	0.00156051	Stmn1/Rac1/Alox15/Arpc4/Rhoa/Baiap2/Eps8/Baiap2l1/Arhgap18/Arpc3/Vill/Prune1/Snca	13
GO:0019369	arachidonic acid metabolic process	7/372	81/28891	8.5126e-05	0.0021321	0.00157375	Cyp2a5/Cyp2b10/Cyp4a12b/Cyp4a14/Cyp2s1/Alox15/Pla2g4a	7
GO:0030258	lipid modification	11/372	208/28891	8.79087e-05	0.00218731	0.0016145	Acadm/Alox15/Acadvl/Etfa/Appl2/Hadhb/Eci1/Apod/Ivd/Hsd17b10/Decr1	11
GO:0043161	proteasome-mediated ubiquitin-dependent protein catabolic process	17/372	451/28891	8.88211e-05	0.00219556	0.00162059	Psmc1/Psmc6/Psmb3/Rack1/Psmd1/Psmd6/Bcap31/Erlin2/Rpl11/Cul1/Bag6/Ddb1/Usp14/Psmd8/Cul5/Faf1/Fbxo22	17
GO:0043094	cellular metabolic compound salvage	5/372	36/28891	9.35345e-05	0.00228224	0.00168457	Mri1/Fcsk/Adss1/Naprt/Gmps	5
GO:1901889	negative regulation of cell junction assembly	5/372	36/28891	9.35345e-05	0.00228224	0.00168457	Lrp1/Src/Rhoa/Rps6/Apod	5
GO:0022618	protein-RNA complex assembly	10/372	175/28891	9.68657e-05	0.00234837	0.00173339	Ruvbl1/Rplp0/Rpl6/Rps6/Rps5/Rpl11/Rpl24/Rpl13a/Rbmx/Snrpe	10
GO:0001953	negative regulation of cell-matrix adhesion	5/372	37/28891	0.000107014	0.00257789	0.0019028	Lrp1/Src/Muc4/Apod/Plet1	5
GO:1901607	alpha-amino acid biosynthetic process	6/372	59/28891	0.000110938	0.00263879	0.00194775	Mri1/Got2/Asl/Ass1/Shmt1/Shmt2	6
GO:1904356	regulation of telomere maintenance via telomere lengthening	6/372	59/28891	0.000110938	0.00263879	0.00194775	Cct3/Mapk3/Mapk1/Src/Nek7/Hnrnpc	6
GO:0030705	cytoskeleton-dependent intracellular transport	11/372	214/28891	0.000113129	0.00267409	0.00197381	Cdc42/Copg2/Pafah1b1/Ift74/Ift172/Ift52/Map2k1/Ift81/Ift46/Sfpq/Kif3a	11
GO:0030833	regulation of actin filament polymerization	9/372	146/28891	0.000121316	0.00282921	0.00208831	Rac1/Alox15/Rhoa/Baiap2/Eps8/Baiap2l1/Arhgap18/Arpc3/Vill	9
GO:0031346	positive regulation of cell projection organization	17/372	463/28891	0.000121742	0.00282921	0.00208831	Eif4g2/Rac1/Lrp1/Cdc42/Rpl4/Src/Baiap2/Coro1b/Rala/Eps8l1/Pafah1b1/Septin9/Eps8/Map2k1/Scarb2/Nrdc/Arap1	17
GO:0009167	purine ribonucleoside monophosphate metabolic process	5/372	38/28891	0.000121936	0.00282921	0.00208831	Xdh/Paics/Ak3/Adss1/Gmps	5
GO:0045333	cellular respiration	12/372	254/28891	0.000124201	0.002854	0.0021066	Acly/Gpd1/Dlat/Rhoa/Sucla2/Etfa/Bax/Pdhb/Pdha1/Oas1a/Snca/Shmt2	12
GO:0072332	intrinsic apoptotic signaling pathway by p53 class mediator	7/372	86/28891	0.000124514	0.002854	0.0021066	Muc1/Ddx5/Rpl11/Bag6/Rpl26/Rps7/Bax	7
GO:0042180	cellular ketone metabolic process	12/372	255/28891	0.000128854	0.00293569	0.0021669	Nqo1/Cyp2b10/Gpd1/Ubr4/Acadvl/Erlin2/Appl2/Pla2g4a/Hsd17b10/Akr1c13/Kyat1/Snca	12
GO:0031032	actomyosin structure organization	11/372	218/28891	0.000133171	0.00294491	0.00217371	Stmn1/Actc1/Rac1/Myh11/Myh10/Cdc42/Iqgap2/Src/Rhoa/Rhoc/Arap1	11
GO:0006278	RNA-templated DNA biosynthetic process	6/372	61/28891	0.000133791	0.00294491	0.00217371	Cct3/Mapk3/Mapk1/Src/Nek7/Hnrnpc	6
GO:0007004	telomere maintenance via telomerase	6/372	61/28891	0.000133791	0.00294491	0.00217371	Cct3/Mapk3/Mapk1/Src/Nek7/Hnrnpc	6
GO:0010812	negative regulation of cell-substrate adhesion	6/372	61/28891	0.000133791	0.00294491	0.00217371	Lrp1/Src/Muc4/Rhoa/Apod/Plet1	6
GO:0006606	protein import into nucleus	10/372	182/28891	0.000133841	0.00294491	0.00217371	Ipo7/Mapk1/Ddx5/Appl2/Ipo4/Apod/Phb2/Tnpo2/Ipo9/Tnpo3	10
GO:0051262	protein tetramerization	7/372	87/28891	0.000133931	0.00294491	0.00217371	Samhd1/Aqp5/Appl2/Hsd17b10/Shmt1/Snca/Shmt2	7
GO:0032869	cellular response to insulin stimulus	11/372	219/28891	0.000138628	0.0030306	0.00223695	Uchl3/Rab10/Rab8a/Eprs1/Mapk3/Mapk1/Src/Appl2/Map2k1/Lonp1/Hmga1	11
GO:0071826	protein-RNA complex organization	10/372	183/28891	0.000139987	0.0030427	0.00224588	Ruvbl1/Rplp0/Rpl6/Rps6/Rps5/Rpl11/Rpl24/Rpl13a/Rbmx/Snrpe	10
GO:0044843	cell cycle G1/S phase transition	12/372	260/28891	0.000154425	0.00333735	0.00246337	Muc1/Rps6/Appl2/Psme2/Cdk5/Cdk4/Eif4g1/Rpl17/Phb2/Rpl26/Susd2/Ptpn6	12
GO:0045056	transcytosis	4/372	22/28891	0.000164664	0.00352292	0.00260035	Lrp1/Lrp2/Src/Rab5a	4
GO:0033627	cell adhesion mediated by integrin	7/372	90/28891	0.0001657	0.00352292	0.00260035	Muc1/Itgax/Itgal/Ift74/Fermt3/Ptpn6/Cib1	7
GO:0032868	response to insulin	12/372	262/28891	0.000165806	0.00352292	0.00260035	Uchl3/Rab10/Rab8a/Eprs1/Mapk3/Mapk1/Src/Rps6/Appl2/Map2k1/Lonp1/Hmga1	12
GO:0051170	import into nucleus	10/372	187/28891	0.000167006	0.00352858	0.00260452	Ipo7/Mapk1/Ddx5/Appl2/Ipo4/Apod/Phb2/Tnpo2/Ipo9/Tnpo3	10
GO:0009126	purine nucleoside monophosphate metabolic process	5/372	41/28891	0.000176384	0.00370603	0.0027355	Xdh/Paics/Ak3/Adss1/Gmps	5
GO:0017157	regulation of exocytosis	11/372	226/28891	0.000182431	0.00381191	0.00281366	Rab8a/Atp2a2/Sdcbp/Rap1b/Rab5a/Rala/Vps4b/Lgi3/Cdk5/Snf8/Snca	11
GO:1903532	positive regulation of secretion by cell	15/372	390/28891	0.000183894	0.00382135	0.00282063	Rac1/Myh10/Lrp1/Sdcbp/Stim1/Gna11/Rab5a/Tmed10/Vps4b/Pla2g4a/Cdk5/Ptpn23/Aacs/Snf8/Snca	15
GO:0006144	purine nucleobase metabolic process	4/372	23/28891	0.000197313	0.00402206	0.00296877	Xdh/Paics/Shmt1/Shmt2	4
GO:0038128	ERBB2 signaling pathway	4/372	23/28891	0.000197313	0.00402206	0.00296877	Cpne3/Mapk3/Mapk1/Map2k1	4
GO:1905244	regulation of modification of synaptic structure	4/372	23/28891	0.000197313	0.00402206	0.00296877	Myh10/Cdc42/Rhoa/Baiap2	4
GO:2001233	regulation of apoptotic signaling pathway	16/372	437/28891	0.000197806	0.00402206	0.00296877	Rack1/Muc1/Vnn1/Src/Bcap31/Plscr1/Rpl11/Rpl26/Map2k1/Rps7/Bax/Ybx3/Ppp1ca/Ikbkg/Sfpq/Faf1	16
GO:0038127	ERBB signaling pathway	8/372	123/28891	0.000199442	0.00403362	0.00297731	Vps25/Arf4/Cpne3/Mapk3/Mapk1/Src/Rala/Map2k1	8
GO:1902115	regulation of organelle assembly	11/372	229/28891	0.000204515	0.00411424	0.00303681	Rab1b/Arf4/Sdcbp/Src/Rhoa/Vps4b/Atg3/Septin9/Vps11/Ift46/G3bp1	11
GO:0032388	positive regulation of intracellular transport	10/372	192/28891	0.000206834	0.00412903	0.00304773	Asph/Cdc42/Mapk1/Bcap31/Stom/Cdk5/Vps11/Cib1/Ptpn23/Kif3a	10
GO:0009123	nucleoside monophosphate metabolic process	6/372	66/28891	0.000207434	0.00412903	0.00304773	Xdh/Paics/Ak3/Adss1/Gmps/Shmt1	6
GO:0006888	endoplasmic reticulum to Golgi vesicle-mediated transport	8/372	124/28891	0.000210843	0.00417491	0.00308159	Rab1b/Vapa/Bcap31/Sec23b/Tmed10/Copg2/Ykt6/Trappc5	8
GO:0002757	immune response-activating signaling pathway	16/372	440/28891	0.000213575	0.00420698	0.00310527	Mapk1/Src/Plscr1/Appl2/Nek7/Lbp/Phb2/Bag6/Tkfc/Bax/Ptpn6/Eif2b5/Ikbkg/Nagk/Eif2b4/Oas1a	16
GO:0010952	positive regulation of peptidase activity	10/372	193/28891	0.000215688	0.00422659	0.00311974	Asph/Xdh/Rack1/F3/Bcap31/Rhoa/Psme2/Cldn3/Bax/Snca	10
GO:0006094	gluconeogenesis	7/372	94/28891	0.00021727	0.00423564	0.00312642	Pgk2/Gpd1/Acadm/Aldoc/Eno2/Ddb1/Nln	7
GO:0008652	amino acid biosynthetic process	6/372	67/28891	0.000225395	0.0043715	0.0032267	Mri1/Got2/Asl/Ass1/Shmt1/Shmt2	6
GO:0000302	response to reactive oxygen species	10/372	195/28891	0.000234352	0.00445443	0.00328792	Nqo1/Adprs/Aldh3a2/Rack1/Mapk3/Mapk1/Src/Stk26/Apod/Mapk13	10
GO:0043173	nucleotide salvage	4/372	24/28891	0.000234382	0.00445443	0.00328792	Fcsk/Adss1/Naprt/Gmps	4
GO:0140112	extracellular vesicle biogenesis	4/372	24/28891	0.000234382	0.00445443	0.00328792	Sdcbp/Arrdc1/Vps4b/Snf8	4
GO:1904292	regulation of ERAD pathway	4/372	24/28891	0.000234382	0.00445443	0.00328792	Bcap31/Bag6/Usp14/Eif2a	4
GO:1902255	positive regulation of intrinsic apoptotic signaling pathway by p53 class mediator	3/372	10/28891	0.000237601	0.00447067	0.0032999	Rpl11/Rpl26/Rps7	3
GO:1905274	regulation of modification of postsynaptic actin cytoskeleton	3/372	10/28891	0.000237601	0.00447067	0.0032999	Myh10/Rhoa/Baiap2	3
GO:0003341	cilium movement	11/372	234/28891	0.000246349	0.00459148	0.00338907	Pgk2/Apob/Dnah5/Dnaaf5/Rsph9/Ak7/Ift81/Lztfl1/Dnai2/Ccdc39/Kif3a	11
GO:0032204	regulation of telomere maintenance	7/372	96/28891	0.000247516	0.00459148	0.00338907	Cct3/Ruvbl1/Mapk3/Mapk1/Src/Nek7/Hnrnpc	7
GO:0006953	acute-phase response	5/372	44/28891	0.000247663	0.00459148	0.00338907	Serpina3n/Plscr1/Lbp/Saa4/Saa1	5
GO:0006633	fatty acid biosynthetic process	9/372	161/28891	0.000253229	0.00464752	0.00343044	Acly/Ubr4/Alox15/Acadvl/Erlin2/Pla2g4a/Thnsl2/Acss2/Acsm1	9
GO:0008154	actin polymerization or depolymerization	10/372	197/28891	0.000254352	0.00464752	0.00343044	Rac1/Alox15/Arpc4/Rhoa/Baiap2/Eps8/Baiap2l1/Arhgap18/Arpc3/Vill	10
GO:0140694	non-membrane-bounded organelle assembly	15/372	402/28891	0.000254373	0.00464752	0.00343044	Actc1/Myh10/Rplp0/Rpl6/Src/Rhoa/Rps6/Rps5/Rpl11/Vps4b/Rpl24/Ddb1/Eif2a/Abraxas2/G3bp1	15
GO:0006913	nucleocytoplasmic transport	14/372	359/28891	0.000260237	0.00469485	0.00346538	Ipo7/Mapk1/Ddx5/Appl2/Cdk5/Ipo4/Apod/Phb2/Tnpo2/Ipo9/Xpo5/Tnpo3/Xpot/Fbxo22	14
GO:0051169	nuclear transport	14/372	359/28891	0.000260237	0.00469485	0.00346538	Ipo7/Mapk1/Ddx5/Appl2/Cdk5/Ipo4/Apod/Phb2/Tnpo2/Ipo9/Xpo5/Tnpo3/Xpot/Fbxo22	14
GO:0001676	long-chain fatty acid metabolic process	8/372	128/28891	0.000261929	0.00469485	0.00346538	Cyp2a5/Cyp2b10/Cyp4a12b/Cyp4a14/Cyp2s1/Alox15/Pla2g4a/Pam	8
GO:0001952	regulation of cell-matrix adhesion	8/372	128/28891	0.000261929	0.00469485	0.00346538	Rac1/Lrp1/Src/Muc4/Apod/Plet1/Rras/Cib1	8
GO:0002764	immune response-regulating signaling pathway	16/372	450/28891	0.00027429	0.00489323	0.0036118	Mapk1/Src/Plscr1/Appl2/Nek7/Lbp/Phb2/Bag6/Tkfc/Bax/Ptpn6/Eif2b5/Ikbkg/Nagk/Eif2b4/Oas1a	16
GO:0022604	regulation of cell morphogenesis	12/372	277/28891	0.000276371	0.00490722	0.00362213	Rac1/Myh10/Src/Rhog/Baiap2/Coro1b/Pafah1b1/Eps8/Cldn3/Arhgap18/Arap1/Kif3a	12
GO:0019319	hexose biosynthetic process	7/372	98/28891	0.000281062	0.00496717	0.00366638	Pgk2/Gpd1/Acadm/Aldoc/Eno2/Ddb1/Nln	7
GO:0035082	axoneme assembly	7/372	99/28891	0.000299153	0.0052623	0.00388422	Dnah5/Dnaaf5/Rsph9/Ak7/Ift46/Dnai2/Ccdc39	7
GO:0044772	mitotic cell cycle phase transition	16/372	454/28891	0.000302466	0.00529595	0.00390906	Nae1/Muc1/Rps6/Vps4b/Appl2/Psme2/Rpl24/Eps8/Cdk5/Cdk4/Eif4g1/Rpl17/Phb2/Rpl26/Ddb1/Ptpn6	16
GO:0044788	modulation by host of viral process	5/372	46/28891	0.00030609	0.0053347	0.00393766	Cdc42/Vapa/Rab5a/Stom/Igf2r	5
GO:0008064	regulation of actin polymerization or depolymerization	9/372	166/28891	0.000317521	0.00550855	0.00406598	Rac1/Alox15/Rhoa/Baiap2/Eps8/Baiap2l1/Arhgap18/Arpc3/Vill	9
GO:0000027	ribosomal large subunit assembly	4/372	26/28891	0.000323127	0.00556271	0.00410596	Rplp0/Rpl6/Rpl11/Rpl24	4
GO:0006054	N-acetylneuraminate metabolic process	3/372	11/28891	0.000323584	0.00556271	0.00410596	Npl/Nagk/Renbp	3
GO:0052547	regulation of peptidase activity	16/372	457/28891	0.000325208	0.00556533	0.00410789	Asph/Serpina3n/Xdh/Rack1/F3/Src/Bcap31/Rhoa/Rps6ka1/Tmed10/Psme2/Cldn3/Nrdc/Bax/Renbp/Snca	16
GO:0016052	carbohydrate catabolic process	9/372	167/28891	0.000331872	0.00565379	0.00417319	Pgk2/Gpd1/Aldoc/Eno2/Gale/Tkfc/Scarb2/Ppp1ca/Dera	9
GO:0060425	lung morphogenesis	6/372	72/28891	0.000334372	0.00567083	0.00418577	Cdc42/Mapk3/Mapk1/Rpl13a/Map2k1/Hmga1	6
GO:0009262	deoxyribonucleotide metabolic process	5/372	47/28891	0.000338945	0.00572273	0.00422408	Xdh/Samhd1/Ak3/Shmt1/Dera	5
GO:0010950	positive regulation of endopeptidase activity	9/372	169/28891	0.000362185	0.006061	0.00447376	Asph/Xdh/Rack1/F3/Bcap31/Rhoa/Psme2/Bax/Snca	9
GO:0030832	regulation of actin filament length	9/372	169/28891	0.000362185	0.006061	0.00447376	Rac1/Alox15/Rhoa/Baiap2/Eps8/Baiap2l1/Arhgap18/Arpc3/Vill	9
GO:0045324	late endosome to vacuole transport	4/372	27/28891	0.000375492	0.00625599	0.00461769	Vps25/Vps4b/Ptpn23/Snf8	4
GO:0061512	protein localization to cilium	6/372	74/28891	0.000388019	0.00640824	0.00473007	Rab8a/Arf4/Atp6v1d/Lztfl1/Ccdc39/Arl6	6
GO:0099024	plasma membrane invagination	6/372	74/28891	0.000388019	0.00640824	0.00473007	Rac1/Cdc42/Alox15/Rhoa/Appl2/Lbp	6
GO:0042274	ribosomal small subunit biogenesis	7/372	104/28891	0.000404148	0.00664559	0.00490526	Rps16/Rps9/Rps6/Rps5/Rps8/Rps15a/Rps7	7
GO:0007030	Golgi organization	8/372	137/28891	0.000414411	0.00678485	0.00500805	Rab1b/Rab8a/Cdc42/Mapk3/Mapk1/Rab2a/Tmed10/Map2k1	8
GO:0010833	telomere maintenance via telomere lengthening	6/372	75/28891	0.000417246	0.00680183	0.00502058	Cct3/Mapk3/Mapk1/Src/Nek7/Hnrnpc	6
GO:0030307	positive regulation of cell growth	10/372	210/28891	0.000422321	0.0068193	0.00503348	Eif4g2/Lrp1/Cdc42/Rpl4/Sdcbp/Rhoa/Slc44a4/Pafah1b1/Eif4g1/Cib1	10
GO:0060020	Bergmann glial cell differentiation	3/372	12/28891	0.000427333	0.0068193	0.00503348	Mapk3/Mapk1/Map2k1	3
GO:0060439	trachea morphogenesis	3/372	12/28891	0.000427333	0.0068193	0.00503348	Mapk3/Mapk1/Map2k1	3
GO:0070493	thrombin-activated receptor signaling pathway	3/372	12/28891	0.000427333	0.0068193	0.00503348	Stmn1/Iqgap2/Snca	3
GO:0072584	caveolin-mediated endocytosis	3/372	12/28891	0.000427333	0.0068193	0.00503348	Mapk3/Mapk1/Src	3
GO:0120254	olefinic compound metabolic process	9/372	173/28891	0.000429683	0.00682798	0.00503989	Cyp2a5/Cyp2b10/Cyp4a12b/Cyp4a14/Cyp2s1/Alox15/Adh1/Pla2g4a/Rdh11	9
GO:0033628	regulation of cell adhesion mediated by integrin	5/372	50/28891	0.000453639	0.00716466	0.00528839	Muc1/Ift74/Fermt3/Ptpn6/Cib1	5
GO:1905475	regulation of protein localization to membrane	10/372	212/28891	0.000454912	0.00716466	0.00528839	Pgrmc1/Lrp1/Rack1/Rhog/Stom/Csnk2a1/Cdk5/Map2k1/Cib1/Lztfl1	10
GO:0002526	acute inflammatory response	8/372	139/28891	0.000456553	0.00716466	0.00528839	Serpina3n/Vnn1/F3/Plscr1/Lbp/B4galt1/Saa4/Saa1	8
GO:0043162	ubiquitin-dependent protein catabolic process via the multivesicular body sorting pathway	4/372	29/28891	0.00049796	0.00775014	0.00572055	Vps25/Vps4b/Ptpn23/Snf8	4
GO:0046033	AMP metabolic process	4/372	29/28891	0.00049796	0.00775014	0.00572055	Xdh/Paics/Ak3/Adss1	4
GO:0071375	cellular response to peptide hormone stimulus	12/372	296/28891	0.000501199	0.00775089	0.0057211	Uchl3/Rab10/Rab8a/Rac1/Eprs1/Mapk3/Mapk1/Src/Appl2/Map2k1/Lonp1/Hmga1	12
GO:0045727	positive regulation of translation	8/372	141/28891	0.000502107	0.00775089	0.0057211	Eif4g2/Prmt1/Mapk3/Mapk1/Cdk4/Eif4g1/Rpl26/Eif2b5	8
GO:0061640	cytoskeleton-dependent cytokinesis	7/372	108/28891	0.000507765	0.00780636	0.00576205	Stmn1/Myh10/Iqgap2/Rhoa/Rhoc/Vps4b/Septin9	7
GO:0008360	regulation of cell shape	8/372	142/28891	0.000526226	0.00805744	0.00594738	Rac1/Myh10/Rhog/Baiap2/Eps8/Arhgap18/Arap1/Kif3a	8
GO:0036503	ERAD pathway	7/372	109/28891	0.000536712	0.00811938	0.0059931	Psmc6/Bcap31/Erlin2/Bag6/Usp14/Faf1/Eif2a	7
GO:0046364	monosaccharide biosynthetic process	7/372	109/28891	0.000536712	0.00811938	0.0059931	Pgk2/Gpd1/Acadm/Aldoc/Eno2/Ddb1/Nln	7
GO:1904427	positive regulation of calcium ion transmembrane transport	7/372	109/28891	0.000536712	0.00811938	0.0059931	Asph/Atp1b1/Stim1/Cdk5/Bax/P2rx4/Snca	7
GO:0010642	negative regulation of platelet-derived growth factor receptor signaling pathway	3/372	13/28891	0.000550241	0.00822534	0.00607131	Lrp1/Apod/Snca	3
GO:0038133	ERBB2-ERBB3 signaling pathway	3/372	13/28891	0.000550241	0.00822534	0.00607131	Mapk3/Mapk1/Map2k1	3
GO:0045136	development of secondary sexual characteristics	3/372	13/28891	0.000550241	0.00822534	0.00607131	Phb2/B4galt1/Bax	3
GO:0071241	cellular response to inorganic substance	11/372	258/28891	0.000561774	0.00836468	0.00617416	Asph/Cyp2a5/Cpne3/Mapk3/Mapk1/Tfrc/Alox15/Nek7/P2rx4/Hnrnpa1/Snca	11
GO:0006081	cellular aldehyde metabolic process	6/372	80/28891	0.000590091	0.00872738	0.00644187	Gpd1/Aldh3a2/Adh1/Tkfc/Rdh11/Grhpr	6
GO:0009161	ribonucleoside monophosphate metabolic process	5/372	53/28891	0.000595363	0.00872738	0.00644187	Xdh/Paics/Ak3/Adss1/Gmps	5
GO:0030865	cortical cytoskeleton organization	5/372	53/28891	0.000595363	0.00872738	0.00644187	Rac1/Iqgap2/Rhog/Pafah1b1/Cdk5	5
GO:0042073	intraciliary transport	5/372	53/28891	0.000595363	0.00872738	0.00644187	Ift74/Ift172/Ift52/Ift81/Ift46	5
GO:0051047	positive regulation of secretion	15/372	437/28891	0.000607471	0.00887048	0.0065475	Rac1/Myh10/Lrp1/Sdcbp/Stim1/Gna11/Rab5a/Tmed10/Vps4b/Pla2g4a/Cdk5/Ptpn23/Aacs/Snf8/Snca	15
GO:0000281	mitotic cytokinesis	6/372	81/28891	0.000630488	0.00917118	0.00676945	Stmn1/Myh10/Iqgap2/Rhoa/Rhoc/Vps4b	6
GO:0032509	endosome transport via multivesicular body sorting pathway	4/372	31/28891	0.000646452	0.00933659	0.00689155	Vps25/Vps4b/Ptpn23/Snf8	4
GO:0021795	cerebral cortex cell migration	5/372	54/28891	0.000649266	0.00933659	0.00689155	Rac1/Rhoa/Pafah1b1/Cdk5/Cul5	5
GO:1990928	response to amino acid starvation	5/372	54/28891	0.000649266	0.00933659	0.00689155	Mapk3/Mapk1/Lars1/Gcn1/Eif2a	5
GO:0010324	membrane invagination	6/372	82/28891	0.000672996	0.00964118	0.00711637	Rac1/Cdc42/Alox15/Rhoa/Appl2/Lbp	6
GO:2001056	positive regulation of cysteine-type endopeptidase activity	8/372	148/28891	0.0006914	0.00971609	0.00717167	Asph/Xdh/Rack1/F3/Bcap31/Rhoa/Bax/Snca	8
GO:0006206	pyrimidine nucleobase metabolic process	3/372	14/28891	0.00069364	0.00971609	0.00717167	Mapk1/Aldh6a1/Ctps2	3
GO:0009071	serine family amino acid catabolic process	3/372	14/28891	0.00069364	0.00971609	0.00717167	Thnsl2/Shmt1/Shmt2	3
GO:0038129	ERBB3 signaling pathway	3/372	14/28891	0.00069364	0.00971609	0.00717167	Mapk3/Mapk1/Map2k1	3
GO:0051764	actin crosslink formation	3/372	14/28891	0.00069364	0.00971609	0.00717167	Baiap2/Eps8/Baiap2l1	3
GO:0098883	synapse pruning	3/372	14/28891	0.00069364	0.00971609	0.00717167	C1qb/Cdk5/C1qc	3
GO:0032886	regulation of microtubule-based process	11/372	265/28891	0.000700704	0.00975752	0.00720224	Stmn1/Rac1/Rhoa/Vps4b/Pafah1b1/Cib1/Ccdc39/Kif3a/Prune1/Snca/Memo1	11
GO:1905477	positive regulation of protein localization to membrane	7/372	114/28891	0.000701757	0.00975752	0.00720224	Pgrmc1/Lrp1/Rack1/Rhog/Stom/Cdk5/Cib1	7
GO:0051656	establishment of organelle localization	16/372	491/28891	0.00070541	0.00977239	0.00721322	Myh10/Cdc42/Sdcbp/Tmed10/Vps4b/Copg2/Pafah1b1/Ykt6/Cdk5/Map2k1/Ikbkg/Trappc5/Snf8/Snca/Abraxas2/Arfgap3	16
GO:0030433	ubiquitin-dependent ERAD pathway	6/372	83/28891	0.000717689	0.00990621	0.00731199	Psmc6/Bcap31/Erlin2/Bag6/Usp14/Faf1	6
GO:0051896	regulation of phosphatidylinositol 3-kinase/protein kinase B signal transduction	11/372	266/28891	0.000722703	0.00993914	0.0073363	Xdh/Rac1/Cdc42/Rack1/F3/Lrp2/Src/Rras/Ptpn6/Cib1/P2rx4	11
GO:0006869	lipid transport	15/372	445/28891	0.00073055	0.00998077	0.00736703	Osbpl9/Apob/Eprs1/Got2/Lrp1/Vapa/Pitpna/Plscr1/Vps4b/Pla2g4a/Lbp/Apod/Scarb2/Osbpl3/Cert1	15
GO:0050807	regulation of synapse organization	12/372	309/28891	0.000731008	0.00998077	0.00736703	Pgrmc1/Myh10/Cdc42/Arf4/Rhoa/Baiap2/Hnrnpm/Pafah1b1/Cdk5/Eif4g1/Rbmx/Snca	12
GO:0051702	biological process involved in interaction with symbiont	7/372	115/28891	0.000739127	0.0100553	0.00742206	Cdc42/Vapa/Rab5a/Stom/Igf2r/Gpx2/Ddb1	7
GO:0090316	positive regulation of intracellular protein transport	8/372	150/28891	0.000754912	0.0102333	0.00755339	Asph/Cdc42/Mapk1/Bcap31/Stom/Cdk5/Cib1/Kif3a	8
GO:0060191	regulation of lipase activity	6/372	84/28891	0.000764643	0.0103281	0.00762343	Lrp1/Arf4/Rhoa/Rhoc/Phb2/Snca	6
GO:0031529	ruffle organization	5/372	56/28891	0.000767932	0.0103357	0.00762898	Rac1/Rhog/Coro1b/Eps8l1/Eps8	5
GO:0072330	monocarboxylic acid biosynthetic process	10/372	227/28891	0.000772275	0.0103573	0.00764492	Acly/Ubr4/Alox15/Acadvl/Erlin2/Pla2g4a/Thnsl2/Acss2/Hsd17b10/Acsm1	10
GO:0043393	regulation of protein binding	10/372	228/28891	0.000798668	0.0106488	0.00786013	Atp2a2/Lrp1/Cdc42/Rack1/Mapk3/Src/Plscr1/Rpl11/Cdk5/Bax	10
GO:1901987	regulation of cell cycle phase transition	15/372	449/28891	0.000799647	0.0106488	0.00786013	Nae1/Muc1/Rps6/Vps4b/Appl2/Psme2/Rpl24/Cdk4/Eif4g1/Rpl17/Phb2/Rpl26/Ddb1/Susd2/Ptpn6	15
GO:1901796	regulation of signal transduction by p53 class mediator	6/372	85/28891	0.000813934	0.0107871	0.00796217	Muc1/Ddx5/Rpl11/Rpl26/Rps20/Rps7	6
GO:0030038	contractile actin filament bundle assembly	7/372	117/28891	0.000818584	0.0107871	0.00796217	Stmn1/Rac1/Cdc42/Src/Rhoa/Rhoc/Arap1	7
GO:0043149	stress fiber assembly	7/372	117/28891	0.000818584	0.0107871	0.00796217	Stmn1/Rac1/Cdc42/Src/Rhoa/Rhoc/Arap1	7
GO:0032212	positive regulation of telomere maintenance via telomerase	4/372	33/28891	0.000823851	0.0108188	0.00798557	Cct3/Mapk3/Mapk1/Nek7	4
GO:0030838	positive regulation of actin filament polymerization	5/372	57/28891	0.000832993	0.010901	0.00804625	Rac1/Alox15/Rhoa/Baiap2/Baiap2l1	5
GO:0010288	response to lead ion	3/372	15/28891	0.0008588	0.0110344	0.00814474	Plscr1/Cdk4/Ppp1ca	3
GO:0048308	organelle inheritance	3/372	15/28891	0.0008588	0.0110344	0.00814474	Mapk3/Mapk1/Map2k1	3
GO:0048313	Golgi inheritance	3/372	15/28891	0.0008588	0.0110344	0.00814474	Mapk3/Mapk1/Map2k1	3
GO:1903543	positive regulation of exosomal secretion	3/372	15/28891	0.0008588	0.0110344	0.00814474	Sdcbp/Vps4b/Snf8	3
GO:0072331	signal transduction by p53 class mediator	8/372	153/28891	0.000858901	0.0110344	0.00814474	Muc1/Ddx5/Rpl11/Bag6/Rpl26/Rps20/Rps7/Bax	8
GO:0120034	positive regulation of plasma membrane bounded cell projection assembly	7/372	118/28891	0.000860763	0.0110344	0.00814474	Rac1/Cdc42/Rala/Eps8l1/Septin9/Eps8/Arap1	7
GO:0072659	protein localization to plasma membrane	12/372	315/28891	0.000863612	0.0110344	0.00814474	Rab10/Rab8a/Pgrmc1/Rac1/Lrp1/Rack1/Atp1b1/Rhog/Csnk2a1/Cdk5/Cib1/Arl6	12
GO:0062197	cellular response to chemical stress	12/372	316/28891	0.000887552	0.0113021	0.00834233	Nqo1/Adprs/Atp2a2/Aqp5/Rack1/Mapk3/Mapk1/Src/Mapk13/Ybx3/Lonp1/Snca	12
GO:0051489	regulation of filopodium assembly	5/372	58/28891	0.000902074	0.0114217	0.00843059	Rac1/Cdc42/Rab5a/Rala/Arap1	5
GO:1902806	regulation of cell cycle G1/S phase transition	9/372	192/28891	0.000906816	0.0114217	0.00843059	Muc1/Appl2/Psme2/Eif4g1/Rpl17/Phb2/Rpl26/Susd2/Ptpn6	9
GO:1903050	regulation of proteolysis involved in protein catabolic process	10/372	232/28891	0.000911772	0.0114217	0.00843059	Rack1/Bcap31/Rpl11/Psme2/Ccdc22/Bag6/Rps7/Usp14/Eif2a/Fbxo22	10
GO:0043491	phosphatidylinositol 3-kinase/protein kinase B signal transduction	12/372	317/28891	0.000912043	0.0114217	0.00843059	Xdh/Rac1/Cdc42/Rack1/F3/Lrp2/Src/Rras/Ptpn6/Cib1/P2rx4/Hmga1	12
GO:0050803	regulation of synapse structure or activity	12/372	317/28891	0.000912043	0.0114217	0.00843059	Pgrmc1/Myh10/Cdc42/Arf4/Rhoa/Baiap2/Hnrnpm/Pafah1b1/Cdk5/Eif4g1/Rbmx/Snca	12
GO:0009225	nucleotide-sugar metabolic process	4/372	34/28891	0.000924296	0.011499	0.00848765	Ugp2/Cmas/Fcsk/Gmppb	4
GO:0030878	thyroid gland development	4/372	34/28891	0.000924296	0.011499	0.00848765	Mapk3/Mapk1/Map2k1/Hmga1	4
GO:0000082	G1/S transition of mitotic cell cycle	10/372	233/28891	0.00094201	0.0116809	0.00862196	Muc1/Rps6/Appl2/Psme2/Cdk5/Cdk4/Eif4g1/Rpl17/Rpl26/Ptpn6	10
GO:0021987	cerebral cortex development	7/372	120/28891	0.000950255	0.0117064	0.00864076	Tubb2a/Rac1/Rhoa/Pafah1b1/Cdk5/Bax/Cul5	7
GO:1903076	regulation of protein localization to plasma membrane	7/372	120/28891	0.000950255	0.0117064	0.00864076	Pgrmc1/Lrp1/Rack1/Rhog/Csnk2a1/Cdk5/Cib1	7
GO:1902117	positive regulation of organelle assembly	6/372	88/28891	0.000976617	0.0119921	0.00885163	Sdcbp/Src/Rhoa/Vps4b/Septin9/G3bp1	6
GO:0034470	ncRNA processing	14/372	413/28891	0.00103028	0.0125699	0.0092781	Ddx21/Rps16/Rpl7/Ddx5/Rps6/Rpl10a/Rps8/Rpl11/Rpl14/Rpl7a/Rpl27/Rpl26/Rps7/Hsd17b10	14
GO:0071985	multivesicular body sorting pathway	4/372	35/28891	0.00103306	0.0125699	0.0092781	Vps25/Vps4b/Ptpn23/Snf8	4
GO:0032511	late endosome to vacuole transport via multivesicular body sorting pathway	3/372	16/28891	0.00104693	0.0125699	0.0092781	Vps25/Ptpn23/Snf8	3
GO:0051895	negative regulation of focal adhesion assembly	3/372	16/28891	0.00104693	0.0125699	0.0092781	Lrp1/Src/Apod	3
GO:0055119	relaxation of cardiac muscle	3/372	16/28891	0.00104693	0.0125699	0.0092781	Atp2a2/Atp1b1/P2rx4	3
GO:0086103	G protein-coupled receptor signaling pathway involved in heart process	3/372	16/28891	0.00104693	0.0125699	0.0092781	Rac1/Cdc42/Src	3
GO:0150118	negative regulation of cell-substrate junction organization	3/372	16/28891	0.00104693	0.0125699	0.0092781	Lrp1/Src/Apod	3
GO:0006413	translational initiation	7/372	123/28891	0.00109806	0.013098	0.00966796	Eif4g2/Eif4a1/Rpl13a/Eif4g1/Eif2b5/Eif2b4/Eif2a	7
GO:0045927	positive regulation of growth	12/372	324/28891	0.00109974	0.013098	0.00966796	Eif4g2/Lrp1/Cdc42/Rpl4/Mapk1/Sdcbp/Rhoa/Slc44a4/Pafah1b1/Eif4g1/Cib1/Ybx3	12
GO:0070507	regulation of microtubule cytoskeleton organization	8/372	159/28891	0.00110132	0.013098	0.00966796	Stmn1/Rac1/Rhoa/Vps4b/Pafah1b1/Cib1/Prune1/Snca	8
GO:0072527	pyrimidine-containing compound metabolic process	5/372	61/28891	0.00113497	0.013456	0.00993217	Mapk1/Aldh6a1/Ak3/Ctps2/Shmt1	5
GO:1902253	regulation of intrinsic apoptotic signaling pathway by p53 class mediator	4/372	36/28891	0.0011505	0.0135974	0.0100366	Muc1/Rpl11/Rpl26/Rps7	4
GO:2000116	regulation of cysteine-type endopeptidase activity	10/372	240/28891	0.00117752	0.0138735	0.0102403	Asph/Xdh/Rack1/F3/Src/Bcap31/Rhoa/Rps6ka1/Bax/Snca	10
GO:0019079	viral genome replication	7/372	125/28891	0.00120621	0.0141673	0.0104572	Vapa/Ddx5/Plscr1/Stom/Ddb1/Ilf3/Oas1a	7
GO:0030522	intracellular receptor signaling pathway	12/372	328/28891	0.00122069	0.014293	0.01055	Mapk1/Src/Alox15/Ddx5/Rhoa/Nek7/Phb2/Tkfc/Vps11/Nagk/Oas1a/Hmga1	12
GO:0002429	immune response-activating cell surface receptor signaling pathway	11/372	284/28891	0.00122798	0.0143012	0.010556	Mapk1/Plscr1/Appl2/Lbp/Bag6/Bax/Ptpn6/Eif2b5/Ikbkg/Eif2b4/Oas1a	11
GO:0097581	lamellipodium organization	6/372	92/28891	0.0012311	0.0143012	0.010556	Rac1/Cdc42/Src/Snx2/Coro1b/Snx1	6
GO:0009226	nucleotide-sugar biosynthetic process	3/372	17/28891	0.0012592	0.0143012	0.010556	Cmas/Fcsk/Gmppb	3
GO:0010524	positive regulation of calcium ion transport into cytosol	3/372	17/28891	0.0012592	0.0143012	0.010556	Asph/Bax/P2rx4	3
GO:0060263	regulation of respiratory burst	3/372	17/28891	0.0012592	0.0143012	0.010556	Jchain/Rac1/Lbp	3
GO:0061308	cardiac neural crest cell development involved in heart development	3/372	17/28891	0.0012592	0.0143012	0.010556	Cdc42/Mapk3/Mapk1	3
GO:0072350	tricarboxylic acid metabolic process	3/372	17/28891	0.0012592	0.0143012	0.010556	Acly/Asl/Ass1	3
GO:1903358	regulation of Golgi organization	3/372	17/28891	0.0012592	0.0143012	0.010556	Mapk3/Mapk1/Map2k1	3
GO:1903541	regulation of exosomal secretion	3/372	17/28891	0.0012592	0.0143012	0.010556	Sdcbp/Vps4b/Snf8	3
GO:1904355	positive regulation of telomere capping	3/372	17/28891	0.0012592	0.0143012	0.010556	Mapk3/Mapk1/Nek7	3
GO:0051491	positive regulation of filopodium assembly	4/372	37/28891	0.00127698	0.0143736	0.0106095	Rac1/Cdc42/Rala/Arap1	4
GO:1902745	positive regulation of lamellipodium organization	4/372	37/28891	0.00127698	0.0143736	0.0106095	Rac1/Cdc42/Src/Coro1b	4
GO:1904358	positive regulation of telomere maintenance via telomere lengthening	4/372	37/28891	0.00127698	0.0143736	0.0106095	Cct3/Mapk3/Mapk1/Nek7	4
GO:0034599	cellular response to oxidative stress	10/372	243/28891	0.00129218	0.0144716	0.0106818	Nqo1/Adprs/Atp2a2/Rack1/Mapk3/Mapk1/Src/Mapk13/Lonp1/Snca	10
GO:1902075	cellular response to salt	9/372	202/28891	0.00129334	0.0144716	0.0106818	Asph/Cpne3/Alox15/Stim1/Gna11/Nek7/Mapk13/P2rx4/Hnrnpa1	9
GO:1903078	positive regulation of protein localization to plasma membrane	5/372	63/28891	0.00131318	0.0146503	0.0108137	Pgrmc1/Lrp1/Rack1/Rhog/Cib1	5
GO:0018105	peptidyl-serine phosphorylation	12/372	331/28891	0.00131846	0.014666	0.0108253	Rack1/Mapk3/Mapk1/Tfrc/Rps6ka1/Csnk2a1/Nek7/Cdk5/Eif4g1/Mapk13/Bax/Snca	12
GO:0050764	regulation of phagocytosis	7/372	127/28891	0.00132253	0.0146681	0.0108269	Lrp1/Rack1/Alox15/Plscr1/Appl2/Atg3/Lbp	7
GO:0031503	protein-containing complex localization	10/372	244/28891	0.00133236	0.0147338	0.0108754	Rab8a/Rala/Ift74/Ift172/Ift52/Map2k1/Ift81/Ift46/Ipo9/Sfpq	10
GO:1903169	regulation of calcium ion transmembrane transport	9/372	203/28891	0.00133835	0.0147569	0.0108924	Asph/Atp1b1/Vdac1/Stim1/Cdk5/Bax/Ptpn6/P2rx4/Snca	9
GO:0051261	protein depolymerization	7/372	128/28891	0.00138389	0.0152148	0.0112304	Asph/Stmn1/Rhoa/Vps4b/Eps8/Vill/Cib1	7
GO:0007034	vacuolar transport	8/372	165/28891	0.0013955	0.0152979	0.0112917	Vps25/Lrp1/Vps4b/Igf2r/Vps11/Scarb2/Ptpn23/Snf8	8
GO:0060324	face development	5/372	64/28891	0.00140965	0.0153863	0.011357	Asph/Mapk3/Mapk1/Map2k1/Rras	5
GO:0070286	axonemal dynein complex assembly	4/372	38/28891	0.00141287	0.0153863	0.011357	Dnah5/Dnaaf5/Dnai2/Ccdc39	4
GO:1901888	regulation of cell junction assembly	10/372	246/28891	0.00141577	0.0153863	0.011357	Rac1/Lrp1/Src/Rhoa/Rps6/Cldn3/Eif4g1/Apod/Ace2/Snca	10
GO:1901136	carbohydrate derivative catabolic process	8/372	166/28891	0.00145008	0.015714	0.0115989	Xdh/Samhd1/Gpd1/Vnn1/Npl/Nagk/Dera/Renbp	8
GO:0046835	carbohydrate phosphorylation	3/372	18/28891	0.00149669	0.0160809	0.0118697	Tkfc/Fcsk/Nagk	3
GO:0061307	cardiac neural crest cell differentiation involved in heart development	3/372	18/28891	0.00149669	0.0160809	0.0118697	Cdc42/Mapk3/Mapk1	3
GO:1904294	positive regulation of ERAD pathway	3/372	18/28891	0.00149669	0.0160809	0.0118697	Bcap31/Bag6/Eif2a	3
GO:0032984	protein-containing complex disassembly	10/372	248/28891	0.00150338	0.0161071	0.011889	Asph/Stmn1/Atp2a2/Rhoa/Vps4b/Eps8/Etf1/Vill/Cib1/Ssrp1	10
GO:0006911	phagocytosis, engulfment	5/372	65/28891	0.00151123	0.0161216	0.0118997	Rac1/Cdc42/Alox15/Appl2/Lbp	5
GO:0043280	positive regulation of cysteine-type endopeptidase activity involved in apoptotic process	7/372	130/28891	0.00151326	0.0161216	0.0118997	Xdh/Rack1/F3/Bcap31/Rhoa/Bax/Snca	7
GO:0045922	negative regulation of fatty acid metabolic process	4/372	39/28891	0.00155852	0.0165571	0.0122212	Ubr4/Acadvl/Erlin2/Appl2	4
GO:0009755	hormone-mediated signaling pathway	8/372	168/28891	0.00156432	0.0165721	0.0122323	Mapk1/Src/Ddx5/Rhoa/Appl2/Phb2/Vps11/Lancl2	8
GO:0002768	immune response-regulating cell surface receptor signaling pathway	11/372	294/28891	0.00161582	0.0170464	0.0125823	Mapk1/Plscr1/Appl2/Lbp/Bag6/Bax/Ptpn6/Eif2b5/Ikbkg/Eif2b4/Oas1a	11
GO:0048008	platelet-derived growth factor receptor signaling pathway	5/372	66/28891	0.0016181	0.0170464	0.0125823	Lrp1/F3/Src/Apod/Snca	5
GO:0001578	microtubule bundle formation	7/372	132/28891	0.00165187	0.0173538	0.0128092	Dnah5/Dnaaf5/Rsph9/Ak7/Ift46/Dnai2/Ccdc39	7
GO:0006766	vitamin metabolic process	6/372	98/28891	0.00170427	0.0178053	0.0131425	Nqo1/Aldh1l1/Vnn1/Lrp2/Shmt1/Shmt2	6
GO:0046683	response to organophosphorus	6/372	98/28891	0.00170427	0.0178053	0.0131425	Asph/Gpd1/Rap1b/Mat2a/P2rx4/Hmga1	6
GO:0009066	aspartate family amino acid metabolic process	4/372	40/28891	0.0017143	0.0178118	0.0131473	Mri1/Got2/Ass1/Adss1	4
GO:0021799	cerebral cortex radially oriented cell migration	4/372	40/28891	0.0017143	0.0178118	0.0131473	Rac1/Pafah1b1/Cdk5/Cul5	4
GO:1905517	macrophage migration	5/372	67/28891	0.00173041	0.0179299	0.0132345	Mapk3/Mapk1/Rpl13a/B4galt1/P2rx4	5
GO:0062012	regulation of small molecule metabolic process	13/372	389/28891	0.00174559	0.0179947	0.0132823	Apob/Gpd1/Acadm/Src/Ubr4/Acadvl/Erlin2/Appl2/Pla2g4a/Ddb1/Map2k1/Snca/Nln	13
GO:0034250	positive regulation of amide metabolic process	8/372	171/28891	0.00174893	0.0179947	0.0132823	Eif4g2/Prmt1/Mapk3/Mapk1/Cdk4/Eif4g1/Rpl26/Eif2b5	8
GO:0032261	purine nucleotide salvage	3/372	19/28891	0.00176045	0.0179947	0.0132823	Adss1/Naprt/Gmps	3
GO:0045717	negative regulation of fatty acid biosynthetic process	3/372	19/28891	0.00176045	0.0179947	0.0132823	Ubr4/Acadvl/Erlin2	3
GO:0046348	amino sugar catabolic process	3/372	19/28891	0.00176045	0.0179947	0.0132823	Npl/Nagk/Renbp	3
GO:0018209	peptidyl-serine modification	12/372	343/28891	0.00177668	0.0180145	0.0132969	Rack1/Mapk3/Mapk1/Tfrc/Rps6ka1/Csnk2a1/Nek7/Cdk5/Eif4g1/Mapk13/Bax/Snca	12
GO:1901990	regulation of mitotic cell cycle phase transition	12/372	343/28891	0.00177668	0.0180145	0.0132969	Nae1/Muc1/Vps4b/Appl2/Psme2/Cdk4/Eif4g1/Rpl17/Phb2/Rpl26/Ddb1/Ptpn6	12
GO:1902074	response to salt	12/372	343/28891	0.00177668	0.0180145	0.0132969	Asph/Cpne3/Alox15/Stim1/Gna11/Pla2g4a/Nek7/Cdk5/Mapk13/P2rx4/Hnrnpa1/Snca	12
GO:0051492	regulation of stress fiber assembly	6/372	99/28891	0.00179492	0.018135	0.0133858	Stmn1/Rac1/Cdc42/Rhoa/Rhoc/Arap1	6
GO:0060996	dendritic spine development	7/372	134/28891	0.00180015	0.018135	0.0133858	Eif4g2/Rac1/Cdc42/Arf4/Baiap2/Pafah1b1/Cdk5	7
GO:0043281	regulation of cysteine-type endopeptidase activity involved in apoptotic process	9/372	212/28891	0.00180295	0.018135	0.0133858	Xdh/Rack1/F3/Src/Bcap31/Rhoa/Rps6ka1/Bax/Snca	9
GO:0022029	telencephalon cell migration	5/372	68/28891	0.00184834	0.0185422	0.0136864	Rac1/Rhoa/Pafah1b1/Cdk5/Cul5	5
GO:0007368	determination of left/right symmetry	7/372	135/28891	0.00187806	0.0187165	0.0138151	Dnah5/Ift74/Ift172/Ift52/Dnai2/Ccdc39/Kif3a	7
GO:0006418	tRNA aminoacylation for protein translation	4/372	41/28891	0.00188056	0.0187165	0.0138151	Mars1/Eprs1/Lars1/Iars1	4
GO:0070849	response to epidermal growth factor	4/372	41/28891	0.00188056	0.0187165	0.0138151	Mars1/Mapk3/Mapk1/Snx6	4
GO:0009064	glutamine family amino acid metabolic process	5/372	69/28891	0.00197204	0.0195755	0.0144491	Got2/Asl/Ass1/Ctps2/Gmps	5
GO:0007229	integrin-mediated signaling pathway	6/372	101/28891	0.00198714	0.0196224	0.0144837	Cdc42/Src/Rhoa/Itgax/Itgal/Fermt3	6
GO:0050772	positive regulation of axonogenesis	6/372	101/28891	0.00198714	0.0196224	0.0144837	Eif4g2/Lrp1/Rpl4/Pafah1b1/Map2k1/Nrdc	6
GO:2000058	regulation of ubiquitin-dependent protein catabolic process	8/372	175/28891	0.0020214	0.0199087	0.014695	Rack1/Bcap31/Rpl11/Ccdc22/Bag6/Rps7/Usp14/Fbxo22	8
GO:0009083	branched-chain amino acid catabolic process	3/372	20/28891	0.00205148	0.0199966	0.0147599	Aldh6a1/Ivd/Hsd17b10	3
GO:0036120	cellular response to platelet-derived growth factor stimulus	3/372	20/28891	0.00205148	0.0199966	0.0147599	Mars1/Src/Coro1b	3
GO:0060099	regulation of phagocytosis, engulfment	3/372	20/28891	0.00205148	0.0199966	0.0147599	Alox15/Appl2/Lbp	3
GO:0098885	modification of postsynaptic actin cytoskeleton	3/372	20/28891	0.00205148	0.0199966	0.0147599	Myh10/Rhoa/Baiap2	3
GO:0034446	substrate adhesion-dependent cell spreading	6/372	102/28891	0.00208889	0.020309	0.0149905	Rac1/Cdc42/Src/Rhoa/Fermt3/Cib1	6
GO:0032206	positive regulation of telomere maintenance	5/372	70/28891	0.00210168	0.0203809	0.0150436	Cct3/Ruvbl1/Mapk3/Mapk1/Nek7	5
GO:0007266	Rho protein signal transduction	7/372	138/28891	0.00212756	0.0205589	0.015175	Stmn1/Cdc42/Rhoa/Rhog/Baiap2/Eps8l1/Eps8	7
GO:0050900	leukocyte migration	13/372	398/28891	0.0021309	0.0205589	0.015175	Rac1/Cdc42/Mapk3/Mapk1/Rhoa/Itgal/Pafah1b1/Lbp/Eps8/Rpl13a/Apod/B4galt1/P2rx4	13
GO:0031098	stress-activated protein kinase signaling cascade	10/372	261/28891	0.00218619	0.0210386	0.0155291	Prmt1/Xdh/Cdc42/Mapk3/Mapk1/Rhoa/Pafah1b1/Stk26/Map2k1/Mapk13	10
GO:0045921	positive regulation of exocytosis	6/372	103/28891	0.00219453	0.0210652	0.0155487	Sdcbp/Rab5a/Vps4b/Cdk5/Snf8/Snca	6
GO:0021782	glial cell development	7/372	139/28891	0.00221618	0.0211298	0.0155964	Lrp1/Mapk3/Mapk1/Cdk5/Map2k1/Eif2b5/Eif2b4	7
GO:0099175	regulation of postsynapse organization	7/372	139/28891	0.00221618	0.0211298	0.0155964	Cdc42/Arf4/Baiap2/Hnrnpm/Pafah1b1/Cdk5/Rbmx	7
GO:0008347	glial cell migration	5/372	71/28891	0.00223743	0.0211298	0.0155964	Lrp1/Pafah1b1/Cdk5/Rras/P2rx4	5
GO:0021885	forebrain cell migration	5/372	71/28891	0.00223743	0.0211298	0.0155964	Rac1/Rhoa/Pafah1b1/Cdk5/Cul5	5
GO:0006984	ER-nucleus signaling pathway	4/372	43/28891	0.00224595	0.0211298	0.0155964	Atp2a2/Erlin2/Tmem33/Eif2a	4
GO:0009124	nucleoside monophosphate biosynthetic process	4/372	43/28891	0.00224595	0.0211298	0.0155964	Paics/Adss1/Gmps/Shmt1	4
GO:0043277	apoptotic cell clearance	4/372	43/28891	0.00224595	0.0211298	0.0155964	Rab14/Rac1/Lrp1/Alox15	4
GO:0097178	ruffle assembly	4/372	43/28891	0.00224595	0.0211298	0.0155964	Rac1/Rhog/Eps8l1/Eps8	4
GO:0006096	glycolytic process	6/372	104/28891	0.00230414	0.0216025	0.0159453	Pgk2/Gpd1/Aldoc/Eno2/Gale/Tkfc	6
GO:0033559	unsaturated fatty acid metabolic process	7/372	140/28891	0.00230761	0.0216025	0.0159453	Cyp2a5/Cyp2b10/Cyp4a12b/Cyp4a14/Cyp2s1/Alox15/Pla2g4a	7
GO:0010522	regulation of calcium ion transport into cytosol	3/372	21/28891	0.00237071	0.0219584	0.016208	Asph/Bax/P2rx4	3
GO:0035234	ectopic germ cell programmed cell death	3/372	21/28891	0.00237071	0.0219584	0.016208	Ddb1/Bax/Ybx3	3
GO:1905153	regulation of membrane invagination	3/372	21/28891	0.00237071	0.0219584	0.016208	Alox15/Appl2/Lbp	3
GO:1990182	exosomal secretion	3/372	21/28891	0.00237071	0.0219584	0.016208	Sdcbp/Vps4b/Snf8	3
GO:0051259	protein complex oligomerization	10/372	264/28891	0.00237466	0.0219584	0.016208	Prmt1/Samhd1/Aqp5/Appl2/Mat2a/Hsd17b10/Oas1a/Shmt1/Snca/Shmt2	10
GO:0060972	left/right pattern formation	7/372	141/28891	0.00240193	0.0221563	0.0163541	Dnah5/Ift74/Ift172/Ift52/Dnai2/Ccdc39/Kif3a	7
GO:0034314	Arp2/3 complex-mediated actin nucleation	4/372	44/28891	0.00244578	0.0223969	0.0165317	Iqgap2/Arpc4/Coro1b/Arpc3	4
GO:0043039	tRNA aminoacylation	4/372	44/28891	0.00244578	0.0223969	0.0165317	Mars1/Eprs1/Lars1/Iars1	4
GO:1901021	positive regulation of calcium ion transmembrane transporter activity	4/372	44/28891	0.00244578	0.0223969	0.0165317	Asph/Atp1b1/Stim1/Cdk5	4
GO:0008361	regulation of cell size	9/372	222/28891	0.00246193	0.0224903	0.0166006	Eif4g2/Rac1/Lrp1/Rpl4/Lars1/Rhoa/Pafah1b1/Cdk5/Cdk4	9
GO:0051098	regulation of binding	13/372	405/28891	0.00247681	0.0225718	0.0166607	Stmn1/Atp2a2/Lrp1/Cdc42/Rack1/Mapk3/Src/Plscr1/Rpl11/Cdk5/Eif4g1/Bax/Eif2b4	13
GO:0009743	response to carbohydrate	9/372	223/28891	0.00253713	0.0230659	0.0170255	Apob/Rac1/Lrp1/Rack1/Mapk13/Eif2b5/Aacs/Eif2b4/Hmga1	9
GO:0021543	pallium development	8/372	182/28891	0.00257764	0.023378	0.0172558	Tubb2a/Rac1/Rhoa/Pafah1b1/Cdk5/Bax/Cul5/Kif3a	8
GO:0009394	2'-deoxyribonucleotide metabolic process	4/372	45/28891	0.00265749	0.023876	0.0176234	Xdh/Samhd1/Ak3/Shmt1	4
GO:0019692	deoxyribose phosphate metabolic process	4/372	45/28891	0.00265749	0.023876	0.0176234	Xdh/Samhd1/Ak3/Shmt1	4
GO:0043038	amino acid activation	4/372	45/28891	0.00265749	0.023876	0.0176234	Mars1/Eprs1/Lars1/Iars1	4
GO:2001252	positive regulation of chromosome organization	6/372	107/28891	0.0026578	0.023876	0.0176234	Cct3/Ruvbl1/Mapk3/Mapk1/Nek7/Sfpq	6
GO:0009799	specification of symmetry	7/372	144/28891	0.00270277	0.0239706	0.0176932	Dnah5/Ift74/Ift172/Ift52/Dnai2/Ccdc39/Kif3a	7
GO:0009855	determination of bilateral symmetry	7/372	144/28891	0.00270277	0.0239706	0.0176932	Dnah5/Ift74/Ift172/Ift52/Dnai2/Ccdc39/Kif3a	7
GO:0006541	glutamine metabolic process	3/372	22/28891	0.00271903	0.0239706	0.0176932	Asl/Ctps2/Gmps	3
GO:0009151	purine deoxyribonucleotide metabolic process	3/372	22/28891	0.00271903	0.0239706	0.0176932	Xdh/Samhd1/Ak3	3
GO:0043101	purine-containing compound salvage	3/372	22/28891	0.00271903	0.0239706	0.0176932	Adss1/Naprt/Gmps	3
GO:0044794	positive regulation by host of viral process	3/372	22/28891	0.00271903	0.0239706	0.0176932	Vapa/Stom/Igf2r	3
GO:0060438	trachea development	3/372	22/28891	0.00271903	0.0239706	0.0176932	Mapk3/Mapk1/Map2k1	3
GO:0097734	extracellular exosome biogenesis	3/372	22/28891	0.00271903	0.0239706	0.0176932	Sdcbp/Vps4b/Snf8	3
GO:0009991	response to extracellular stimulus	14/372	460/28891	0.0027846	0.0244916	0.0180778	Mapk3/Mapk1/Tfrc/Acadm/Lars1/Asl/Appl2/Gcn1/Stk26/Eif4g1/Bax/Aacs/Eif2a/Fbxo22	14
GO:0000723	telomere maintenance	7/372	145/28891	0.00280922	0.0245937	0.0181531	Cct3/Ruvbl1/Mapk3/Mapk1/Src/Nek7/Hnrnpc	7
GO:0034614	cellular response to reactive oxygen species	7/372	145/28891	0.00280922	0.0245937	0.0181531	Nqo1/Adprs/Rack1/Mapk3/Mapk1/Src/Mapk13	7
GO:0031647	regulation of protein stability	11/372	316/28891	0.00282611	0.0246844	0.0182201	Asph/Cct3/Atp1b1/Src/Rpl11/Phb2/Bag6/Rps7/Ift46/Ipo9/Snca	11
GO:0001541	ovarian follicle development	5/372	75/28891	0.0028448	0.0247904	0.0182984	Rac1/Src/Bax/Eif2b5/Eif2b4	5
GO:0014044	Schwann cell development	4/372	46/28891	0.00288144	0.0250519	0.0184914	Mapk3/Mapk1/Cdk5/Map2k1	4
GO:0048511	rhythmic process	11/372	317/28891	0.00289492	0.0251114	0.0185353	Rack1/Src/Ddx5/Pla2g4a/Csnk2a1/Mat2a/Ass1/Cdk5/Ddb1/Ppp1ca/Sfpq	11
GO:0006898	receptor-mediated endocytosis	10/372	272/28891	0.00294168	0.0254586	0.0187916	Lrp1/Tfrc/Sdcbp/Lrp2/Rab5a/Rala/Snx1/Scarb2/Kif3a/Snca	10
GO:0045787	positive regulation of cell cycle	12/372	365/28891	0.00295436	0.02551	0.0188295	Cdc42/Rhoa/Plscr1/Vps4b/Pafah1b1/Cdk4/Eif4g1/Rpl17/Phb2/Rps15a/Sfpq/Fntb	12
GO:0000380	alternative mRNA splicing, via spliceosome	5/372	76/28891	0.00301358	0.0259621	0.0191632	Ddx5/Hnrnpm/Rbmx/Hnrnpa1/Sfpq	5
GO:0006690	icosanoid metabolic process	7/372	147/28891	0.00303173	0.0260591	0.0192348	Cyp2a5/Cyp2b10/Cyp4a12b/Cyp4a14/Cyp2s1/Alox15/Pla2g4a	7
GO:2001243	negative regulation of intrinsic apoptotic signaling pathway	6/372	110/28891	0.00305067	0.0261625	0.0193111	Rack1/Muc1/Src/Map2k1/Ybx3/Ikbkg	6
GO:0070371	ERK1 and ERK2 cascade	12/372	367/28891	0.00308707	0.0263235	0.0194299	Lrp1/Mapk3/Mapk1/Src/Alox15/Rap1b/Phb2/Map2k1/Rras/Ptpn6/Cib1/Ace2	12
GO:0009168	purine ribonucleoside monophosphate biosynthetic process	3/372	23/28891	0.00309729	0.0263235	0.0194299	Paics/Adss1/Gmps	3
GO:0036119	response to platelet-derived growth factor	3/372	23/28891	0.00309729	0.0263235	0.0194299	Mars1/Src/Coro1b	3
GO:0036158	outer dynein arm assembly	3/372	23/28891	0.00309729	0.0263235	0.0194299	Dnah5/Dnaaf5/Dnai2	3
GO:0006858	extracellular transport	4/372	47/28891	0.00311795	0.0263805	0.019472	Arrdc1/Dnah5/Ak7/Ccdc39	4
GO:0009409	response to cold	4/372	47/28891	0.00311795	0.0263805	0.019472	Acadm/Acadvl/Appl2/Abraxas2	4
GO:0000910	cytokinesis	8/372	188/28891	0.00314391	0.0264817	0.0195467	Stmn1/Myh10/Cdc42/Iqgap2/Rhoa/Rhoc/Vps4b/Septin9	8
GO:0050714	positive regulation of protein secretion	8/372	188/28891	0.00314391	0.0264817	0.0195467	Rac1/Myh10/Lrp1/Stim1/Gna11/Tmed10/Ptpn23/Aacs	8
GO:0006900	vesicle budding from membrane	5/372	77/28891	0.00318947	0.0266393	0.019663	Vapa/Sec23b/Tmed10/Trappc5/Arfgap3	5
GO:0046847	filopodium assembly	5/372	77/28891	0.00318947	0.0266393	0.019663	Rac1/Cdc42/Rab5a/Rala/Arap1	5
GO:1905515	non-motile cilium assembly	5/372	77/28891	0.00318947	0.0266393	0.019663	Septin9/Ift74/Ift172/Ift52/Kif3a	5
GO:0019217	regulation of fatty acid metabolic process	6/372	111/28891	0.0031908	0.0266393	0.019663	Ubr4/Acadvl/Erlin2/Appl2/Pla2g4a/Snca	6
GO:0042060	wound healing	12/372	370/28891	0.00329515	0.0274227	0.0202413	Myh10/F3/Alox15/Coro1b/Vps4b/Pla2g4a/Cldn3/B4galt1/Plet1/Fermt3/Ptpn6/Fntb	12
GO:0033157	regulation of intracellular protein transport	9/372	232/28891	0.00329913	0.0274227	0.0202413	Asph/Cdc42/Mapk1/Bcap31/Stom/Cdk5/Apod/Cib1/Kif3a	9
GO:0005978	glycogen biosynthetic process	4/372	48/28891	0.00336736	0.0277289	0.0204673	Gys1/Ugp2/Acadm/Ppp1ca	4
GO:0006767	water-soluble vitamin metabolic process	4/372	48/28891	0.00336736	0.0277289	0.0204673	Aldh1l1/Vnn1/Shmt1/Shmt2	4
GO:0009250	glucan biosynthetic process	4/372	48/28891	0.00336736	0.0277289	0.0204673	Gys1/Ugp2/Acadm/Ppp1ca	4
GO:0051972	regulation of telomerase activity	4/372	48/28891	0.00336736	0.0277289	0.0204673	Mapk3/Mapk1/Src/Nek7	4
GO:0006919	activation of cysteine-type endopeptidase activity involved in apoptotic process	5/372	78/28891	0.00337263	0.0277289	0.0204673	Xdh/Rack1/F3/Bax/Snca	5
GO:0032200	telomere organization	7/372	150/28891	0.00339046	0.027815	0.0205309	Cct3/Ruvbl1/Mapk3/Mapk1/Src/Nek7/Hnrnpc	7
GO:0110020	regulation of actomyosin structure organization	6/372	113/28891	0.00348537	0.0282143	0.0208256	Stmn1/Rac1/Cdc42/Rhoa/Rhoc/Arap1	6
GO:0006760	folic acid-containing compound metabolic process	3/372	24/28891	0.00350627	0.0282143	0.0208256	Aldh1l1/Shmt1/Shmt2	3
GO:0009081	branched-chain amino acid metabolic process	3/372	24/28891	0.00350627	0.0282143	0.0208256	Aldh6a1/Ivd/Hsd17b10	3
GO:0019076	viral release from host cell	3/372	24/28891	0.00350627	0.0282143	0.0208256	Vapa/Vps4b/Ddb1	3
GO:0033630	positive regulation of cell adhesion mediated by integrin	3/372	24/28891	0.00350627	0.0282143	0.0208256	Ift74/Ptpn6/Cib1	3
GO:0034405	response to fluid shear stress	3/372	24/28891	0.00350627	0.0282143	0.0208256	Src/Ass1/P2rx4	3
GO:0035891	exit from host cell	3/372	24/28891	0.00350627	0.0282143	0.0208256	Vapa/Vps4b/Ddb1	3
GO:0046037	GMP metabolic process	3/372	24/28891	0.00350627	0.0282143	0.0208256	Xdh/Paics/Gmps	3
GO:0046040	IMP metabolic process	3/372	24/28891	0.00350627	0.0282143	0.0208256	Xdh/Paics/Adss1	3
GO:0051928	positive regulation of calcium ion transport	7/372	151/28891	0.00351695	0.0282402	0.0208447	Asph/Atp1b1/Stim1/Cdk5/Bax/P2rx4/Snca	7
GO:0034198	cellular response to amino acid starvation	4/372	49/28891	0.00363001	0.0290862	0.0214692	Mapk3/Mapk1/Lars1/Gcn1	4
GO:0021537	telencephalon development	10/372	281/28891	0.0037036	0.0296131	0.0218581	Tubb2a/Rac1/Myh10/Dnah5/Rhoa/Pafah1b1/Cdk5/Bax/Cul5/Kif3a	10
GO:0033143	regulation of intracellular steroid hormone receptor signaling pathway	5/372	80/28891	0.00376144	0.0300121	0.0221526	Src/Ddx5/Rhoa/Phb2/Vps11	5
GO:0032231	regulation of actin filament bundle assembly	6/372	115/28891	0.0037997	0.0302536	0.0223308	Stmn1/Rac1/Cdc42/Rhoa/Rhoc/Arap1	6
GO:0031667	response to nutrient levels	13/372	427/28891	0.00387523	0.0307764	0.0227168	Mapk3/Mapk1/Acadm/Lars1/Asl/Appl2/Gcn1/Stk26/Eif4g1/Bax/Aacs/Eif2a/Fbxo22	13
GO:0010837	regulation of keratinocyte proliferation	4/372	50/28891	0.00390621	0.0307764	0.0227168	Ift74/Ift172/Ift52/Kif3a	4
GO:0001539	cilium or flagellum-dependent cell motility	8/372	195/28891	0.00392192	0.0307764	0.0227168	Pgk2/Apob/Dnah5/Rsph9/Ift81/Ift46/Lztfl1/Ccdc39	8
GO:0051495	positive regulation of cytoskeleton organization	8/372	195/28891	0.00392192	0.0307764	0.0227168	Rac1/Cdc42/Alox15/Rhoa/Rhoc/Baiap2/Vps4b/Baiap2l1	8
GO:0060285	cilium-dependent cell motility	8/372	195/28891	0.00392192	0.0307764	0.0227168	Pgk2/Apob/Dnah5/Rsph9/Ift81/Ift46/Lztfl1/Ccdc39	8
GO:0061136	regulation of proteasomal protein catabolic process	8/372	195/28891	0.00392192	0.0307764	0.0227168	Rack1/Bcap31/Rpl11/Psme2/Bag6/Usp14/Eif2a/Fbxo22	8
GO:0009127	purine nucleoside monophosphate biosynthetic process	3/372	25/28891	0.00394674	0.0307764	0.0227168	Paics/Adss1/Gmps	3
GO:0046697	decidualization	3/372	25/28891	0.00394674	0.0307764	0.0227168	Mapk3/Mapk1/Pla2g4a	3
GO:1900016	negative regulation of cytokine production involved in inflammatory response	3/372	25/28891	0.00394674	0.0307764	0.0227168	Appl2/Apod/Pdcd4	3
GO:1902410	mitotic cytokinetic process	3/372	25/28891	0.00394674	0.0307764	0.0227168	Iqgap2/Rhoa/Vps4b	3
GO:0014074	response to purine-containing compound	6/372	116/28891	0.00396451	0.0308106	0.022742	Asph/Gpd1/Rap1b/Mat2a/P2rx4/Hmga1	6
GO:0140056	organelle localization by membrane tethering	5/372	81/28891	0.00396742	0.0308106	0.022742	Rab8a/Atp2a2/Vapa/Ykt6/Vps11	5
GO:0009060	aerobic respiration	8/372	196/28891	0.0040442	0.0313301	0.0231255	Acly/Dlat/Rhoa/Sucla2/Pdhb/Pdha1/Snca/Shmt2	8
GO:0046660	female sex differentiation	7/372	155/28891	0.00405916	0.0313301	0.0231255	Rac1/Lrp2/Src/Pla2g4a/Bax/Eif2b5/Eif2b4	7
GO:0098876	vesicle-mediated transport to the plasma membrane	7/372	155/28891	0.00405916	0.0313301	0.0231255	Rab10/Rab8a/Rab14/Rack1/Ccdc22/Ptpn23/Snf8	7
GO:0034329	cell junction assembly	14/372	481/28891	0.00412989	0.0318111	0.0234805	Rac1/Lrp1/Cdc42/Sdcbp/Src/Rhoa/Rhoc/Rps6/Cldn3/Cdk5/Eif4g1/Apod/Ace2/Snca	14
GO:0051851	modulation by host of symbiont process	5/372	82/28891	0.00418134	0.0320614	0.0236653	Cdc42/Vapa/Rab5a/Stom/Igf2r	5
GO:0016601	Rac protein signal transduction	4/372	51/28891	0.0041963	0.0320614	0.0236653	Rac1/Rhog/Eps8l1/Eps8	4
GO:0030520	intracellular estrogen receptor signaling pathway	4/372	51/28891	0.0041963	0.0320614	0.0236653	Src/Ddx5/Phb2/Vps11	4
GO:1902743	regulation of lamellipodium organization	4/372	51/28891	0.0041963	0.0320614	0.0236653	Rac1/Cdc42/Src/Coro1b	4
GO:0035051	cardiocyte differentiation	8/372	198/28891	0.00429758	0.032769	0.0241876	Actc1/Myh11/Myh10/Cdc42/Mapk3/Mapk1/Acadm/Pdcd4	8
GO:0030518	intracellular steroid hormone receptor signaling pathway	6/372	118/28891	0.00430994	0.0327972	0.0242083	Mapk1/Src/Ddx5/Rhoa/Phb2/Vps11	6
GO:0031333	negative regulation of protein-containing complex assembly	7/372	157/28891	0.00435292	0.0330577	0.0244006	Stmn1/Cdc42/Src/Eps8/Rpl13a/Vill/Snca	7
GO:0007422	peripheral nervous system development	5/372	83/28891	0.00440337	0.0331629	0.0244783	Aldh3a2/Mapk3/Mapk1/Cdk5/Map2k1	5
GO:0045471	response to ethanol	5/372	83/28891	0.00440337	0.0331629	0.0244783	Got2/Adh1/Rps6/Eps8/Aacs	5
GO:0051791	medium-chain fatty acid metabolic process	3/372	26/28891	0.00441938	0.0331629	0.0244783	Cyp4a12b/Cyp4a14/Acadm	3
GO:0150146	cell junction disassembly	3/372	26/28891	0.00441938	0.0331629	0.0244783	C1qb/Cdk5/C1qc	3
GO:1903975	regulation of glial cell migration	3/372	26/28891	0.00441938	0.0331629	0.0244783	Lrp1/Rras/P2rx4	3
GO:1904353	regulation of telomere capping	3/372	26/28891	0.00441938	0.0331629	0.0244783	Mapk3/Mapk1/Nek7	3
GO:0030324	lung development	9/372	243/28891	0.00446321	0.0334255	0.0246721	Cdc42/Mapk3/Mapk1/Rpl13a/Bag6/Map2k1/Ppp1ca/Ccdc39/Hmga1	9
GO:0014037	Schwann cell differentiation	4/372	52/28891	0.00450058	0.0335724	0.0247805	Mapk3/Mapk1/Cdk5/Map2k1	4
GO:0042304	regulation of fatty acid biosynthetic process	4/372	52/28891	0.00450058	0.0335724	0.0247805	Ubr4/Acadvl/Erlin2/Pla2g4a	4
GO:0048732	gland development	14/372	489/28891	0.00476429	0.0354696	0.0261809	Xdh/Mapk3/Mapk1/Acadm/Src/Rps6ka1/Asl/Igf2r/Phb2/Map2k1/Bax/Aacs/Ccdc39/Hmga1	14
GO:0030323	respiratory tube development	9/372	246/28891	0.00483044	0.0358914	0.0264923	Cdc42/Mapk3/Mapk1/Rpl13a/Bag6/Map2k1/Ppp1ca/Ccdc39/Hmga1	9
GO:0009615	response to virus	12/372	389/28891	0.0048913	0.0362723	0.0267734	Ddx21/Samhd1/Itgax/Plscr1/Ifit1/Phb2/Tkfc/Rps15a/Bax/Ilf3/Oas1a/G3bp1	12
GO:0009264	deoxyribonucleotide catabolic process	3/372	27/28891	0.00492487	0.0363077	0.0267995	Xdh/Samhd1/Dera	3
GO:0010839	negative regulation of keratinocyte proliferation	3/372	27/28891	0.00492487	0.0363077	0.0267995	Ift74/Ift172/Ift52	3
GO:0050765	negative regulation of phagocytosis	3/372	27/28891	0.00492487	0.0363077	0.0267995	Rack1/Plscr1/Atg3	3
GO:0008585	female gonad development	6/372	122/28891	0.00506677	0.0372442	0.0274908	Rac1/Src/Pla2g4a/Bax/Eif2b5/Eif2b4	6
GO:0003007	heart morphogenesis	10/372	294/28891	0.0050716	0.0372442	0.0274908	Actc1/Rac1/Cdc42/Lrp2/Ift172/Ift52/Ccdc39/Cert1/Pdcd4/Kif3a	10
GO:0045773	positive regulation of axon extension	4/372	54/28891	0.00515299	0.0377686	0.0278778	Eif4g2/Lrp1/Rpl4/Pafah1b1	4
GO:0070372	regulation of ERK1 and ERK2 cascade	11/372	343/28891	0.00521293	0.0381341	0.0281476	Lrp1/Mapk3/Src/Alox15/Rap1b/Phb2/Map2k1/Rras/Ptpn6/Cib1/Ace2	11
GO:0043401	steroid hormone mediated signaling pathway	6/372	123/28891	0.00527029	0.0384792	0.0284024	Mapk1/Src/Ddx5/Rhoa/Phb2/Vps11	6
GO:0051924	regulation of calcium ion transport	10/372	296/28891	0.00531324	0.0387181	0.0285787	Asph/Atp1b1/Vdac1/Stim1/Rhoa/Cdk5/Bax/Ptpn6/P2rx4/Snca	10
GO:0019058	viral life cycle	9/372	250/28891	0.00535613	0.038949	0.0287491	Vapa/Ddx5/Plscr1/Stom/Vps4b/Ddb1/Ilf3/Oas1a/Ace2	9
GO:0006809	nitric oxide biosynthetic process	5/372	87/28891	0.00537583	0.038949	0.0287491	Cyb5r3/Rac1/Asl/Ass1/P2rx4	5
GO:0022406	membrane docking	5/372	87/28891	0.00537583	0.038949	0.0287491	Rab8a/Atp2a2/Vapa/Ykt6/Vps11	5
GO:0071276	cellular response to cadmium ion	3/372	28/28891	0.00546381	0.0395108	0.0291638	Cyp2a5/Mapk3/Mapk1	3
GO:0031113	regulation of microtubule polymerization	4/372	55/28891	0.00550171	0.0396093	0.0292365	Stmn1/Rac1/Prune1/Snca	4
GO:0060562	epithelial tube morphogenesis	12/372	395/28891	0.00550697	0.0396093	0.0292365	Lrp2/Src/Rhoa/Itgax/Rala/Ift172/Phb2/Ift52/Rps7/Ppp1ca/Ccdc39/Kif3a	12
GO:0009266	response to temperature stimulus	7/372	164/28891	0.00550886	0.0396093	0.0292365	Acadm/Acadvl/Dnaja4/Appl2/Eif2b5/Eif2b4/Abraxas2	7
GO:0099173	postsynapse organization	9/372	252/28891	0.00563505	0.0404047	0.0298236	Rac1/Myh10/Cdc42/Arf4/Baiap2/Hnrnpm/Pafah1b1/Cdk5/Rbmx	9
GO:0032456	endocytic recycling	5/372	88/28891	0.00564084	0.0404047	0.0298236	Rab8a/Rab14/Ccdc22/Ptpn23/Snf8	5
GO:0046545	development of primary female sexual characteristics	6/372	125/28891	0.00569521	0.040717	0.0300541	Rac1/Src/Pla2g4a/Bax/Eif2b5/Eif2b4	6
GO:0042063	gliogenesis	12/372	397/28891	0.00572536	0.0408553	0.0301562	Lrp1/Mapk3/Mapk1/Lrp2/Rhoa/Pafah1b1/Cdk5/Map2k1/Rras/Eif2b5/P2rx4/Eif2b4	12
GO:0006109	regulation of carbohydrate metabolic process	8/372	208/28891	0.00575259	0.0409723	0.0302426	Gpd1/Acadm/Src/Ddb1/Scarb2/Ppp1ca/Snca/Nln	8
GO:0048545	response to steroid hormone	9/372	253/28891	0.00577865	0.0410806	0.0303225	Mapk1/Src/Ddx5/Rhoa/Adh1/Ass1/Phb2/Vps11/Map2k1	9
GO:2000045	regulation of G1/S transition of mitotic cell cycle	7/372	166/28891	0.00587781	0.0417071	0.0307849	Muc1/Appl2/Psme2/Eif4g1/Rpl17/Rpl26/Ptpn6	7
GO:0034308	primary alcohol metabolic process	5/372	89/28891	0.00591494	0.0418243	0.0308714	Gpd1/Aldh3a2/Adh1/Rdh11/Akr1c13	5
GO:0042594	response to starvation	8/372	209/28891	0.00591644	0.0418243	0.0308714	Mapk3/Mapk1/Acadm/Lars1/Gcn1/Stk26/Eif2a/Fbxo22	8
GO:0032469	endoplasmic reticulum calcium ion homeostasis	3/372	29/28891	0.0060368	0.0424371	0.0313238	Atp2a2/Bcap31/Bax	3
GO:0042558	pteridine-containing compound metabolic process	3/372	29/28891	0.0060368	0.0424371	0.0313238	Aldh1l1/Shmt1/Shmt2	3
GO:1900027	regulation of ruffle assembly	3/372	29/28891	0.0060368	0.0424371	0.0313238	Rhog/Eps8l1/Eps8	3
GO:0070646	protein modification by small protein removal	6/372	127/28891	0.00614462	0.0431149	0.0318241	Uchl3/Cops6/Usp14/Cops7a/Abraxas2/Shmt2	6
GO:0032496	response to lipopolysaccharide	12/372	401/28891	0.00618276	0.0433022	0.0319623	Nqo1/Mapk3/Mapk1/Rhoa/Plscr1/Cd55/Lbp/Hadhb/Cdk4/Rpl13a/Pdcd4/Snca	12
GO:2000059	negative regulation of ubiquitin-dependent protein catabolic process	4/372	57/28891	0.00624569	0.0436621	0.032228	Rpl11/Bag6/Rps7/Usp14	4
GO:0007224	smoothened signaling pathway	7/372	168/28891	0.00626492	0.0437157	0.0322676	Rack1/Ift172/Ift52/Ift81/Ift46/Kif3a/Arl6	7
GO:2000278	regulation of DNA biosynthetic process	6/372	128/28891	0.00637876	0.0444281	0.0327934	Cct3/Mapk3/Mapk1/Src/Nek7/Hnrnpc	6
GO:0002455	humoral immune response mediated by circulating immunoglobulin	4/372	58/28891	0.00664151	0.045689	0.0337241	Cd55/C1qb/C1qc/Ptpn6	4
GO:0045010	actin nucleation	4/372	58/28891	0.00664151	0.045689	0.0337241	Iqgap2/Arpc4/Coro1b/Arpc3	4
GO:0051496	positive regulation of stress fiber assembly	4/372	58/28891	0.00664151	0.045689	0.0337241	Rac1/Cdc42/Rhoa/Rhoc	4
GO:0000470	maturation of LSU-rRNA	3/372	30/28891	0.00664435	0.045689	0.0337241	Rpl7/Rpl10a/Rpl7a	3
GO:0045730	respiratory burst	3/372	30/28891	0.00664435	0.045689	0.0337241	Jchain/Rac1/Lbp	3
GO:0048199	vesicle targeting, to, from or within Golgi	3/372	30/28891	0.00664435	0.045689	0.0337241	Tmed10/Trappc5/Arfgap3	3
GO:0090314	positive regulation of protein targeting to membrane	3/372	30/28891	0.00664435	0.045689	0.0337241	Stom/Cdk5/Cib1	3
GO:0007178	transmembrane receptor protein serine/threonine kinase signaling pathway	12/372	405/28891	0.00666863	0.0457727	0.0337859	Prmt1/Lrp1/Mapk3/Sdcbp/Lrp2/Src/Ddx5/Nceh1/Appl2/Snx1/Snx6/Pdcd4	12
GO:0031110	regulation of microtubule polymerization or depolymerization	5/372	92/28891	0.0067933	0.0463759	0.0342311	Stmn1/Rac1/Cib1/Prune1/Snca	5
GO:0045069	regulation of viral genome replication	5/372	92/28891	0.0067933	0.0463759	0.0342311	Ddx5/Plscr1/Ddb1/Ilf3/Oas1a	5
GO:0046209	nitric oxide metabolic process	5/372	92/28891	0.0067933	0.0463759	0.0342311	Cyb5r3/Rac1/Asl/Ass1/P2rx4	5
GO:0000050	urea cycle	2/372	10/28891	0.00694923	0.0470161	0.0347036	Asl/Ass1	2
GO:0006563	L-serine metabolic process	2/372	10/28891	0.00694923	0.0470161	0.0347036	Shmt1/Shmt2	2
GO:0007207	phospholipase C-activating G protein-coupled acetylcholine receptor signaling pathway	2/372	10/28891	0.00694923	0.0470161	0.0347036	Stim1/Gna11	2
GO:1900103	positive regulation of endoplasmic reticulum unfolded protein response	2/372	10/28891	0.00694923	0.0470161	0.0347036	Tmem33/Bax	2
GO:1904667	negative regulation of ubiquitin protein ligase activity	2/372	10/28891	0.00694923	0.0470161	0.0347036	Rpl11/Rps7	2
GO:0031663	lipopolysaccharide-mediated signaling pathway	4/372	59/28891	0.0070536	0.047637	0.0351619	Mapk3/Mapk1/Cd55/Lbp	4
GO:0008202	steroid metabolic process	11/372	358/28891	0.00710322	0.0478155	0.0352937	Apob/Cyp2b10/Cyb5r3/Lrp1/Lrp2/Acadvl/Erlin2/Hsd17b11/Hsd17b10/Akr1c13/Saa1	11
GO:0032273	positive regulation of protein polymerization	5/372	93/28891	0.00710531	0.0478155	0.0352937	Rac1/Alox15/Rhoa/Baiap2/Baiap2l1	5
GO:0060402	calcium ion transport into cytosol	3/372	31/28891	0.00728699	0.0488642	0.0360677	Asph/Bax/P2rx4	3
GO:1905523	positive regulation of macrophage migration	3/372	31/28891	0.00728699	0.0488642	0.0360677	Mapk3/Mapk1/P2rx4	3
GO:0045931	positive regulation of mitotic cell cycle	6/372	132/28891	0.00738044	0.0493666	0.0364386	Vps4b/Pafah1b1/Cdk4/Eif4g1/Rpl17/Phb2	6
GO:0035050	embryonic heart tube development	5/372	94/28891	0.00742719	0.0493666	0.0364386	Cdc42/Ift172/Ift52/Ccdc39/Kif3a	5
GO:0043525	positive regulation of neuron apoptotic process	5/372	94/28891	0.00742719	0.0493666	0.0364386	Nqo1/Cdc42/Rhoa/Cdk5/Bax	5
GO:0048708	astrocyte differentiation	5/372	94/28891	0.00742719	0.0493666	0.0364386	Lrp1/Mapk3/Mapk1/Map2k1/Eif2b5	5
GO:2001057	reactive nitrogen species metabolic process	5/372	94/28891	0.00742719	0.0493666	0.0364386	Cyb5r3/Rac1/Asl/Ass1/P2rx4	5
GO:0072666	establishment of protein localization to vacuole	4/372	60/28891	0.00748222	0.0496452	0.0366442	Vps25/Scarb2/Ptpn23/Snf8	4

## Sheet: Supp. Table 4
BALF Only Proteins GO_BP_Pathways
ID	Description	GeneRatio	BgRatio	pvalue	p.adjust	qvalue	geneID	Count
GO:0010466	negative regulation of peptidase activity	9/77	257/28891	2.89e-08	1.44e-05	1.07e-05	Itih3/Fetub/Serpina10/Dpep1/Wfdc2/Gas6/Cstb/Cst3/Serpina7	9
GO:0052547	regulation of peptidase activity	11/77	457/28891	3.6e-08	1.44e-05	1.07e-05	Itih3/Fetub/Serpina10/Dpep1/Wfdc2/Gas6/Cstb/Cst3/Serpina7/Anp32b/Pycard	11
GO:0051346	negative regulation of hydrolase activity	10/77	356/28891	3.75e-08	1.44e-05	1.07e-05	Itih3/Fetub/Apcs/Serpina10/Dpep1/Wfdc2/Gas6/Cstb/Cst3/Serpina7	10
GO:0006935	chemotaxis	11/77	462/28891	4.02e-08	1.44e-05	1.07e-05	Ear2/Ear1/Met/Dpep1/Igfals/Gas6/Spp1/Csf1r/Agr2/Hmgb2/Lsp1	11
GO:0042330	taxis	11/77	464/28891	4.2e-08	1.44e-05	1.07e-05	Ear2/Ear1/Met/Dpep1/Igfals/Gas6/Spp1/Csf1r/Agr2/Hmgb2/Lsp1	11
GO:0045861	negative regulation of proteolysis	9/77	362/28891	5.25e-07	0.00015	0.000111	Itih3/Fetub/Serpina10/Dpep1/Wfdc2/Gas6/Cstb/Cst3/Serpina7	9
GO:0052548	regulation of endopeptidase activity	8/77	360/28891	5.35e-06	0.0013094	0.000972	Fetub/Serpina10/Dpep1/Gas6/Cst3/Serpina7/Anp32b/Pycard	8
GO:0010951	negative regulation of endopeptidase activity	6/77	184/28891	1e-05	0.00214439	0.00159141	Fetub/Serpina10/Dpep1/Gas6/Cst3/Serpina7	6
GO:0050830	defense response to Gram-positive bacterium	6/77	203/28891	1.75e-05	0.00332848	0.00247016	Ear2/Ear1/Reg3g/Pycard/Rnase4/Hmgb2	6
GO:0019221	cytokine-mediated signaling pathway	8/77	450/28891	2.68e-05	0.00457886	0.00339811	Gas6/Ifnar2/Csf1r/Ptprf/Fkbp1a/Il18r1/Pycard/Il6st	8
GO:0060326	cell chemotaxis	7/77	331/28891	2.94e-05	0.00457886	0.00339811	Met/Dpep1/Gas6/Spp1/Csf1r/Agr2/Hmgb2	7
GO:0035634	response to stilbenoid	3/77	24/28891	3.54e-05	0.00504818	0.00374641	Mup1/Gsta1/Mup3	3
GO:0006909	phagocytosis	6/77	242/28891	4.68e-05	0.00616769	0.00457723	Met/Pros1/C2/Arhgap12/Gas6/Pycard	6
GO:1901136	carbohydrate derivative catabolic process	5/77	166/28891	8.34e-05	0.0101993	0.00756922	Gns/Hint1/Fuca1/Chil4/Cst3	5
GO:0050766	positive regulation of phagocytosis	4/77	93/28891	0.000114	0.0129828	0.00963492	Pros1/C2/Gas6/Pycard	4
GO:0033273	response to vitamin	3/77	36/28891	0.000122	0.0130524	0.00968654	Gas6/Spp1/Serpina7	3
GO:0031214	biomineral tissue development	5/77	184/28891	0.000135	0.0136219	0.0101092	Gas6/Spp1/Csf1r/Fgfr2/Clec3b	5
GO:0042742	defense response to bacterium	7/77	430/28891	0.000151	0.0141574	0.0105066	Ear2/Ear1/Wfdc2/Reg3g/Pycard/Rnase4/Hmgb2	7
GO:1905952	regulation of lipid localization	5/77	190/28891	0.000157	0.0141574	0.0105066	Acat2/Mup1/Spp1/Fabp3/Dbi	5
GO:0032370	positive regulation of lipid transport	4/77	103/28891	0.000169	0.0144508	0.0107244	Acat2/Spp1/Fabp3/Dbi	4
GO:0050769	positive regulation of neurogenesis	6/77	329/28891	0.00025	0.0204189	0.0151535	Met/Mup20/Csf1r/Ptprf/Dbnl/Il6st	6
GO:0045740	positive regulation of DNA replication	3/77	49/28891	0.000307	0.0231616	0.0171889	Met/Cst3/Cacybp	3
GO:0071394	cellular response to testosterone stimulus	2/77	10/28891	0.000311	0.0231616	0.0171889	Mup1/Spp1	2
GO:0009410	response to xenobiotic stimulus	6/77	346/28891	0.000328	0.023379	0.0173502	Dpep1/Gsta1/Gas6/Ptprm/Ggh/Serpina7	6
GO:0050767	regulation of neurogenesis	7/77	494/28891	0.000351	0.0238423	0.0176941	Met/Mup20/Csf1r/Ptprf/Dbnl/Il6st/Hmgb2	7
GO:1905954	positive regulation of lipid localization	4/77	126/28891	0.000365	0.0238423	0.0176941	Acat2/Spp1/Fabp3/Dbi	4
GO:0050764	regulation of phagocytosis	4/77	127/28891	0.000376	0.0238423	0.0176941	Pros1/C2/Gas6/Pycard	4
GO:2000116	regulation of cysteine-type endopeptidase activity	5/77	240/28891	0.000461	0.0281749	0.0209095	Dpep1/Gas6/Cst3/Anp32b/Pycard	5
GO:0051235	maintenance of location	6/77	373/28891	0.000488	0.0285798	0.0212099	B4galnt1/Mup1/Npc2/Ptprm/Dbi/Fkbp1a	6
GO:0030282	bone mineralization	4/77	137/28891	0.000501	0.0285798	0.0212099	Spp1/Csf1r/Fgfr2/Clec3b	4
GO:1902808	positive regulation of cell cycle G1/S phase transition	3/77	59/28891	0.000531	0.0293515	0.0217826	Csf1r/Anp32b/Apex1	3
GO:0051962	positive regulation of nervous system development	6/77	391/28891	0.000624	0.0330021	0.0244919	Met/Mup20/Csf1r/Ptprf/Dbnl/Il6st	6
GO:0001959	regulation of cytokine-mediated signaling pathway	4/77	146/28891	0.000636	0.0330021	0.0244919	Gas6/Ptprf/Pycard/Il6st	4
GO:0050775	positive regulation of dendrite morphogenesis	3/77	64/28891	0.000675	0.0339719	0.0252115	Met/Ptprf/Dbnl	3
GO:0048711	positive regulation of astrocyte differentiation	2/77	15/28891	0.00072	0.0352087	0.0261295	Csf1r/Il6st	2
GO:0010770	positive regulation of cell morphogenesis	3/77	67/28891	0.000771	0.0366797	0.0272211	Met/Ptprf/Dbnl	3
GO:0060759	regulation of response to cytokine stimulus	4/77	156/28891	0.000815	0.0369978	0.0274572	Gas6/Ptprf/Pycard/Il6st	4
GO:1903019	negative regulation of glycoprotein metabolic process	2/77	16/28891	0.000821	0.0369978	0.0274572	Apcs/Cst3	2
GO:0032368	regulation of lipid transport	4/77	158/28891	0.000854	0.0375086	0.0278362	Acat2/Spp1/Fabp3/Dbi	4
GO:0010755	regulation of plasminogen activation	2/77	17/28891	0.000929	0.0397149	0.0294736	F12/Clec3b	2
GO:0031638	zymogen activation	3/77	72/28891	0.000951	0.0397149	0.0294736	F12/Clec3b/Pycard	3
GO:0001960	negative regulation of cytokine-mediated signaling pathway	3/77	76/28891	0.00111259	0.0451166	0.0334823	Gas6/Ptprf/Il6st	3
GO:0033574	response to testosterone	2/77	19/28891	0.00116418	0.0451166	0.0334823	Mup1/Spp1	2
GO:0006869	lipid transport	6/77	445/28891	0.0012174	0.0451166	0.0334823	Fabp4/Acat2/Npc2/Spp1/Fabp3/Dbi	6
GO:1903034	regulation of response to wounding	4/77	174/28891	0.00122144	0.0451166	0.0334823	Pros1/F12/Reg3g/Ptprf	4
GO:0007584	response to nutrient	3/77	79/28891	0.00124438	0.0451166	0.0334823	Gas6/Spp1/Serpina7	3
GO:0007596	blood coagulation	4/77	175/28891	0.00124751	0.0451166	0.0334823	Serpina10/Pros1/F12/Gas6	4
GO:0060761	negative regulation of response to cytokine stimulus	3/77	80/28891	0.0012904	0.0451166	0.0334823	Gas6/Ptprf/Il6st	3
GO:0046827	positive regulation of protein export from nucleus	2/77	20/28891	0.0012913	0.0451166	0.0334823	Gas6/Anp32b	2
GO:0050817	coagulation	4/77	178/28891	0.00132805	0.0454726	0.0337466	Serpina10/Pros1/F12/Gas6	4
GO:0007599	hemostasis	4/77	179/28891	0.00135569	0.0455087	0.0337734	Serpina10/Pros1/F12/Gas6	4

## Sheet: Supp. Table 5
Differentially Expressed Proteins of Lung Tissue from Ahr+/- vs Ahr-/- mice
gene_name	ENTREZID	pvalue	Ahr air 1	Ahr air 2	Ahr air 3	Ahr air 4	Ahr air 5	Ahr air 6	KO air 7	KO air 8	KO air 9	KO air 10	KO air 11	KO air 12	Het avg	KO avg	FC	log2FoldChange
H2ac4	319172	0.013	10.536	12.963	10.132	10.03	7.4487	12.693	0.5	0.5	10.898	0.5	0.5	0.5	10.6338	2.233	4.76211	2.2516
Ptma	19231	0.0046	4.9169	7.2015	6.7549	6.4479	8.6901	7.253	0.5	0.5	3.6327	3.8333	0.5	6.7201	6.87738	2.61435	2.63063	1.39541
Sun2	223697	0.0001	30.906	25.925	29.722	26.508	27.932	21.759	9.766	17.426	16.347	11.5	18.481	15.96	27.1253	14.9133	1.81886	0.863038
Myzap	102371	0.00012	4.2145	2.8806	3.3775	1.4329	2.4829	2.7199	0.5	0.5	0.5	0.5	0.5	0.5	2.85138	0.5	5.70277	2.51166
Stx12	100226	0.0002	1.4048	3.6007	3.3775	2.8657	3.1036	1.8133	0.5	0.5	0.5	0.5	0.5	0.5	2.69427	0.5	5.38853	2.42989
Rrbp1	81910	0.00043	52.681	58.332	53.364	57.315	57.727	60.744	69.583	79.386	65.389	80.5	83.164	68.041	56.6938	74.3438	0.76259	-0.391021
H2ac20	319176	0.00052	5.6193	7.2015	6.7549	5.0151	4.9658	1.8133	0.5	0.5	1.8164	1.9167	0.5	0.5	5.22832	0.955517	5.47172	2.45199
H2ac21	621893	0.019	0.5	12.243	10.132	8.5972	8.0694	0.5	0.5	0.5	0.5	0.5	0.5	0.5	6.6736	0.5	13.3472	3.73847
Gng12	14701	0.0008	2.1072	0.5	2.0265	2.1493	2.4829	1.8133	0.5	0.5	0.5	0.5	0.5	0.5	1.84653	0.5	3.69307	1.88482
Clta	12757	0.00084	1.4048	2.8806	1.351	1.4329	1.2414	1.8133	0.5	0.5	0.5	0.5	0.5	0.5	1.68733	0.5	3.37467	1.75475
Cds2	110911	0.0012	2.8096	1.4403	1.351	1.4329	1.2414	2.7199	0.5	0.5	0.5	0.5	0.5	0.5	1.83252	0.5	3.66503	1.87383
Rad23a	19358	0.0019	2.1072	1.4403	1.351	1.4329	1.8622	0.5	0.5	0.5	0.5	0.5	0.5	0.5	1.44893	0.5	2.89787	1.53499
Ptgfrn	19221	0.0027	5.6193	7.2015	7.4304	4.2986	4.9658	4.5332	3.6623	0.5	0.5	3.8333	2.3101	3.3601	5.6748	2.36097	2.40359	1.26519
Vamp3	22319	0.004	2.8096	2.8806	2.702	3.5822	2.4829	4.5332	0.5	0.5	0.5	0.5	0.5	3.3601	3.16508	0.976683	3.24064	1.69628
Akap12	83397	0.0061	105.36	104.42	79.033	78.808	95.591	102.45	111.09	131.66	124.42	105.42	150.16	115.92	94.277	123.112	0.765784	-0.38499
Plxdc2	67448	0.012	2.8096	2.8806	2.702	1.4329	1.8622	1.8133	0.5	0.5	2.7245	0.5	0.5	0.5	2.2501	0.87075	2.58409	1.36966
Tnks1bp1	228140	0.021	4.2145	4.3209	4.053	3.5822	4.9658	6.3464	7.3245	7.745	6.3573	3.8333	6.9303	6.7201	4.58047	6.48508	0.706308	-0.501631
Tpr	108989	0.023	3.512	2.8806	3.3775	2.8657	0.5	4.5332	3.6623	5.8087	4.5409	4.7917	4.6202	4.2001	2.94483	4.60398	0.639627	-0.644697
Rock1	19877	0.03	21.072	21.604	16.887	12.179	15.518	15.413	31.74	32.916	22.704	15.333	23.101	23.52	17.1122	24.8857	0.687631	-0.540293
Gfus	22122	0.0001	1	2	3	4	6	5	7	8	9	10	12	11	3.5	9.5	0.368421	-1.44057
Ppt1	19063	0.0001	1.4048	1.4403	1.351	1.4329	1.2414	1.8133	0.5	0.5	0.5	0.5	0.5	0.5	1.44728	0.5	2.89457	1.53335
Ppl	19041	0.0001	27.394	28.806	29.722	24.359	27.932	23.572	13.428	19.362	16.347	17.25	17.326	18.48	26.9642	17.0322	1.58313	0.662781
Plp2	18824	0.0001	14.751	10.082	13.51	10.747	10.552	9.9729	2.4415	0.5	6.3573	4.7917	2.3101	4.2001	11.6025	3.43345	3.37925	1.7567
Iah1	67732	0.0001	2.1072	3.6007	2.702	2.1493	3.1036	2.7199	0.5	0.5	0.5	0.5	0.5	1.68	2.73045	0.696667	3.91931	1.9706
Psmb10	19171	0.00028	2.1072	4.3209	2.702	2.1493	2.4829	1.8133	0.5	0.5	0.5	0.5	0.5	0.5	2.59593	0.5	5.19187	2.37625
Rbpms	19663	0.00059	2.8096	5.041	2.702	3.5822	0.5	0.5	0.5	0.5	0.5	0.5	0.5	0.5	2.52247	0.5	5.04493	2.33484
Slco2a1	24059	0.00073	2.1072	2.8806	1.351	1.4329	1.2414	2.7199	0.5	0.5	0.5	0.5	0.5	0.5	1.9555	0.5	3.911	1.96754
Rpl34	68436	0.00078	2.8096	2.8806	3.3775	2.8657	3.7243	2.7199	0.5	0.5	2.7245	0.5	0.5	1.68	3.06293	1.06742	2.86948	1.52079
Sarnp	66118	0.00081	2.8096	2.1604	2.702	2.1493	2.4829	0.5	0.5	0.5	0.5	0.5	0.5	0.5	2.13403	0.5	4.26807	2.09358
Efhd2	27984	0.0011	1.4048	1.4403	2.0265	2.1493	1.8622	1.8133	0.5	0.5	0.5	0.5	0.5	1.68	1.78273	0.696667	2.55895	1.35555
Dnajb4	67035	0.0011	4.2145	3.6007	3.3775	2.1493	2.4829	3.6265	0.5	0.5	1.8164	0.5	0.5	2.5201	3.2419	1.05608	3.06974	1.61812
Bin2	668218	0.0012	30.906	34.567	34.45	28.657	54.623	27.199	9.766	21.299	12.715	13.417	16.171	17.64	35.067	15.168	2.31191	1.20908
Arhgef1	16801	0.0023	0.5	2.1604	0.5	0.5	1.8622	0.5	3.6623	3.8725	2.7245	1.9167	2.3101	2.5201	1.00377	2.83437	0.354141	-1.4976
Swap70	20947	0.0026	11.941	15.123	11.483	11.463	10.552	14.506	6.1038	7.745	9.0818	7.6667	9.2404	10.92	12.5113	8.45962	1.47895	0.564571
Tpd52	21985	0.0027	4.2145	2.8806	4.7284	5.0151	5.5865	0.5	0.5	0.5	0.5	0.5	0.5	1.68	3.82085	0.696667	5.48447	2.45535
Eif3i	54709	0.0029	2.1072	2.8806	2.702	1.4329	1.8622	0.5	0.5	0.5	0.5	0.5	0.5	0.5	1.91415	0.5	3.8283	1.9367
Ewsr1	14030	0.0032	6.3217	10.082	9.4569	5.7315	6.8279	11.786	0.5	3.8725	4.5409	3.8333	4.6202	5.0401	8.36767	3.7345	2.24064	1.16391
Strap	20901	0.0033	1.4048	1.4403	2.0265	2.1493	0.5	2.7199	0.5	0.5	0.5	0.5	0.5	0.5	1.7068	0.5	3.4136	1.77129
Sacm1l	83493	0.0041	1.4048	2.1604	2.702	0.5	2.4829	3.6265	0.5	0.5	0.5	0.5	0.5	0.5	2.1461	0.5	4.2922	2.10172
Fhod1	234686	0.0073	10.536	13.683	14.861	15.045	10.552	22.666	7.3245	9.6812	9.0818	5.75	6.9303	9.2402	14.5572	8.00133	1.81934	0.863417
S100a10	20194	0.0077	5.6193	5.041	4.053	3.5822	4.9658	7.253	0.5	0.5	1.8164	2.875	2.3101	5.0401	5.08572	2.1736	2.33977	1.22636
Luc7l2	192196	0.0078	2.8096	2.8806	2.702	2.8657	3.7243	0.5	0.5	0.5	0.5	0.5	2.3101	0.5	2.58037	0.801683	3.21869	1.68647
Marcks	17118	0.0079	0.5	0.5	0.5	0.5	1.8622	0.5	0.5	0.5	0.5	0.5	0.5	0.5	0.727033	0.5	1.45407	0.540093
Icam2	15896	0.0092	13.346	14.403	10.808	10.747	8.6901	10.88	7.3245	5.8087	9.0818	9.5834	8.0854	9.2402	11.479	8.18733	1.40205	0.487534
Vasp	22323	0.0093	0.5	2.8806	2.0265	3.5822	2.4829	1.8133	0.5	0.5	0.5	0.5	0.5	1.68	2.21425	0.696667	3.17835	1.66828
Impdh2	23918	0.011	1.4048	1.4403	1.351	0.5	1.2414	0.5	0.5	0.5	0.5	0.5	0.5	0.5	1.07292	0.5	2.14583	1.10154
Crk	12928	0.019	3.512	2.8806	2.0265	1.4329	3.1036	1.8133	0.5	0.5	0.5	1.9167	0.5	2.5201	2.46148	1.0728	2.29445	1.19815
Sorbs3	20410	0.02	2.8096	2.1604	4.053	2.1493	3.7243	0.5	0.5	0.5	0.5	0.5	0.5	2.5201	2.5661	0.836683	3.06699	1.61682
Vamp8	22320	0.02	3.512	7.9216	3.3775	1.4329	3.7243	4.5332	0.5	0.5	0.5	0.5	0.5	4.2001	4.08358	1.11668	3.65689	1.87062
Ndufv2	72900	0.022	47.061	49.69	50.662	49.434	49.658	57.118	72.024	89.067	57.215	63.25	56.598	55.441	50.6038	65.5992	0.77141	-0.374431
Cldn18	56492	0.024	7.0241	12.243	6.7549	11.463	9.9315	9.0663	8.5453	0.5	4.5409	6.7084	6.9303	5.8801	9.4138	5.5175	1.70617	0.770762
Sf1	22668	0.025	3.512	2.8806	3.3775	3.5822	2.4829	4.5332	0.5	0.5	0.5	0.5	0.5	5.0401	3.39473	1.25668	2.70134	1.43368
Macroh2a1	26914	0.026	1.4048	2.1604	1.351	0.5	1.8622	2.7199	0.5	0.5	0.5	0.5	0.5	1.68	1.66638	0.696667	2.39194	1.25818
Zyx	22793	0.028	0.5	2.1604	2.0265	3.5822	1.2414	1.8133	0.5	0.5	0.5	0.5	0.5	1.68	1.8873	0.696667	2.70904	1.43778
Slk	20874	0.037	2.1072	4.3209	2.0265	2.1493	3.7243	3.6265	2.4415	0.5	2.7245	1.9167	0.5	1.68	2.99245	1.62712	1.83911	0.879009
Anpep	16790	0.038	12.643	18.004	13.51	13.612	12.414	11.786	17.091	27.107	15.439	22.042	20.791	12.6	13.6615	19.1783	0.71234	-0.489361
Cttn	13043	0.046	7.7265	8.6418	8.1059	10.03	8.6901	8.1597	7.3245	13.554	9.99	11.5	10.395	10.92	8.559	10.6139	0.806394	-0.310443
Rab35	77407	0.021	33.013	28.806	30.397	25.075	30.415	34.452	30.519	30.98	22.704	35.458	26.566	32.761	30.3597	29.8313	1.01771	0.0253275
Tmcc2	68875	0.00088	3.512	2.8806	2.702	0.5	2.4829	2.7199	0.5	0.5	0.5	0.5	0.5	0.5	2.46623	0.5	4.93247	2.30231
Ubb	22187	0.0011	2.1072	3.6007	2.0265	3.5822	1.8622	1.8133	0.5	0.5	0.5	0.5	0.5	1.68	2.49868	0.696667	3.58663	1.84263
Abracl	73112	0.0015	2.8096	2.8806	2.702	2.1493	1.8622	0.5	0.5	0.5	0.5	0.5	0.5	0.5	2.15062	0.5	4.30123	2.10475
Rps14	20044	0.002	2.8096	3.6007	2.0265	2.1493	2.4829	0.5	0.5	0.5	0.5	0.5	0.5	0.5	2.2615	0.5	4.523	2.17728
Rps11	27207	0.0021	2.8096	2.8806	2.0265	2.8657	3.1036	2.7199	0.5	0.5	1.8164	0.5	2.3101	1.68	2.73432	1.21775	2.24538	1.16696
Hook3	320191	0.0023	0.5	1.4403	2.0265	1.4329	2.4829	1.8133	0.5	0.5	0.5	0.5	0.5	0.5	1.61598	0.5	3.23197	1.69241
Add1	11518	0.0026	18.263	20.884	18.914	16.478	23.587	19.946	7.3245	13.554	13.623	11.5	13.861	17.64	19.6787	12.9171	1.52346	0.607352
Srrt	83701	0.003	1.4048	2.1604	1.351	0.5	2.4829	1.8133	0.5	0.5	0.5	0.5	0.5	0.5	1.61873	0.5	3.23747	1.69487
Dctn1	13191	0.0031	2.1072	3.6007	2.0265	2.1493	2.4829	1.8133	0.5	0.5	1.8164	0.5	0.5	1.68	2.36332	0.916067	2.57985	1.36729
Cgn	70737	0.0043	2.8096	1.4403	2.0265	3.5822	3.1036	4.5332	0.5	0.5	0.5	0.5	0.5	2.5201	2.9159	0.836683	3.48507	1.80119
Sod3	20657	0.0052	36.525	36.007	39.854	34.389	42.209	30.825	32.96	32.916	26.337	25.875	27.721	29.401	36.6348	29.2017	1.25455	0.327165
Sri	109552	0.0053	6.3217	6.4813	6.7549	5.7315	8.6901	9.0663	0.5	0.5	3.6327	2.875	4.6202	6.7201	7.1743	3.14133	2.28384	1.19146
Lrrc47	72946	0.0055	4.2145	5.041	4.7284	5.0151	5.5865	5.4398	0.5	0.5	2.7245	0.5	3.4652	5.0401	5.00422	2.12163	2.35866	1.23797
Matr3	17184	0.0055	2.1072	2.1604	2.702	1.4329	2.4829	3.6265	0.5	0.5	1.8164	1.9167	0.5	0.5	2.41865	0.955517	2.53125	1.33985
Impdh1	23917	0.006	2.8096	2.8806	2.702	2.1493	1.8622	4.5332	2.4415	0.5	0.5	0.5	0.5	1.68	2.82282	1.02025	2.76679	1.46821
Sord	20322	0.0075	3.512	7.2015	3.3775	2.1493	2.4829	4.5332	0.5	0.5	0.5	1.9167	0.5	2.5201	3.87607	1.0728	3.61304	1.85321
Numa1	101706	0.008	4.2145	8.6418	6.7549	4.2986	6.2072	2.7199	0.5	3.8725	0.5	0.5	0.5	4.2001	5.47282	1.67877	3.26002	1.70488
F13a1	74145	0.0096	1.4048	2.8806	1.351	0.5	1.2414	1.8133	0.5	0.5	0.5	0.5	0.5	0.5	1.53185	0.5	3.0637	1.61528
Pepd	18624	0.012	11.941	17.284	13.51	10.747	12.414	11.786	3.6623	5.8087	4.5409	9.5834	8.0854	13.44	12.947	7.52012	1.72165	0.783791
Pde5a	242202	0.013	34.418	37.448	39.854	41.553	40.347	44.425	46.389	71.641	49.95	49.834	53.132	44.521	39.6742	52.5778	0.75458	-0.406255
Purb	19291	0.013	1.4048	1.4403	3.3775	2.1493	1.2414	1.8133	0.5	0.5	1.8164	0.5	0.5	0.5	1.90443	0.7194	2.64725	1.4045
Ppp1r12b	329251	0.013	2.8096	3.6007	2.702	1.4329	4.345	1.8133	0.5	0.5	1.8164	0.5	0.5	2.5201	2.78392	1.05608	2.63608	1.39839
Sumo2	170930	0.014	2.1072	1.4403	0.5	0.5	1.8622	1.8133	0.5	0.5	0.5	0.5	0.5	0.5	1.3705	0.5	2.741	1.4547
Chmp4b	75608	0.014	1.4048	1.4403	1.351	0.5	1.8622	0.5	0.5	0.5	0.5	0.5	0.5	0.5	1.17638	0.5	2.35277	1.23436
Rpl38	67671	0.014	1.4048	0.5	2.0265	2.1493	1.8622	0.5	0.5	0.5	0.5	0.5	0.5	0.5	1.40713	0.5	2.81427	1.49276
Dnajb11	67838	0.014	2.8096	1.4403	1.351	1.4329	1.2414	1.8133	0.5	0.5	1.8164	0.5	0.5	0.5	1.68142	0.7194	2.33725	1.22481
Gpd1l	333433	0.015	2.8096	2.8806	2.702	3.5822	5.5865	6.3464	0.5	3.8725	0.5	0.5	0.5	2.5201	3.98455	1.39877	2.84862	1.51026
Itga8	241226	0.015	9.8337	13.683	12.834	10.747	8.0694	11.786	7.3245	7.745	7.2654	8.625	6.9303	10.92	11.1589	8.13503	1.3717	0.455968
Rpl28	19943	0.016	4.2145	4.3209	4.053	4.2986	3.1036	3.6265	0.5	0.5	2.7245	3.8333	3.4652	1.68	3.93618	2.11717	1.85917	0.894663
Tor1aip1	208263	0.017	4.2145	5.7612	2.702	3.5822	4.345	1.8133	0.5	0.5	2.7245	1.9167	2.3101	2.5201	3.73637	1.74523	2.1409	1.09822
Ptk2	14083	0.018	309.06	358.63	267.49	252.19	271.26	286.5	382.1	456.95	356.01	303.79	400.8	330.97	290.855	371.77	0.782352	-0.35411
Tars1	110960	0.019	7.0241	7.9216	6.7549	7.8808	11.173	9.0663	6.1038	5.8087	3.6327	6.7084	5.7753	7.5602	8.30345	5.93152	1.39989	0.48531
Itgb3	16416	0.02	2.8096	1.4403	0.5	2.1493	1.8622	0.5	0.5	0.5	0.5	0.5	0.5	0.5	1.54357	0.5	3.08713	1.62627
Clip1	56430	0.021	23.18	21.604	21.616	22.21	24.208	27.199	28.077	38.725	27.245	26.833	32.341	24.36	23.3362	29.5968	0.788468	-0.342875
Eif4a3	192170	0.025	4.2145	3.6007	3.3775	3.5822	3.7243	1.8133	0.5	0.5	2.7245	3.8333	0.5	1.68	3.38542	1.62297	2.08594	1.0607
Eif2s1	13665	0.025	4.9169	7.2015	5.4039	4.2986	4.9658	5.4398	2.4415	0.5	4.5409	4.7917	3.4652	4.2001	5.37108	3.32323	1.61622	0.692626
Stk24	223255	0.027	0.5	2.1604	1.351	2.1493	1.2414	4.5332	0.5	0.5	0.5	0.5	0.5	0.5	1.98922	0.5	3.97843	1.9922
Tsg101	22088	0.027	2.8096	3.6007	2.702	3.5822	1.8622	1.8133	0.5	0.5	0.5	1.9167	0.5	3.3601	2.72833	1.2128	2.24962	1.16968
Synm	233335	0.028	2.1072	1.4403	1.351	1.4329	1.8622	1.8133	0.5	0.5	1.8164	0.5	0.5	1.68	1.66782	0.916067	1.82063	0.864436
App	11820	0.028	4.9169	4.3209	6.0794	5.0151	4.9658	8.1597	0.5	0.5	3.6327	4.7917	0.5	5.8801	5.5763	2.63408	2.11698	1.08201
Fubp1	51886	0.029	0.5	0.5	4.7284	5.0151	0.5	4.5332	0.5	0.5	0.5	0.5	0.5	4.2001	2.62945	1.11668	2.3547	1.23554
Pgm3	109785	0.029	68.836	61.933	62.821	52.3	57.727	59.838	59.817	83.258	71.746	75.709	77.389	62.161	60.5758	71.68	0.845087	-0.242828
Cenpv	73139	0.03	0.5	2.1604	2.702	5.0151	2.4829	0.5	0.5	0.5	0.5	0.5	0.5	0.5	2.22673	0.5	4.45347	2.15493
Msra	110265	0.035	1.4048	1.4403	2.0265	2.8657	1.2414	1.8133	0.5	0.5	1.8164	0.5	0.5	1.68	1.79867	0.916067	1.96347	0.973403
Tmod3	50875	0.039	11.941	11.522	12.834	13.612	9.3108	12.693	12.208	15.49	13.623	15.333	12.706	14.28	11.9855	13.94	0.85979	-0.217944
Prps1	19139	0.039	4.2145	3.6007	5.4039	5.0151	3.1036	5.4398	3.6623	0.5	2.7245	3.8333	0.5	8.4002	4.46293	3.27005	1.36479	0.44868
Hmgb1	15289	0.0001	1.4048	1.4403	1.351	1.4329	2.4829	1.8133	0.5	0.5	0.5	0.5	0.5	0.5	1.6542	0.5	3.3084	1.72613
Nap1l4	17955	0.0067	2.8096	8.6418	4.7284	2.8657	3.7243	3.6265	0.5	0.5	1.8164	0.5	0.5	2.5201	4.39938	1.05608	4.16575	2.05858
H4c1	326619	0.0067	3.512	4.3209	2.702	2.8657	3.7243	2.7199	0.5	0.5	2.7245	0.5	2.3101	2.5201	3.30747	1.50912	2.19166	1.13202
Agk	69923	0.011	4.9169	6.4813	4.7284	5.7315	5.5865	6.3464	3.6623	0.5	2.7245	3.8333	2.3101	5.8801	5.63183	3.15172	1.78691	0.837467
Stat5b	20851	0.011	1.4048	0.5	1.351	1.4329	1.2414	0.5	0.5	0.5	0.5	0.5	0.5	0.5	1.07168	0.5	2.14337	1.09988
Thbs1	21825	0.011	2.1072	0.5	2.0265	2.1493	2.4829	0.5	0.5	0.5	0.5	0.5	0.5	0.5	1.62765	0.5	3.2553	1.70279
Tpd52l2	66314	0.016	2.1072	2.1604	2.0265	1.4329	2.4829	0.5	0.5	0.5	1.8164	0.5	0.5	0.5	1.78498	0.7194	2.48121	1.31104
Cavin3	109042	0.016	2.1072	2.1604	1.351	0.5	1.8622	1.8133	0.5	0.5	0.5	0.5	0.5	1.68	1.63235	0.696667	2.34309	1.22841
Cd34	12490	0.017	28.799	0.5	29.722	28.657	29.174	29.012	0.5	0.5	32.694	34.5	0.5	0.5	24.3107	11.5323	2.10804	1.07591
Coro1c	23790	0.023	2.1072	0.5	2.0265	0.5	1.2414	2.7199	0.5	0.5	0.5	0.5	0.5	0.5	1.51583	0.5	3.03167	1.60011
Dctn3	53598	0.023	6.3217	9.3619	8.7814	7.8808	7.4487	3.6265	2.4415	0.5	2.7245	6.7084	4.6202	5.8801	7.23683	3.81245	1.89821	0.92464
Sec22b	20333	0.023	2.1072	0.5	1.351	1.4329	1.8622	1.8133	0.5	0.5	0.5	0.5	0.5	1.68	1.5111	0.696667	2.16904	1.11706
Parvb	170736	0.024	0.5	0.5	0.5	0.5	0.5	20.853	0.5	0.5	0.5	0.5	0.5	11.76	3.89217	2.37667	1.63766	0.711634
Mybbp1a	18432	0.027	2.1072	1.4403	1.351	2.1493	2.4829	0.5	0.5	0.5	1.8164	0.5	0.5	0.5	1.67178	0.7194	2.32386	1.21652
Gnao1	14681	0.028	1.4048	2.1604	2.0265	2.8657	4.9658	2.7199	0.5	0.5	2.7245	0.5	0.5	1.68	2.69052	1.06742	2.52059	1.33376
Mprip	26936	0.03	58.3	56.892	62.821	62.33	58.968	59.838	59.817	83.258	70.838	69.959	78.544	58.801	59.8582	70.2028	0.852646	-0.229981
Dnajc8	68598	0.034	14.048	14.403	12.834	11.463	13.656	16.319	17.091	17.426	13.623	15.333	16.171	15.96	13.7872	15.934	0.865267	-0.208782
Pdlim2	213019	0.036	1.4048	1.4403	0.5	1.4329	1.8622	2.7199	0.5	0.5	0.5	0.5	0.5	1.68	1.56002	0.696667	2.23926	1.16302
Eps8l2	98845	0.037	44.252	50.41	55.39	51.583	52.141	66.184	56.155	77.45	58.123	63.25	63.528	63.001	53.3267	63.5845	0.838674	-0.253818
Tns2	209039	0.039	0.5	1.4403	2.0265	1.4329	1.2414	2.7199	0.5	0.5	0.5	0.5	0.5	1.68	1.56017	0.696667	2.23947	1.16316
Sbds	66711	0.04	2.8096	6.4813	4.7284	5.0151	4.345	4.5332	0.5	0.5	3.6327	4.7917	0.5	4.2001	4.6521	2.35408	1.97618	0.982717
Epb41	269587	0.041	7.7265	5.041	6.0794	5.7315	6.8279	7.253	6.1038	5.8087	2.7245	3.8333	4.6202	5.8801	6.44322	4.82843	1.33443	0.416226
Snx9	66616	0.048	8.4289	17.284	10.132	13.612	13.035	9.0663	3.6623	0.5	10.898	7.6667	6.9303	11.76	11.9264	6.90288	1.72774	0.788884
Lmnb1	16906	0.0001	1.4048	1.4403	1.351	1.4329	1.8622	1.8133	0.5	0.5	0.5	0.5	0.5	0.5	1.55075	0.5	3.1015	1.63297
Sec31a	69162	0.01	68.134	66.974	72.953	72.36	75.728	86.13	97.66	133.6	78.103	86.25	99.335	84.842	73.7132	96.6317	0.762826	-0.390574
Epb41l2	13822	0.012	8.4289	8.6418	12.834	9.3137	7.4487	5.4398	3.6623	0.5	6.3573	6.7084	5.7753	3.3601	8.68448	4.3939	1.97649	0.982938
Atp6v1a	11964	0.018	0.5	1.4403	2.0265	1.4329	1.2414	0.5	0.5	0.5	0.5	0.5	0.5	0.5	1.19018	0.5	2.38037	1.25118
Tjp2	21873	0.024	2.8096	1.4403	2.702	2.8657	6.8279	0.5	0.5	0.5	0.5	0.5	0.5	0.5	2.85758	0.5	5.71517	2.5148
Psmc2	19181	0.025	2.8096	2.1604	4.053	0.5	1.8622	0.5	0.5	0.5	0.5	0.5	0.5	0.5	1.98087	0.5	3.96173	1.98613
Sfxn3	94280	0.032	25.989	19.444	27.02	20.777	21.725	24.479	12.208	23.235	19.072	12.458	20.791	18.48	23.239	17.7073	1.31239	0.392201
Rasip1	69903	0.041	10.536	10.802	4.7284	5.0151	5.5865	4.5332	3.6623	0.5	2.7245	3.8333	4.6202	5.8801	6.86687	3.53673	1.94158	0.957235
Mvp	78388	0.047	14.751	16.563	15.536	15.045	15.518	19.946	18.311	27.107	19.98	19.167	23.101	15.12	16.2265	20.4643	0.792916	-0.33476
Lmnb2	16907	0.0025	1.4048	1.4403	2.0265	1.4329	2.4829	1.8133	0.5	0.5	0.5	0.5	0.5	1.68	1.76678	0.696667	2.53605	1.34258
Mylk	107589	0.0026	4.2145	6.4813	4.053	2.8657	4.345	1.8133	0.5	0.5	1.8164	1.9167	0.5	1.68	3.96213	1.15218	3.4388	1.78191
Serpinc1	11905	0.0092	33.013	36.007	36.477	35.822	36.623	48.051	30.519	50.342	44.501	54.625	60.063	50.401	37.6655	48.4085	0.778076	-0.362017
Prkcsh	19089	0.012	2.1072	1.4403	4.053	1.4329	3.1036	0.5	0.5	0.5	0.5	0.5	0.5	0.5	2.10617	0.5	4.21233	2.07462
Hnrnpu	51810	0.015	2.1072	2.1604	1.351	0.5	1.8622	0.5	0.5	0.5	0.5	0.5	0.5	0.5	1.41347	0.5	2.82693	1.49924
Capzb	12345	0.019	13.346	15.123	15.536	12.896	13.656	16.319	10.987	9.6812	11.806	9.5834	13.861	14.28	14.4793	11.6998	1.23757	0.307515
Lyn	17096	0.028	4.9169	10.802	4.7284	4.2986	1.8622	2.7199	0.5	0.5	0.5	0.5	3.4652	2.5201	4.888	1.33088	3.67275	1.87686
Cnn2	12798	0.041	1.4048	1.4403	2.0265	1.4329	2.4829	0.5	0.5	0.5	1.8164	0.5	0.5	0.5	1.5479	0.7194	2.15165	1.10545
Kif5b	16573	0.042	7.7265	7.9216	8.1059	9.3137	6.8279	8.1597	9.766	0.5	8.1736	11.5	6.9303	11.76	8.00922	8.10498	0.988184	-0.0171481
Cap1	12331	0.0047	6.3217	7.2015	5.4039	2.8657	3.1036	0.5	0.5	0.5	0.5	0.5	0.5	0.5	4.23273	0.5	8.46547	3.08159
Atp6v1b2	11966	0.0047	18.263	20.884	18.914	19.344	22.967	20.853	15.87	17.426	17.255	15.333	16.171	19.32	20.2042	16.8958	1.19581	0.257985
Ezr	22350	0.0051	7.0241	7.9216	8.7814	7.8808	7.4487	7.253	4.883	5.8087	5.4491	6.7084	5.7753	7.5602	7.71827	6.03078	1.27981	0.355931
Immt	76614	0.019	7.0241	6.4813	8.1059	7.8808	8.0694	7.253	4.883	0.5	5.4491	5.75	3.4652	7.5602	7.46908	4.60125	1.62327	0.698905
Ephx1	13849	0.019	16.155	10.082	12.159	12.179	9.3108	11.786	9.766	7.745	8.1736	8.625	10.395	9.2402	11.9453	8.9908	1.32861	0.409922
Tpm3	59069	0.031	21.072	18.724	14.861	17.911	15.518	24.479	32.96	29.044	19.072	21.083	31.186	21.84	18.7608	25.8642	0.72536	-0.463231
Vcp	269523	0.014	1.4048	0.5	0.5	1.4329	1.2414	1.8133	0.5	0.5	0.5	0.5	0.5	0.5	1.14873	0.5	2.29747	1.20004
Hspa8	15481	0.017	46.359	37.448	36.477	35.105	37.243	48.958	58.596	50.342	56.307	40.25	53.132	46.201	40.265	50.8047	0.792545	-0.335435
Idh2	269951	0.024	2.1072	2.8806	2.0265	0.5	1.2414	0.5	0.5	0.5	0.5	0.5	0.5	0.5	1.54262	0.5	3.08523	1.62538
Hsp90ab1	15516	0.029	2.8096	3.6007	4.053	2.1493	1.8622	2.7199	0.5	0.5	3.6327	1.9167	0.5	0.5	2.86578	1.25823	2.27762	1.18753
Hspa5	14828	0.03	1.4048	1.4403	2.0265	2.1493	2.4829	2.7199	0.5	0.5	0.5	2.875	0.5	0.5	2.03728	0.895833	2.27418	1.18534
Hspa4	15525	0.033	3.512	4.3209	4.053	5.0151	3.7243	8.1597	4.883	9.6812	7.2654	10.542	5.7753	7.5602	4.7975	7.61785	0.629771	-0.667101
Dpysl2	12934	0.037	4.2145	6.4813	3.3775	3.5822	3.1036	6.3464	0.5	0.5	2.7245	3.8333	2.3101	4.2001	4.51758	2.34467	1.92675	0.946168
Parva	57342	0.039	1.4048	2.1604	3.3775	1.4329	0.5	0.5	0.5	0.5	0.5	0.5	0.5	0.5	1.5626	0.5	3.1252	1.64395
Pebp1	23980	0.045	54.788	54.731	61.47	55.882	52.761	44.425	59.817	71.641	68.113	69	58.908	57.961	54.0095	64.24	0.840746	-0.250259
Ehd2	259300	0.00034	2.8096	3.6007	2.0265	2.1493	3.1036	1.8133	0.5	0.5	0.5	0.5	0.5	1.68	2.58383	0.696667	3.70885	1.89097
Aldh1a1	11668	0.0092	8.4289	11.522	6.0794	7.8808	6.8279	9.9729	13.428	15.49	11.806	12.458	13.861	8.4002	8.45198	12.5739	0.672186	-0.573067
Aldh2	11669	0.024	72.348	78.496	76.331	80.241	76.969	98.823	86.673	125.86	90.818	115.96	122.44	104.16	80.5347	107.652	0.748103	-0.418691
Aldh1a7	26358	0.044	58.3	59.772	56.066	64.479	63.314	78.877	81.79	112.3	59.94	79.542	92.404	79.802	63.468	84.2963	0.752915	-0.40944
Tubb4b	227613	0.0098	14.751	18.004	16.212	17.911	15.518	13.599	25.636	34.852	19.98	23	21.946	18.48	15.9992	23.9823	0.667123	-0.583975
Tubb2b	73710	0.023	81.48	82.097	85.788	86.689	84.418	97.916	119.63	168.45	94.451	106.38	120.13	96.602	86.398	117.607	0.734632	-0.444906
Ehd4	98878	0.012	5.6193	5.7612	4.053	5.0151	5.5865	3.6265	3.6623	3.8725	2.7245	2.875	4.6202	3.3601	4.9436	3.5191	1.40479	0.490356
Gapdh	14433	0.016	2.8096	2.1604	1.351	1.4329	1.8622	1.8133	0.5	0.5	1.8164	0.5	0.5	1.68	1.9049	0.916067	2.07943	1.05619
Alb	11657	0.017	1.4048	2.1604	2.0265	1.4329	0.5	0.5	0.5	0.5	0.5	0.5	0.5	0.5	1.33743	0.5	2.67487	1.41947
Ppia	268373	0.021	0.5	4.3209	3.3775	1.4329	1.2414	1.8133	0.5	0.5	0.5	0.5	0.5	0.5	2.11433	0.5	4.22867	2.0802
Anxa5	11747	0.021	14.048	11.522	10.808	15.045	11.173	12.693	21.974	23.235	11.806	15.333	15.016	20.16	12.5482	17.9207	0.700206	-0.514148
Actn1	109711	0.043	8.4289	11.522	13.51	10.747	15.518	10.88	8.5453	3.8725	10.898	8.625	10.395	8.4002	11.7677	8.456	1.39163	0.476779
Pdia6	71853	0.047	1.4048	3.6007	0.5	0.5	1.2414	2.7199	0.5	0.5	0.5	0.5	0.5	0.5	1.66113	0.5	3.32227	1.73217
Tubb5	22154	0.021	80.075	84.257	87.814	87.405	87.522	99.729	120.85	158.77	96.267	105.42	120.13	100.8	87.8003	117.039	0.750177	-0.414697
Hibadh	58875	0.02	3.512	2.8806	3.3775	2.1493	2.4829	0.5	0.5	0.5	2.7245	0.5	0.5	0.5	2.48372	0.87075	2.85239	1.51217
Esyt1	23943	0.021	2.8096	2.8806	2.0265	2.8657	3.1036	0.5	0.5	0.5	2.7245	0.5	0.5	0.5	2.36433	0.87075	2.71528	1.4411
Prdx2	21672	0.03	2.8096	5.7612	5.4039	3.5822	2.4829	2.7199	0.5	0.5	2.7245	2.875	0.5	3.3601	3.79328	1.74327	2.17596	1.12165
Icam1	15894	0.038	0.5	2.1604	2.702	1.4329	4.345	0.5	0.5	0.5	0.5	0.5	0.5	0.5	1.94005	0.5	3.8801	1.95609
Ahsg	11625	0.0092	4.9169	7.9216	10.132	6.4479	10.552	3.6265	2.4415	0.5	3.6327	3.8333	2.3101	5.0401	7.26615	2.95962	2.4551	1.29578
Cd36	12491	0.0096	2.8096	1.4403	1.351	1.4329	3.1036	1.8133	0.5	0.5	0.5	1.9167	0.5	0.5	1.99178	0.736117	2.7058	1.43605
Ces1c	13884	0.029	2.8096	2.8806	2.702	2.1493	1.8622	0.5	0.5	0.5	1.8164	1.9167	0.5	0.5	2.15062	0.955517	2.25074	1.1704
Rpl23	65019	0.023	4.9169	3.6007	6.0794	2.8657	1.8622	4.5332	0.5	0.5	2.7245	1.9167	2.3101	3.3601	3.97635	1.88523	2.10921	1.0767
Ddost	13200	0.032	6.3217	5.041	5.4039	6.4479	6.8279	7.253	3.6623	0.5	4.5409	3.8333	5.7753	5.8801	6.2159	4.03198	1.54165	0.624474
Rbp1	19659	0.0023	5.6193	5.041	5.4039	3.5822	6.2072	7.253	2.4415	0.5	3.6327	1.9167	0.5	4.2001	5.51777	2.1985	2.50979	1.32756

## Sheet: Supp. Table 6
Differentially Expressed Proteins of EVs from Ahr+/- vs Ahr-/- mice
gene_name	ENTREZID	pvalue	Air Het 1	Air Het 2	Air Het 3	Air Het 4	Air Het 5	Air Het 6	Air KO 7	Air KO 8	Air KO 9	Air KO 10	Air KO 11	Air KO 12	Het avg	KO avg	FC	log2FoldChange
Bpgm	12183	0.039	4.4685	14.744	6.3544	7.1748	0.5	0.5	0.5	0.5	0.5	0.5	0.5	0.5	5.62362	0.5	11.2472	3.4915
Eno3	13808	0.024	19.662	17.425	19.063	16.306	3.6369	0.5	0.5	4.0037	2.1886	0.5	9.4772	0.5	12.7655	2.86158	4.46099	2.15736
Arf5	11844	0.047	0.5	4.0211	9.5317	4.5658	4.8492	0.5	0.5	0.5	0.5	0.5	2.3693	0.5	3.99463	0.81155	4.92223	2.29931
Ran	19384	0.048	5.3622	6.7018	19.063	4.5658	3.6369	5.5438	1.5954	4.0037	2.9182	1.7259	1.5795	0.5	7.47892	2.05378	3.64153	1.86455
Capg	12332	0.025	3.5748	5.3614	6.3544	2.609	6.0615	0.5	1.5954	2.4022	1.4591	1.7259	1.5795	0.5	4.07685	1.54368	2.64099	1.40108
Hbb-b1	15129	0.031	90.264	305.6	139.8	247.86	83.649	118.27	68.602	49.646	48.879	94.926	48.965	93.608	164.24	67.4377	2.43544	1.28418
Rpsa	16785	0.031	8.9371	5.3614	12.709	5.8703	2.4246	3.6959	1.0636	2.4022	2.9182	2.5889	4.7386	0.5	6.49972	2.36858	2.74414	1.45635
Apoc1	11812	0.033	1.7874	6.7018	9.5317	2.609	3.6369	5.5438	1.5954	2.4022	2.9182	2.5889	1.5795	0.5	4.96843	1.9307	2.57338	1.36367
Akr1b1	11677	0.04	7.1496	4.0211	12.709	7.1748	6.0615	3.6959	7.977	4.0037	0.5	1.7259	0.5	0.5	6.80198	2.53443	2.68383	1.42429
Cct8	12469	0.0014	17.874	17.425	22.241	15.654	16.972	12.935	6.9134	10.41	11.673	10.356	12.636	4.4575	17.1835	9.40765	1.82655	0.869118
Cct5	12465	0.0016	9.8308	8.0421	9.5317	7.827	7.2738	11.088	4.2544	6.4059	5.8363	5.1778	4.7386	0.5	8.93223	4.4855	1.99136	0.993752
Serpina3n	20716	0.013	44.685	38.87	76.253	40.44	56.978	44.35	13.295	27.225	35.018	36.244	28.432	37.889	50.2627	29.6838	1.69327	0.75981
Rps8	20116	0.021	5.3622	2.6807	6.3544	3.9135	2.4246	3.6959	1.5954	2.4022	2.1886	2.5889	3.1591	0.5	4.07188	2.07237	1.96485	0.974417
H4c1	326619	0.037	25.917	13.404	19.063	5.218	10.911	18.479	3.1908	8.8081	8.0249	8.6296	7.8977	11.144	15.4987	7.94918	1.94972	0.963266
Ttr	22139	0.046	7.1496	6.7018	19.063	7.1748	8.4862	9.2396	3.1908	6.4059	5.8363	6.0407	4.7386	4.4575	9.63583	5.11163	1.88508	0.914625
Serpina1d	20703	0.0017	137.63	134.04	190.63	151.97	144.26	157.07	54.244	108.9	90.463	116.5	103.46	115.9	152.6	98.2445	1.55327	0.635306
Serpina1b	20701	0.00029	104.56	89.804	120.73	95.229	90.923	99.788	37.758	74.468	64.929	70.763	63.971	75.778	100.172	64.6112	1.55039	0.632629
Serpina1a	20700	0.0016	94.733	84.442	127.09	99.794	90.923	94.244	36.162	74.468	64.199	68.174	64.761	71.321	98.5377	63.1808	1.55961	0.641188
Serpina1e	20704	0.024	41.11	50.933	92.139	62.616	61.828	57.286	20.74	36.033	32.829	55.23	45.806	40.118	60.9853	38.4593	1.58571	0.665129
Chi3l1	12654	0.0035	49.154	29.488	44.481	35.874	38.794	29.567	19.145	29.627	21.886	29.341	18.165	22.288	37.893	23.4087	1.61876	0.694889
Serpina3k	20714	0.0088	57.197	50.933	98.494	56.746	72.738	57.286	14.89	34.432	50.338	45.737	36.329	40.118	65.5657	36.974	1.77329	0.826429
Eif4a1	13681	0.019	19.662	9.3825	22.241	13.697	9.6985	22.175	6.9134	12.812	8.0249	11.219	7.8977	8.9151	16.1427	9.29702	1.73633	0.796039
Hspa1b	15511	0.019	28.599	17.425	38.127	18.263	23.034	24.023	12.231	10.41	11.673	16.396	20.534	17.83	24.9118	14.8457	1.67805	0.746789
Cpm	70574	0.031	16.98	13.404	6.3544	10.436	13.335	14.783	5.8498	11.21	9.484	9.4926	7.1079	4.4575	12.5487	7.93363	1.58171	0.661488
Hspa8	15481	0.03	69.709	49.593	88.962	59.355	54.554	46.198	51.053	43.24	42.313	42.285	48.965	37.889	61.3952	44.2908	1.38618	0.471117
Ces1d	104158	0.021	20.555	18.765	19.063	22.177	14.548	14.783	23.931	21.62	19.698	21.574	24.483	22.288	18.3152	22.2657	0.822574	-0.281782
Vcp	269523	0.0085	32.173	69.698	60.367	56.094	59.403	66.525	105.3	76.87	73.683	75.941	79.766	75.778	57.3767	81.223	0.706409	-0.501424
Psmd2	21762	0.02	8.0433	16.084	6.3544	15.002	14.548	14.783	14.359	17.616	16.779	18.985	20.534	17.83	12.4691	17.6838	0.705114	-0.504072
Aldh2	11669	0.0072	30.386	25.467	38.127	37.831	35.157	35.111	51.585	38.435	37.206	42.285	52.125	53.491	33.6798	45.8545	0.734494	-0.445178
Eif3f	66085	0.047	3.5748	4.0211	0.5	3.9135	6.0615	3.6959	4.7862	5.6051	5.8363	5.1778	7.1079	4.4575	3.6278	5.49513	0.660184	-0.59906
Fmo2	55990	0.015	4.4685	8.0421	9.5317	8.4793	9.6985	16.631	14.89	13.612	12.402	13.807	16.585	17.83	9.47518	14.8543	0.637873	-0.648658
Cyp2f2	13107	0.021	43.792	68.358	34.949	48.919	59.403	86.853	53.18	74.468	87.545	104.42	112.94	120.35	57.0457	92.1505	0.619049	-0.691875
Sec31a	69162	0.017	2.6811	4.0211	0.5	5.218	6.0615	5.5438	5.8498	8.0073	8.0249	7.7667	7.8977	4.4575	4.00425	7.00065	0.571983	-0.805957
Canx	12330	0.0057	9.8308	13.404	0.5	10.436	12.123	12.935	13.827	16.815	18.238	16.396	22.113	20.059	9.87147	17.908	0.551232	-0.859268
Vars1	22321	0.021	11.618	6.7018	0.5	14.35	15.76	14.783	12.231	21.62	22.616	14.67	21.324	20.059	10.6188	18.7533	0.566235	-0.820526
Pon3	269823	0.017	5.3622	4.0211	0.5	7.1748	7.2738	11.088	8.5088	10.41	9.484	9.4926	15.006	13.373	5.90332	11.0457	0.534443	-0.903892
Rars1	104458	0.019	8.9371	4.0211	0.5	9.1315	3.6369	3.6959	6.9134	11.21	10.943	10.356	11.846	6.6863	4.98708	9.65912	0.516308	-0.953695
Eif3a	13669	0.03	8.0433	5.3614	0.5	8.4793	3.6369	7.3917	4.2544	9.6088	13.132	15.533	13.426	8.9151	5.56877	10.8115	0.515076	-0.957144
Psmd1	70247	0.012	4.4685	8.0421	0.5	5.218	4.8492	0.5	7.4452	7.2066	8.0249	6.9037	7.8977	8.9151	3.92963	7.7322	0.508217	-0.976484
Aldh3a2	11671	0.026	6.2559	4.0211	0.5	5.218	6.0615	3.6959	4.7862	5.6051	7.2954	8.6296	13.426	11.144	4.29207	8.48105	0.506077	-0.98257
Aimp1	13722	0.038	3.5748	2.6807	0.5	1.9568	2.4246	0.5	1.0636	4.0037	3.6477	4.3148	5.5284	4.4575	1.93948	3.83595	0.505607	-0.983912
Slc44a4	70129	0.028	1.7874	0.5	0.5	2.609	3.6369	0.5	2.659	2.4022	3.6477	4.3148	2.3693	4.4575	1.58888	3.30842	0.480255	-1.05813
Acly	104112	0.034	9.8308	16.084	0.5	17.611	6.0615	11.088	35.099	25.623	20.427	18.122	18.165	8.9151	10.1959	21.0585	0.484169	-1.04642
Psmb2	26445	0.042	5.3622	2.6807	0.5	7.827	6.0615	3.6959	10.104	9.6088	11.673	11.219	11.846	0.5	4.35455	9.15847	0.475467	-1.07258
Psma2	19166	0.014	2.6811	5.3614	0.5	7.827	0.5	9.2396	11.7	9.6088	13.861	6.0407	9.4772	8.9151	4.35152	9.9338	0.438052	-1.19083
Eprs1	107508	0.023	5.3622	5.3614	0.5	6.5225	4.8492	11.088	3.7226	16.815	18.968	15.533	10.267	11.144	5.61388	12.7416	0.440595	-1.18248
Ctsh	13036	0.04	0.5	0.5	0.5	1.3045	0.5	0.5	1.5954	2.4022	2.1886	1.7259	0.5	0.5	0.634083	1.48535	0.426892	-1.22806
Psmd7	17463	0.025	2.6811	2.6807	0.5	2.609	0.5	0.5	5.318	4.8044	4.3772	3.4519	4.7386	0.5	1.57847	3.86502	0.408398	-1.29195
Cyp2a5	13087	0.047	24.13	36.189	0.5	13.045	27.883	35.111	1.5954	38.435	53.986	63.859	83.715	78.007	22.8097	53.2662	0.42822	-1.22358
Aox3	71724	0.0077	13.406	13.404	0.5	28.699	13.335	16.631	56.903	37.635	33.559	34.519	31.591	17.83	14.3292	35.3395	0.405472	-1.30233
Ap2m1	11773	0.022	0.5	0.5	0.5	0.5	0.5	0.5	1.0636	0.5	2.1886	1.7259	1.5795	0.5	0.5	1.2596	0.396951	-1.33297
Flii	14248	0.03	2.6811	0.5	0.5	3.2613	3.6369	0.5	4.2544	4.8044	6.5658	5.1778	6.3181	0.5	1.84655	4.60342	0.401126	-1.31787
Tpp2	22019	0.034	0.5	0.5	0.5	2.609	0.5	0.5	2.659	1.6015	2.9182	2.5889	2.3693	0.5	0.8515	2.10615	0.404292	-1.30653
Blmh	104184	0.035	1.7874	0.5	0.5	1.3045	2.4246	0.5	1.5954	3.2029	3.6477	4.3148	3.9488	0.5	1.16942	2.86827	0.407708	-1.29439
Rtcb	28088	0.041	2.6811	0.5	0.5	1.9568	0.5	0.5	3.1908	3.2029	2.1886	2.5889	4.7386	0.5	1.10632	2.73497	0.404508	-1.30576
Rpl14	67115	0.049	2.6811	0.5	0.5	1.9568	0.5	0.5	1.5954	2.4022	3.6477	4.3148	3.9488	0.5	1.10632	2.73482	0.40453	-1.30568
Rdh10	98711	0.0014	0.5	0.5	0.5	0.5	0.5	0.5	1.0636	1.6015	1.4591	1.7259	1.5795	0.5	0.5	1.3216	0.378329	-1.40229
Stim1	20866	0.022	1.7874	0.5	0.5	1.9568	4.8492	3.6959	0.5	6.4059	5.8363	6.9037	7.8977	6.6863	2.21488	5.70498	0.388237	-1.36499
Cnp	12799	0.022	0.5	0.5	0.5	1.9568	0.5	0.5	3.1908	1.6015	2.1886	1.7259	2.3693	0.5	0.7428	1.92935	0.385	-1.37707
Isyna1	71780	0.028	0.5	0.5	0.5	0.5	2.4246	0.5	2.659	3.2029	2.1886	2.5889	1.5795	0.5	0.820767	2.11982	0.387188	-1.3689
Acot7	70025	0.029	0.5	0.5	0.5	1.9568	0.5	0.5	2.1272	3.2029	1.4591	2.5889	1.5795	0.5	0.7428	1.9096	0.388982	-1.36222
Aimp2	231872	0.035	1.7874	0.5	0.5	1.9568	0.5	0.5	1.0636	3.2029	2.9182	3.4519	3.9488	0.5	0.957367	2.51423	0.380779	-1.39298
Cd55	13136	0.047	0.5	0.5	0.5	0.5	3.6369	0.5	3.7226	4.0037	2.1886	2.5889	3.1591	0.5	1.02282	2.69382	0.379691	-1.3971
Scgb3a2	117158	0.00078	3.5748	0.5	0.5	0.5	2.4246	3.6959	5.318	4.8044	5.1068	6.0407	4.7386	4.4575	1.86588	5.07767	0.367469	-1.44431
Pccb	66904	0.0097	3.5748	5.3614	0.5	0.5	10.911	0.5	6.3816	8.0073	10.943	9.4926	11.057	11.144	3.55787	9.50425	0.374345	-1.41756
Xpo7	65246	0.013	0.5	0.5	0.5	0.5	0.5	0.5	0.5	1.6015	2.1886	1.7259	1.5795	0.5	0.5	1.34925	0.370576	-1.43216
Pigr	18703	0.016	3.5748	20.105	0.5	3.2613	6.0615	5.5438	7.4452	20.018	13.132	22.437	18.165	22.288	6.50773	17.2475	0.377314	-1.40616
Ctsa	19025	0.017	0.5	0.5	0.5	0.5	0.5	0.5	1.5954	2.4022	1.4591	1.7259	0.5	0.5	0.5	1.36377	0.366632	-1.4476
Galk2	69976	0.018	0.5	0.5	0.5	0.5	0.5	0.5	1.5954	1.6015	1.4591	0.5	2.3693	0.5	0.5	1.33755	0.373818	-1.41959
Lars1	107045	0.026	0.5	2.6807	0.5	2.609	2.4246	0.5	2.659	5.6051	6.5658	5.1778	4.7386	0.5	1.53572	4.20772	0.364976	-1.45413
Lgals3bp	19039	0.048	2.6811	0.5	0.5	0.5	2.4246	0.5	1.0636	4.8044	4.3772	4.3148	3.9488	0.5	1.18428	3.16813	0.373811	-1.41962
Atg3	67841	0.013	0.5	0.5	0.5	1.9568	0.5	0.5	2.659	1.6015	2.1886	2.5889	3.1591	0.5	0.7428	2.11618	0.351009	-1.51042
Psmb3	26446	0.015	3.5748	4.0211	0.5	4.5658	2.4246	0.5	6.9134	8.8081	8.7545	8.6296	10.267	0.5	2.59772	7.3121	0.355263	-1.49304
Atxn10	54138	0.02	0.5	0.5	0.5	1.9568	0.5	0.5	1.5954	1.6015	2.9182	2.5889	3.1591	0.5	0.7428	2.06052	0.360492	-1.47196
Tmc4	353499	0.025	0.5	0.5	0.5	0.5	0.5	0.5	1.0636	2.4022	2.1886	1.7259	0.5	0.5	0.5	1.39672	0.357982	-1.48204
Ift52	245866	0.037	0.5	0.5	0.5	1.3045	0.5	0.5	0.5	1.6015	2.1886	2.5889	3.1591	0.5	0.634083	1.75635	0.361023	-1.46984
Lrba	80877	0.024	0.5	0.5	0.5	0.5	0.5	3.6959	4.2544	2.4022	3.6477	1.7259	1.5795	4.4575	1.03265	3.0112	0.342936	-1.54399
Scfd1	76983	0.032	0.5	0.5	0.5	1.3045	0.5	0.5	0.5	2.4022	2.9182	1.7259	3.1591	0.5	0.634083	1.86757	0.339524	-1.55842
Nap1l4	17955	0.016	0.5	0.5	0.5	2.609	0.5	0.5	3.7226	2.4022	2.1886	3.4519	3.1591	0.5	0.8515	2.57073	0.331228	-1.5941
Ddx1	104721	0.0099	1.7874	0.5	0.5	6.5225	0.5	0.5	4.2544	4.8044	5.1068	5.1778	7.8977	4.4575	1.71832	5.2831	0.325248	-1.62039
Ctnna1	12385	0.013	2.6811	0.5	0.5	1.3045	0.5	0.5	3.7226	2.4022	4.3772	3.4519	3.9488	0.5	0.9976	3.06712	0.325257	-1.62035
Cul4b	72584	0.02	0.5	0.5	0.5	0.5	0.5	0.5	1.5954	1.6015	2.1886	1.7259	0.5	0.5	0.5	1.3519	0.36985	-1.43499
Ctsc	13032	0.035	3.5748	0.5	0.5	7.1748	0.5	0.5	6.9134	11.21	8.7545	6.9037	5.5284	0.5	2.12493	6.635	0.320261	-1.64268
Iars1	105148	0.018	0.5	0.5	0.5	1.9568	0.5	3.6959	1.5954	3.2029	7.2954	2.5889	5.5284	4.4575	1.27545	4.11142	0.310222	-1.68863
Osbpl6	99031	0.043	0.5	0.5	0.5	2.609	0.5	0.5	4.7862	3.2029	3.6477	0.5	3.9488	0.5	0.8515	2.76427	0.308038	-1.69882
Cops2	12848	0.013	0.5	0.5	0.5	3.2613	0.5	0.5	3.1908	3.2029	3.6477	4.3148	3.9488	0.5	0.960217	3.13417	0.306371	-1.70665
Tmem205	235043	0.014	0.5	0.5	0.5	0.5	0.5	0.5	1.5954	2.4022	2.1886	2.5889	0.5	0.5	0.5	1.62918	0.306902	-1.70415
Psmb7	19177	0.02	2.6811	0.5	0.5	0.5	3.6369	0.5	7.977	4.0037	4.3772	6.0407	4.7386	0.5	1.38633	4.6062	0.300971	-1.7323
Myo6	17920	0.0072	0.5	0.5	0.5	0.5	0.5	0.5	1.0636	1.6015	2.9182	1.7259	2.3693	0.5	0.5	1.69642	0.294739	-1.76249
Ckap4	216197	0.045	1.7874	0.5	0.5	0.5	0.5	5.5438	0.5	2.4022	8.0249	6.9037	9.4772	4.4575	1.5552	5.29425	0.293753	-1.76733
Xdh	22436	0.0078	11.618	12.063	0.5	25.438	10.911	16.631	46.798	28.026	24.804	26.752	26.062	17.83	12.8602	28.3787	0.453163	-1.1419
Gusb	110006	0.015	1.7874	0.5	0.5	0.5	2.4246	0.5	5.318	4.8044	2.1886	3.4519	5.5284	0.5	1.03533	3.63188	0.285068	-1.81062
Copg2	54160	0.026	0.5	0.5	0.5	3.9135	0.5	0.5	2.1272	4.8044	4.3772	4.3148	6.3181	0.5	1.06892	3.74028	0.285785	-1.807
Myo1c	17913	0.0043	0.5	0.5	0.5	1.9568	0.5	3.6959	7.977	3.2029	3.6477	3.4519	4.7386	4.4575	1.27545	4.57927	0.278527	-1.84411
Sod2	20656	0.0079	0.5	0.5	0.5	1.3045	0.5	0.5	3.7226	2.4022	2.1886	3.4519	1.5795	0.5	0.634083	2.30747	0.274796	-1.86357
Ap2a2	11772	0.023	0.5	0.5	0.5	5.8703	0.5	0.5	6.3816	4.8044	4.3772	6.9037	7.8977	0.5	1.39505	5.1441	0.271194	-1.8826
Ap2a1	11771	0.018	0.5	0.5	0.5	4.5658	0.5	0.5	4.7862	4.0037	3.6477	6.0407	7.1079	0.5	1.17763	4.3477	0.270864	-1.88436
Asph	65973	0.049	0.5	2.6807	0.5	0.5	0.5	0.5	0.5	3.2029	5.1068	3.4519	6.3181	0.5	0.86345	3.17995	0.271529	-1.88082
Ppp2r2a	71978	0.0039	1.7874	0.5	0.5	0.5	0.5	0.5	3.7226	3.2029	2.1886	3.4519	3.1591	0.5	0.714567	2.70418	0.264245	-1.92005
Ift81	12589	0.0068	0.5	0.5	0.5	1.3045	0.5	0.5	3.7226	2.4022	3.6477	2.5889	1.5795	0.5	0.634083	2.40682	0.263453	-1.92438
Emilin1	100952	0.023	0.5	0.5	0.5	0.5	0.5	0.5	0.5	3.2029	2.1886	3.4519	1.5795	0.5	0.5	1.90382	0.26263	-1.92889
Dync1i2	13427	0.003	0.5	0.5	0.5	0.5	0.5	0.5	3.1908	1.6015	2.1886	1.7259	2.3693	0.5	0.5	1.92935	0.259155	-1.94811
Rpl3	27367	0.0056	0.5	0.5	0.5	1.3045	0.5	0.5	0.5	2.4022	2.1886	2.5889	3.1591	4.4575	0.634083	2.54938	0.24872	-2.0074
Ogdh	18293	0.019	0.5	0.5	0.5	0.5	0.5	0.5	0.5	2.4022	2.1886	2.5889	3.9488	0.5	0.5	2.02142	0.247351	-2.01537
Iqgap2	544963	0.035	0.5	0.5	0.5	1.9568	4.8492	0.5	0.5	3.2029	10.214	6.0407	11.057	4.4575	1.46767	5.91202	0.248251	-2.01013
Dctn2	69654	0.0039	0.5	0.5	0.5	1.3045	0.5	0.5	2.659	2.4022	4.3772	2.5889	3.1591	0.5	0.634083	2.6144	0.242535	-2.04374
Vapa	30960	0.0068	4.4685	0.5	0.5	3.2613	0.5	0.5	2.659	4.8044	6.5658	5.1778	9.4772	11.144	1.62163	6.63803	0.244294	-2.03331
Rab3d	19340	0.014	0.5	0.5	0.5	0.5	0.5	0.5	2.1272	0.5	2.9182	3.4519	3.1591	0.5	0.5	2.1094	0.237034	-2.07683
Atl3	109168	0.032	0.5	0.5	0.5	1.3045	0.5	0.5	3.7226	0.5	2.9182	3.4519	6.3181	0.5	0.634083	2.9018	0.218514	-2.1942
Myo1d	338367	0.041	0.5	0.5	0.5	0.5	0.5	0.5	0.5	1.6015	2.1886	5.1778	3.9488	0.5	0.5	2.31945	0.215568	-2.21378
Nckap1	50884	0.0056	0.5	0.5	0.5	0.5	0.5	0.5	1.5954	1.6015	3.6477	3.4519	3.1591	0.5	0.5	2.32593	0.214967	-2.21781
Tmed10	68581	0.011	0.5	0.5	0.5	1.3045	0.5	0.5	1.5954	2.4022	5.1068	3.4519	4.7386	0.5	0.634083	2.96582	0.213797	-2.22569
Rsph9	75564	0.00022	0.5	0.5	0.5	1.9568	0.5	0.5	1.5954	4.0037	3.6477	4.3148	3.1591	4.4575	0.7428	3.5297	0.210443	-2.2485
Man2c1	73744	0.0032	0.5	0.5	0.5	2.609	0.5	0.5	5.8498	4.8044	4.3772	5.1778	3.9488	0.5	0.8515	4.10967	0.207194	-2.27094
B4galnt1	14421	0.018	0.5	0.5	0.5	0.5	0.5	0.5	0.5	4.8044	2.9182	2.5889	3.1591	0.5	0.5	2.41177	0.207317	-2.27009
Ift57	73916	0.0033	0.5	0.5	0.5	0.5	0.5	0.5	1.5954	3.2029	2.9182	4.3148	3.1591	0.5	0.5	2.61507	0.1912	-2.38685
Vapb	56491	0.0057	2.6811	0.5	0.5	0.5	0.5	0.5	1.5954	4.0037	3.6477	4.3148	4.7386	8.9151	0.863517	4.53588	0.190375	-2.39309
Tecr	106529	0.037	0.5	0.5	0.5	0.5	0.5	0.5	0.5	1.6015	2.9182	5.1778	5.5284	0.5	0.5	2.70432	0.18489	-2.43526
Gcn1	231659	0.041	0.5	0.5	0.5	1.3045	0.5	0.5	0.5	2.4022	7.2954	3.4519	6.3181	0.5	0.634083	3.41127	0.185879	-2.42756
Clca1	23844	0.038	2.6811	12.063	0.5	2.609	0.5	0.5	15.954	25.623	44.502	6.9037	7.1079	8.9151	3.14218	18.1676	0.172955	-2.53153
Uggt1	320011	0.02	0.5	0.5	0.5	0.5	0.5	0.5	0.5	6.4059	2.9182	4.3148	3.9488	0.5	0.5	3.09795	0.161397	-2.63131
Myo1b	17912	0.0039	0.5	0.5	0.5	0.5	0.5	0.5	2.1272	3.2029	5.8363	4.3148	3.9488	0.5	0.5	3.32167	0.150527	-2.73191
Fmo1	14261	0.023	0.5	0.5	0.5	0.5	0.5	0.5	1.0636	0.5	4.3772	1.7259	5.5284	6.6863	0.5	3.31357	0.150895	-2.72838
Rsph4a	212892	0.0022	0.5	0.5	0.5	0.5	0.5	0.5	2.1272	4.0037	5.1068	4.3148	4.7386	0.5	0.5	3.46518	0.144293	-2.79293

## Sheet: Supp. Table 7
Differentially Expressed Proteins of BALF from Ahr+/- vs Ahr-/- mice
gene_name	ENTREZID	pvalue	Air Het 1	Air Het 2	Air Het 3	Air Het 4	Air Het 5	Air Het 6	Air KO 7	Air KO 8	Air KO 9	Air KO 10	Air KO 11	Air KO 12	Het avg	KO avg	FC	log2FoldChange
Mup1	17840	0.012	0.5	0.5	40.799	39.979	36.867	28.643	0.5	0.5	0.5	0.5	0.5	0.5	24.548	0.5	49.096	5.61753
Plxdc2	67448	0.035	0.5	2.0425	0.5	2.1041	4.6084	2.2915	0.5	0.5	0.5	0.5	0.5	0.5	2.00775	0.5	4.0155	2.00558
Mup18	100048884	0.022	11.958	23.489	44.684	45.239	42.628	36.664	0.5	2.0957	13.155	19.262	32.239	17.713	34.1103	14.1608	2.40879	1.26831
Mup2	17841	0.022	0.5	22.468	41.77	41.031	39.171	30.935	0.5	0.5	0.5	16.636	29.694	16.605	29.3125	10.7392	2.72949	1.44863
Mug1	17836	0.034	13.045	52.085	36.913	39.979	39.171	30.935	0.5	4.1914	9.1076	9.6312	2.5452	49.816	35.3547	12.6319	2.79884	1.48483
Krt76	77055	0.045	4.3484	8.1702	2.9142	6.3124	0.5	8.0202	0.5	4.1914	2.0239	0.5	0.5	3.3211	5.04423	1.8394	2.74233	1.4554
Pigr	18703	0.00071	7.6098	7.1489	7.7712	7.3645	11.521	10.312	1.4965	4.1914	6.0717	3.5023	4.242	4.4281	8.62123	3.98867	2.16143	1.11199
Sftpa1	20387	0.015	6.5227	7.1489	5.8284	6.3124	11.521	4.5829	0.5	4.1914	6.0717	2.6267	4.242	2.2141	6.98605	3.30765	2.11209	1.07867
Pvalb	19293	0.035	21.742	20.425	20.399	23.146	8.0647	8.0202	1.4965	8.3828	7.0837	7.8801	17.816	6.6422	16.9662	8.21688	2.06479	1.046
Fga	14161	0.036	8.6969	6.1276	6.7998	6.3124	14.977	10.312	1.4965	5.2392	2.0239	5.2534	7.6356	6.6422	8.87095	4.71513	1.88138	0.91179
Il1rap	16180	0.0018	4.3484	5.1064	4.857	5.2603	6.9126	5.7287	2.2448	4.1914	4.0478	3.5023	3.3936	3.3211	5.3689	3.45017	1.55613	0.63796
Hrg	94175	0.0024	22.829	21.447	16.514	16.833	21.89	19.478	4.4895	12.574	17.203	14.009	9.3324	11.07	19.8318	11.4463	1.7326	0.792935
Prdx2	21672	0.024	16.307	28.596	20.399	23.146	14.977	17.186	17.958	12.574	13.155	10.507	11.029	16.605	20.1018	13.638	1.47396	0.559695
Orm1	18405	0.035	14.132	11.234	10.685	12.625	16.129	13.749	2.2448	9.4306	14.167	9.6312	9.3324	7.7492	13.0923	8.7592	1.4947	0.579851
Hspa8	15481	0.047	41.31	43.915	50.512	56.812	46.084	46.975	59.86	55.536	49.586	45.53	66.176	56.459	47.6013	55.5245	0.857303	-0.222123
Ces1d	104158	0.034	35.875	26.553	25.256	28.406	28.802	32.081	26.937	37.723	40.478	35.023	52.601	39.853	29.4955	38.7692	0.760798	-0.394415
Gsta3	14859	0.037	9.784	10.213	14.571	16.833	12.673	14.895	20.951	14.67	15.179	15.76	16.968	16.605	13.1615	16.6888	0.788641	-0.342559
Akr1b1	11677	0.037	6.5227	5.1064	8.7425	8.4166	4.6084	8.0202	9.7273	11.526	9.1076	7.0045	11.029	7.7492	6.9028	9.35727	0.737694	-0.438905
P4hb	18453	0.029	10.871	6.1276	11.657	8.4166	10.369	10.312	8.9791	11.526	16.191	14.885	24.604	17.713	9.62553	15.6497	0.615062	-0.701195
Pgd	110208	0.04	7.6098	9.1915	8.7425	11.573	5.7605	10.312	24.692	13.622	8.0956	12.258	15.271	13.284	8.86488	14.5371	0.609811	-0.713566
Ctsd	13033	0.00011	4.3484	6.1276	3.8856	4.2083	5.7605	5.7287	8.9791	12.574	8.0956	10.507	9.3324	8.8563	5.00985	9.72407	0.515201	-0.956792
Bpifb1	228801	0.0095	17.394	8.1702	3.8856	6.3124	19.586	10.312	16.462	19.909	29.347	23.64	18.665	18.82	10.9434	21.1405	0.517649	-0.949953
Iqgap1	29875	0.021	3.2613	0.5	2.9142	0.5	3.4563	3.4372	2.993	4.1914	3.0359	5.2534	5.9388	5.5352	2.34483	4.49128	0.522085	-0.937642
Akr1b8	14187	0.0083	3.2613	3.0638	2.9142	3.1562	0.5	0.5	6.7343	4.1914	4.0478	4.3778	6.7872	3.3211	2.23258	4.90993	0.454707	-1.13699
Idh2	269951	0.024	4.3484	5.1064	5.8284	6.3124	9.2168	6.8744	26.189	8.3828	14.167	7.8801	15.271	11.07	6.28113	13.8267	0.454277	-1.13835
Mdh2	17448	0.015	0.5	3.0638	4.857	4.2083	3.4563	6.8744	15.713	6.2871	8.0956	5.2534	9.3324	8.8563	3.82663	8.92297	0.428852	-1.22145
Arcn1	213827	0.024	0.5	0.5	1.9428	0.5	0.5	0.5	1.4965	2.0957	2.0239	1.7511	2.5452	0.5	0.740467	1.7354	0.426684	-1.22876
Prdx3	11757	0.034	2.1742	0.5	0.5	0.5	2.3042	0.5	2.993	2.0957	4.0478	2.6267	3.3936	0.5	1.07973	2.60947	0.413775	-1.27308
Adh5	11532	0.0084	0.5	0.5	2.9142	3.1562	0.5	2.2915	5.986	3.1435	5.0598	2.6267	4.242	3.3211	1.64365	4.06318	0.404523	-1.30571
Me1	17436	0.0088	0.5	4.0851	2.9142	0.5	5.7605	3.4372	11.224	7.3349	4.0478	5.2534	9.3324	6.6422	2.86617	7.30578	0.392315	-1.34992
Dpp3	75221	0.03	0.5	0.5	2.9142	3.1562	2.3042	0.5	4.4895	7.3349	5.0598	3.5023	5.0904	0.5	1.64577	4.32948	0.38013	-1.39544
B2m	12010	0.012	0.5	0.5	0.5	0.5	0.5	0.5	0.5	2.0957	0.5	1.7511	1.6968	2.2141	0.5	1.45962	0.342556	-1.54559
Bpnt1	23827	0.012	0.5	0.5	0.5	0.5	0.5	0.5	2.2448	0.5	2.0239	1.7511	1.6968	0.5	0.5	1.45277	0.344171	-1.5388
Dpp7	83768	0.018	0.5	0.5	0.5	0.5	2.3042	0.5	3.7413	2.0957	2.0239	0.5	2.5452	3.3211	0.8007	2.3712	0.337677	-1.56628
Creg1	433375	0.032	0.5	0.5	0.5	0.5	3.4563	0.5	2.993	5.2392	3.0359	3.5023	2.5452	0.5	0.992717	2.96927	0.334331	-1.58065
Aldoc	11676	0.017	0.5	0.5	0.5	0.5	0.5	0.5	2.993	2.0957	0.5	0.5	1.6968	2.2141	0.5	1.6666	0.300012	-1.73691
Qdpr	110391	0.017	0.5	0.5	0.5	0.5	0.5	0.5	2.993	0.5	2.0239	0.5	1.6968	2.2141	0.5	1.65463	0.302182	-1.72651
Krt19	16669	0.036	3.2613	4.0851	0.5	0.5	0.5	0.5	0.5	5.2392	9.1076	2.6267	9.3324	5.5352	1.55773	5.39018	0.288994	-1.79089
Nucb1	18220	0.0043	0.5	0.5	0.5	0.5	0.5	0.5	1.4965	3.1435	0.5	1.7511	1.6968	2.2141	0.5	1.80033	0.277726	-1.84826
Por	18984	0.021	0.5	0.5	0.5	0.5	0.5	0.5	2.993	0.5	2.0239	1.7511	3.3936	0.5	0.5	1.86027	0.268779	-1.89551
Lpl	16956	0.0022	0.5	0.5	0.5	0.5	0.5	0.5	0.5	2.0957	3.0359	1.7511	1.6968	2.2141	0.5	1.88227	0.265637	-1.91247
Pdia6	71853	0.025	0.5	0.5	0.5	0.5	0.5	0.5	0.5	0.5	2.0239	2.6267	4.242	2.2141	0.5	2.01778	0.247797	-2.01277
Ola1	67059	0.016	0.5	0.5	0.5	0.5	0.5	0.5	5.2378	2.0957	2.0239	2.6267	1.6968	0.5	0.5	2.36348	0.211552	-2.24091
Dcps	69305	0.0043	0.5	0.5	0.5	0.5	0.5	0.5	5.986	2.0957	2.0239	1.7511	3.3936	2.2141	0.5	2.91073	0.171778	-2.54138

## Sheet: Supp. Table 8
Upregulated DEPs Ahr+/- vs Ahr-/- by compartment
Lung_Only	EV_Only	BALF_Only	Lung_and_EV	Lung_and_BALF	EV_and_BALF	All_Three	Lung_All	EV_All	BALF_All
H2ac4	Bpgm	Mup1	H4c1	Plxdc2			H2ac4	Bpgm	Mup1
Ptma	Eno3	Mup18					Ptma	Eno3	Plxdc2
Sun2	Arf5	Mup2					Sun2	Arf5	Mup18
Myzap	Ran	Mug1					Myzap	Ran	Mup2
Stx12	Capg	Krt76					Stx12	Capg	Mug1
Rrbp1	Hbb-b1	Pigr					Rrbp1	Hbb-b1	Krt76
H2ac20	Rpsa	Sftpa1					H2ac20	Rpsa	Pigr
H2ac21	Apoc1	Pvalb					H2ac21	Apoc1	Sftpa1
Gng12	Akr1b1	Fga					Gng12	Akr1b1	Pvalb
Clta	Cct8	Il1rap					Clta	Cct8	Fga
Cds2	Cct5	Hrg					Cds2	Cct5	Il1rap
Rad23a	Serpina3n	Prdx2					Rad23a	Serpina3n	Hrg
Ptgfrn	Rps8	Orm1					Ptgfrn	Rps8	Prdx2
Vamp3	Ttr						Vamp3	H4c1	Orm1
Akap12	Serpina1d						Akap12	Ttr
Tnks1bp1	Serpina1b						Plxdc2	Serpina1d
Tpr	Serpina1a						Tnks1bp1	Serpina1b
Rock1	Serpina1e						Tpr	Serpina1a
Gfus	Chi3l1						Rock1	Serpina1e
Ppt1	Serpina3k						Gfus	Chi3l1
Ppl	Eif4a1						Ppt1	Serpina3k
Plp2	Hspa1b						Ppl	Eif4a1
Iah1	Cpm						Plp2	Hspa1b
Psmb10	Hspa8						Iah1	Cpm
Rbpms							Psmb10	Hspa8
Slco2a1							Rbpms
Rpl34							Slco2a1
Sarnp							Rpl34
Efhd2							Sarnp
Dnajb4							Efhd2
Bin2							Dnajb4
Arhgef1							Bin2
Swap70							Arhgef1
Tpd52							Swap70
Eif3i							Tpd52
Ewsr1							Eif3i
Strap							Ewsr1
Sacm1l							Strap
Fhod1							Sacm1l
S100a10							Fhod1
Luc7l2							S100a10
Marcks							Luc7l2
Icam2							Marcks
Vasp							Icam2
Impdh2							Vasp
Crk							Impdh2
Sorbs3							Crk
Vamp8							Sorbs3
Ndufv2							Vamp8
Cldn18							Ndufv2
Sf1							Cldn18
Macroh2a1							Sf1
Zyx							Macroh2a1
Slk							Zyx
Anpep							Slk
Cttn							Anpep
Rab35							Cttn
Tmcc2							Rab35
Ubb							Tmcc2
Abracl							Ubb
Rps14							Abracl
Rps11							Rps14
Hook3							Rps11
Add1							Hook3
Srrt							Add1
Dctn1							Srrt
Cgn							Dctn1
Sod3							Cgn
Sri							Sod3
Lrrc47							Sri
Matr3							Lrrc47
Impdh1							Matr3
Sord							Impdh1
Numa1							Sord
F13a1							Numa1
Pepd							F13a1
Pde5a							Pepd
Purb							Pde5a
Ppp1r12b							Purb
Sumo2							Ppp1r12b
Chmp4b							Sumo2
Rpl38							Chmp4b
Dnajb11							Rpl38
Gpd1l							Dnajb11
Itga8							Gpd1l
Rpl28							Itga8
Tor1aip1							Rpl28
Ptk2							Tor1aip1
Tars1							Ptk2
Itgb3							Tars1
Clip1							Itgb3
Eif4a3							Clip1
Eif2s1							Eif4a3
Stk24							Eif2s1
Tsg101							Stk24
Synm							Tsg101
App							Synm
Fubp1							App
Pgm3							Fubp1
Cenpv							Pgm3
Msra							Cenpv
Tmod3							Msra
Prps1							Tmod3
Hmgb1							Prps1
Nap1l4							Hmgb1
Agk							Nap1l4
Stat5b							H4c1
Thbs1							Agk
Tpd52l2							Stat5b
Cavin3							Thbs1
Cd34							Tpd52l2
Coro1c							Cavin3
Dctn3							Cd34
Sec22b							Coro1c
Parvb							Dctn3
Mybbp1a							Sec22b
Gnao1							Parvb
Mprip							Mybbp1a
Dnajc8							Gnao1
Pdlim2							Mprip
Eps8l2							Dnajc8
Tns2							Pdlim2
Sbds							Eps8l2
Epb41							Tns2
Snx9							Sbds
Lmnb1							Epb41
Sec31a							Snx9
Epb41l2							Lmnb1
Atp6v1a							Sec31a
Tjp2							Epb41l2
Psmc2							Atp6v1a
Sfxn3							Tjp2
Rasip1							Psmc2
Mvp							Sfxn3
Lmnb2							Rasip1
Mylk							Mvp
Serpinc1							Lmnb2
Prkcsh							Mylk
Hnrnpu							Serpinc1
Capzb							Prkcsh
Lyn							Hnrnpu
Cnn2							Capzb
Kif5b							Lyn
Cap1							Cnn2
Atp6v1b2							Kif5b
Ezr							Cap1
Immt							Atp6v1b2
Ephx1							Ezr
Tpm3							Immt
							Ephx1
							Tpm3

## Sheet: Supp. Table 9
Upregulated pathways Ahr+/- vs Ahr-/- by compartment
Lung.Only	EV.Only	BALF.Only	Lung...EV.Only	Lung...BALF.Only	EV...BALF.Only	All.Three
cell-substrate adhesion	regulation of serine-type endopeptidase activity		response to metal ion			response to metal ion
regulation of actin filament-based process	negative regulation of serine-type endopeptidase activity		response to salt			response to salt
actin filament organization	regulation of serine-type peptidase activity
nuclear migration	negative regulation of serine-type peptidase activity
cortical actin cytoskeleton organization	negative regulation of endopeptidase activity
nucleus localization	negative regulation of hydrolase activity
positive regulation of supramolecular fiber organization	response to lead ion
cell-matrix adhesion	negative regulation of peptidase activity
establishment of organelle localization	regulation of endopeptidase activity
vesicle organization	negative regulation of proteolysis
cortical cytoskeleton organization	regulation of peptidase activity
regulation of supramolecular fiber organization	chaperone-mediated protein folding
regulation of actin cytoskeleton organization	response to peptide hormone
substrate adhesion-dependent cell spreading	response to peptide
wound healing	protein folding
positive regulation of cytoskeleton organization	response to alcohol
leukocyte migration	establishment of protein localization to organelle
nuclear envelope organization
regulation of cell-matrix adhesion
protein localization to cell cortex
cell-substrate junction assembly
non-membrane-bounded organelle assembly
regulation of protein polymerization
cell-substrate junction organization
regulation of endocytosis
regulation of actin filament organization
actomyosin structure organization
protein polymerization
regulation of mitotic spindle organization
regulation of cell-substrate adhesion
positive regulation of cell cycle
regulation of spindle organization
actin filament bundle assembly
actin filament bundle organization
translation at presynapse
translation at synapse
translation at postsynapse
regulation of mononuclear cell migration
regulation of leukocyte migration
focal adhesion assembly
regulation of cell adhesion mediated by integrin
protein localization to cell periphery
cell adhesion mediated by integrin
regulation of fibroblast migration
positive regulation of protein polymerization
nucleus organization
positive regulation of fibroblast migration
cytoplasmic translation
regulation of cell morphogenesis
negative regulation of phosphorus metabolic process
negative regulation of phosphate metabolic process
regulation of substrate adhesion-dependent cell spreading
regulation of protein-containing complex assembly
regulation of spindle assembly
cytoplasmic microtubule organization
regulation of microtubule cytoskeleton organization
regulation of focal adhesion assembly
regulation of cell-substrate junction assembly
regulation of actin polymerization or depolymerization
chemotaxis
centrosome localization
taxis
regulation of actin filament length
microtubule organizing center localization
regulation of cell-substrate junction organization
regulation of response to wounding
negative regulation of gene expression, epigenetic
cell junction assembly
neuron cellular homeostasis
fibroblast migration
protein-containing complex disassembly
positive regulation of protein localization to cell periphery
regulation of binding
vesicle fusion
myeloid leukocyte migration
mitotic spindle organization
cell chemotaxis
regulation of wound healing
organelle membrane fusion
positive regulation of response to wounding
spindle organization
actin polymerization or depolymerization
mononuclear cell migration
regulation of leukocyte chemotaxis
receptor-mediated endocytosis
positive regulation of cell-substrate adhesion
positive regulation of cell cycle process
regulation of cell shape
negative regulation of actin filament depolymerization
muscle system process
heterochromatin formation
regulation of actin filament polymerization
positive regulation of protein-containing complex assembly
negative regulation of phosphorylation
maintenance of location
cellular component disassembly
establishment of endothelial barrier
ameboidal-type cell migration
regulation of protein localization to cell periphery
negative regulation of protein modification process
heterochromatin organization
negative regulation of kinase activity
myeloid cell differentiation
microtubule cytoskeleton organization involved in mitosis
regulation of organelle assembly
epigenetic regulation of gene expression
regulation of actin filament depolymerization
positive regulation of chemotaxis
endosomal transport
protein autophosphorylation
leukocyte chemotaxis
cytoskeleton-dependent cytokinesis
actin filament polymerization
actin filament depolymerization
phagocytosis
organelle fusion
membrane fusion
regulation of chemotaxis
muscle contraction
protein-containing complex localization
positive regulation of leukocyte chemotaxis
regulation of translation
positive regulation of leukocyte migration
maintenance of location in cell
positive regulation of wound healing
response to transforming growth factor beta
digestive system process
protein localization to nucleus
leukocyte proliferation
positive regulation of cell-matrix adhesion
regulation of protein serine/threonine kinase activity
negative regulation of transferase activity
stress-activated protein kinase signaling cascade
cytokinesis
cellular response to type II interferon
positive regulation of smooth muscle cell migration
positive regulation of actin filament bundle assembly
regulation of microtubule-based process
movement in host
endosome organization
purine nucleotide metabolic process
endothelial cell development
regulation of protein tyrosine kinase activity
protein depolymerization
positive regulation of binding
digestion
muscle cell migration
positive regulation of mitotic cell cycle
tissue homeostasis
anatomical structure homeostasis
negative regulation of protein kinase activity
positive regulation of proteolysis
amyloid precursor protein metabolic process
positive regulation of protein catabolic process
regulation of stress-activated protein kinase signaling cascade
purine-containing compound metabolic process
positive regulation of stress-activated protein kinase signaling cascade
regulation of amide metabolic process
mitotic cytokinesis
negative regulation of protein depolymerization
cytoskeleton-dependent intracellular transport
myeloid cell homeostasis
response to oxidative stress
regulation of autophagy
chromatin remodeling
response to calcium ion
nucleotide metabolic process
response to type II interferon
membrane docking
regulation of cellular component size
negative regulation of protein-containing complex disassembly
erythrocyte differentiation
lamellipodium organization
negative regulation of cell development
biological process involved in interaction with host
regulation of myeloid cell differentiation
purine ribonucleoside triphosphate metabolic process
negative regulation of cell motility
regulation of protein depolymerization
epithelial cell migration
positive regulation of epithelial cell migration
keratinocyte differentiation
epithelium migration
positive regulation of kinase activity
tissue migration
myeloid cell development
regulation of cell junction assembly
ribonucleoside triphosphate metabolic process
vascular process in circulatory system
stress-activated MAPK cascade
cellular response to transforming growth factor beta stimulus
erythrocyte homeostasis
negative regulation of myeloid cell differentiation
purine nucleoside triphosphate metabolic process
regulation of epithelial cell migration
viral life cycle
cytosolic transport
integrin-mediated signaling pathway
negative regulation of protein phosphorylation
postsynapse organization
regulation of ERK1 and ERK2 cascade
regulation of GTPase activity
regulation of epithelial cell differentiation
cellular response to peptide
maintenance of protein location
positive regulation of JNK cascade
regulation of body fluid levels
blood coagulation
regulation of smooth muscle cell migration
coagulation
hemostasis
transport along microtubule
JNK cascade
negative regulation of locomotion
positive regulation of angiogenesis
positive regulation of vasculature development
regulation of metal ion transport
positive regulation of endothelial cell migration
protein-RNA complex organization
nucleoside triphosphate metabolic process
vesicle-mediated transport in synapse
ERK1 and ERK2 cascade
regulation of protein catabolic process
positive regulation of protein kinase activity
regulation of actin filament bundle assembly
positive regulation of smooth muscle cell proliferation
ribose phosphate metabolic process
smooth muscle cell migration
contractile actin filament bundle assembly
stress fiber assembly
regulation of smooth muscle cell proliferation
endothelial cell differentiation
neuron projection organization
regulation of MAP kinase activity
lymphocyte proliferation
negative regulation of organelle organization
spindle assembly
negative regulation of leukocyte differentiation
mononuclear cell proliferation
smooth muscle cell proliferation
positive regulation of endocytosis
transforming growth factor beta receptor signaling pathway
exocytosis
regulation of calcium ion transport
cellular response to peptide hormone stimulus
regulation of stress-activated MAPK cascade
negative regulation of hemopoiesis
actin filament-based movement
transmembrane receptor protein serine/threonine kinase signaling pathway
regulation of angiogenesis
microtubule polymerization or depolymerization
regulation of protein-containing complex disassembly
regulation of vasculature development
negative regulation of cell migration
regulation of leukocyte proliferation
endothelium development
negative regulation of translation
negative regulation of cell adhesion
protein localization to plasma membrane
vacuole organization
regulation of G protein-coupled receptor signaling pathway
microtubule-based transport
positive regulation of stress-activated MAPK cascade
peptidyl-tyrosine phosphorylation
positive regulation of tumor necrosis factor production
regulation of protein binding
peptidyl-tyrosine modification
multicellular organism growth
positive regulation of tumor necrosis factor superfamily cytokine production
endothelial cell migration
cell-cell junction organization
viral process
ribonucleoprotein complex biogenesis
establishment or maintenance of cell polarity
positive regulation of ERK1 and ERK2 cascade
regulation of JNK cascade
epithelial cell development
regulation of myeloid leukocyte differentiation
negative regulation of amide metabolic process
vesicle-mediated transport to the plasma membrane
regulation of chromosome organization
purine ribonucleotide metabolic process
positive regulation of protein transport
negative regulation of protein-containing complex assembly

## Sheet: Supp. Table 10
Downregulated DEPs Ahr+/- vs Ahr-/- by compartment
Lung_Only	EV_Only	BALF_Only	Lung_and_EV	Lung_and_BALF	EV_and_BALF	All_Three	Lung_All	EV_All	BALF_All
Hsp90ab1	Psmd2	Gsta3	Vcp	Hspa8	Ces1d		Vcp	Ces1d	Hspa8
Hspa5	Eif3f	Akr1b1	Aldh2	Idh2			Hspa8	Vcp	Ces1d
Hspa4	Fmo2	P4hb		Pdia6			Idh2	Psmd2	Gsta3
Dpysl2	Cyp2f2	Pgd					Hsp90ab1	Aldh2	Akr1b1
Parva	Sec31a	Ctsd					Hspa5	Eif3f	P4hb
Pebp1	Canx	Bpifb1					Hspa4	Fmo2	Pgd
Ehd2	Vars1	Iqgap1					Dpysl2	Cyp2f2	Ctsd
Aldh1a1	Pon3	Akr1b8					Parva	Sec31a	Bpifb1
Aldh1a7	Rars1	Mdh2					Pebp1	Canx	Iqgap1
Tubb4b	Eif3a	Arcn1					Ehd2	Vars1	Akr1b8
Tubb2b	Psmd1	Prdx3					Aldh1a1	Pon3	Idh2
Ehd4	Aldh3a2	Adh5					Aldh2	Rars1	Mdh2
Gapdh	Aimp1	Me1					Aldh1a7	Eif3a	Arcn1
Alb	Slc44a4	Dpp3					Tubb4b	Psmd1	Prdx3
Ppia	Acly	B2m					Tubb2b	Aldh3a2	Adh5
Anxa5	Psmb2	Bpnt1					Ehd4	Aimp1	Me1
Actn1	Psma2	Dpp7					Gapdh	Slc44a4	Dpp3
Tubb5	Eprs1	Creg1					Alb	Acly	B2m
Hibadh	Ctsh	Aldoc					Ppia	Psmb2	Bpnt1
Esyt1	Psmd7	Qdpr					Anxa5	Psma2	Dpp7
Prdx2	Cyp2a5	Krt19					Actn1	Eprs1	Creg1
Icam1	Aox3	Nucb1					Pdia6	Ctsh	Aldoc
Ahsg	Ap2m1	Por					Tubb5	Psmd7	Qdpr
Cd36	Flii	Lpl					Hibadh	Cyp2a5	Krt19
Ces1c	Tpp2	Ola1					Esyt1	Aox3	Nucb1
Rpl23	Blmh	Dcps					Prdx2	Ap2m1	Por
Ddost	Rtcb						Icam1	Flii	Lpl
Rbp1	Rpl14						Ahsg	Tpp2	Pdia6
	Rdh10						Cd36	Blmh	Ola1
	Stim1						Ces1c	Rtcb	Dcps
	Cnp						Rpl23	Rpl14
	Isyna1						Ddost	Rdh10
	Acot7						Rbp1	Stim1
	Aimp2							Cnp
	Cd55							Isyna1
	Scgb3a2							Acot7
	Pccb							Aimp2
	Xpo7							Cd55
	Pigr							Scgb3a2
	Ctsa							Pccb
	Galk2							Xpo7
	Lars1							Pigr
	Lgals3bp							Ctsa
	Atg3							Galk2
	Psmb3							Lars1
	Atxn10							Lgals3bp
	Tmc4							Atg3
	Ift52							Psmb3
	Lrba							Atxn10
	Scfd1							Tmc4
	Nap1l4							Ift52
	Ddx1							Lrba
	Ctnna1							Scfd1
	Cul4b							Nap1l4
	Ctsc							Ddx1
	Iars1							Ctnna1
	Osbpl6							Cul4b
	Cops2							Ctsc
	Tmem205							Iars1
	Psmb7							Osbpl6
	Myo6							Cops2
	Ckap4							Tmem205
	Xdh							Psmb7
	Gusb							Myo6
	Copg2							Ckap4
	Myo1c							Xdh
	Sod2							Gusb
	Ap2a2							Copg2
	Ap2a1							Myo1c
	Asph							Sod2
	Ppp2r2a							Ap2a2
	Ift81							Ap2a1
	Emilin1							Asph
	Dync1i2							Ppp2r2a
	Rpl3							Ift81
	Ogdh							Emilin1
	Iqgap2							Dync1i2
	Dctn2							Rpl3
	Vapa							Ogdh
	Rab3d							Iqgap2
	Atl3							Dctn2
	Myo1d							Vapa
	Nckap1							Rab3d
	Tmed10							Atl3
	Rsph9							Myo1d
	Man2c1							Nckap1
	B4galnt1							Tmed10
	Ift57							Rsph9
	Vapb							Man2c1
	Tecr							B4galnt1
	Gcn1							Ift57
	Clca1							Vapb
	Uggt1							Tecr
	Myo1b							Gcn1
	Fmo1							Clca1
	Rsph4a							Uggt1
								Myo1b
								Fmo1
								Rsph4a

[truncated: 1 more sheets: Supp. Table 11]
